# Supplementary material for: Comprehensive Genome‐Wide Identification and Expression Analysis of the N6‐Methyladenosine (m6A) Regulatory Network Influences Rapid Stress Adaptation With Exogenous Melatonin in Rice
Source: J Pineal Res. 2026 Jan 13;78(1):e70109. doi: 10.1111/jpi.70109 (PMC12796873; doi:10.1111/jpi.70109)
Supplement: Supplementary file 6 — Supplementary Table S1: RNA‐seq datasets used for tissue expression analysis of Osm6A genes. [file JPI-78-e70109-s002.xlsx]

## Sheet: Table S1
Supplementary Table S1. RNA-seq datasets used for tissue expression analysis of Osm6A genes
SRA Accession	Tissue	Condition	Replicate	Source
SRR8051554	Stem-Rep1	Tissue expression	Rep 1	Rice Genome Annotation Project / NCBI SRA
SRR8051553	Stem-Rep2	Tissue expression	Rep 2	Rice Genome Annotation Project / NCBI SRA
SRR8051552	Stem-Rep3	Tissue expression	Rep 3	Rice Genome Annotation Project / NCBI SRA
SRR8051549	Seedling-Rep1	Tissue expression	Rep 1	Rice Genome Annotation Project / NCBI SRA
SRR8051548	Seedling-Rep2	Tissue expression	Rep 2	Rice Genome Annotation Project / NCBI SRA
SRR8051551	Seedling-Rep3	Tissue expression	Rep 3	Rice Genome Annotation Project / NCBI SRA
SRR8051557	Leaf-Rep1	Tissue expression	Rep 1	Rice Genome Annotation Project / NCBI SRA
SRR8051556	Leaf-Rep2	Tissue expression	Rep 2	Rice Genome Annotation Project / NCBI SRA
SRR8051555	Leaf-Rep3	Tissue expression	Rep 3	Rice Genome Annotation Project / NCBI SRA
SRR16526866	Leaf-flag-rep1	Tissue expression	Rep 1	Rice Genome Annotation Project / NCBI SRA
SRR16526865	Leaf-flag-rep2	Tissue expression	Rep 2	Rice Genome Annotation Project / NCBI SRA
SRR16526864	Leaf-flag-rep3	Tissue expression	Rep 3	Rice Genome Annotation Project / NCBI SRA
SRR8051560	Root-Rep1	Tissue expression	Rep 1	Rice Genome Annotation Project / NCBI SRA
SRR8051559	Root-Rep2	Tissue expression	Rep 2	Rice Genome Annotation Project / NCBI SRA
SRR8051558	Root-Rep3	Tissue expression	Rep 3	Rice Genome Annotation Project / NCBI SRA
SRR11784188	Anther	Tissue expression	Rep 1	Rice Genome Annotation Project / NCBI SRA
SRR16526863	Panicles, young-Rep1	Tissue expression	Rep 1	Rice Genome Annotation Project / NCBI SRA
SRR16526872	Panicles, young-Rep2	Tissue expression	Rep 2	Rice Genome Annotation Project / NCBI SRA
SRR16526871	Panicles, young-Rep3	Tissue expression	Rep 3	Rice Genome Annotation Project / NCBI SRA
SRR9002107	Embryo-Rep1	Tissue expression	Rep 1	Rice Genome Annotation Project / NCBI SRA
SRR9002108	Embryo-Rep2	Tissue expression	Rep 2	Rice Genome Annotation Project / NCBI SRA
SRR8051550	Infloresence-Rep1	Tissue expression	Rep 1	Rice Genome Annotation Project / NCBI SRA
SRR8051547	Infloresence-Rep2	Tissue expression	Rep 2	Rice Genome Annotation Project / NCBI SRA
SRR8051546	Infloresence-Rep3	Tissue expression	Rep 3	Rice Genome Annotation Project / NCBI SRA
SRR7974062	Seed-Rep1	Tissue expression	Rep 1	Rice Genome Annotation Project / NCBI SRA
SRR7974059	Seed-Rep2	Tissue expression	Rep 2	Rice Genome Annotation Project / NCBI SRA
SRR8051561	Seed-Rep3	Tissue expression	Rep 3	Rice Genome Annotation Project / NCBI SRA
SRR1618547	Pistils	Tissue expression	Rep 1	Rice Genome Annotation Project / NCBI SRA
SRR1618548	Seeds-5DAP	Tissue expression	Rep 1	Rice Genome Annotation Project / NCBI SRA
