# Supplementary material for: Comprehensive Genome‐Wide Identification and Expression Analysis of the N6‐Methyladenosine (m6A) Regulatory Network Influences Rapid Stress Adaptation With Exogenous Melatonin in Rice
Source: J Pineal Res. 2026 Jan 13;78(1):e70109. doi: 10.1111/jpi.70109 (PMC12796873; doi:10.1111/jpi.70109)
Supplement: Supplementary file 7 — Supplementary Table S2:. RNA‐seq datasets used for stress‐condition expression analysis of Osm6A genes. [file JPI-78-e70109-s009.xlsx]

## Sheet: Table S2
Supplementary Table S2. RNA-seq datasets used for stress-condition expression analysis of Osm6A genes
SRA Accession	Sample short name	Tissue types	Stress Condition	Treatment Duration	Replicate	Source
SRR8490277	Seedlings-Control-Rep1	Seedlings	Control	–	Rep 1	Rice Genome Annotation Project / NCBI SRA
SRR8490276	Seedlings-Control-Rep2	Seedlings	Control	–	Rep 2	Rice Genome Annotation Project / NCBI SRA
SRR8490271	Seedlings-Control-Rep3	Seedlings	Control	–	Rep 3	Rice Genome Annotation Project / NCBI SRA
SRR8490275	Seedlings-Drought-Rep1	Seedlings	Drought Stress	–	Rep 1	Rice Genome Annotation Project / NCBI SRA
SRR8490274	Seedlings-Drought-Rep2	Seedlings	Drought Stress	–	Rep 2	Rice Genome Annotation Project / NCBI SRA
SRR8490281	Seedlings-Drought-Rep3	Seedlings	Drought Stress	–	Rep 3	Rice Genome Annotation Project / NCBI SRA
SRR26772159	Seedling-Salt Stress-0h-Rep1	Seedling	Control	0 h	Rep 1	Rice Genome Annotation Project / NCBI SRA
SRR26772174	Seedling-Salt Stress-0h-Rep2	Seedling	Control	0 h	Rep 2	Rice Genome Annotation Project / NCBI SRA
SRR26772173	Seedling-Salt Stress-0h-Rep3	Seedling	Control	0 h	Rep 3	Rice Genome Annotation Project / NCBI SRA
SRR26772172	Seedling-Salt Stress-12h-Rep1	Seedling	Salt Stress	12 h	Rep 1	Rice Genome Annotation Project / NCBI SRA
SRR26772171	Seedling-Salt Stress-12h-Rep2	Seedling	Salt Stress	12 h	Rep 2	Rice Genome Annotation Project / NCBI SRA
SRR26772170	Seedling-Salt Stress-12h-Rep3	Seedling	Salt Stress	12 h	Rep 3	Rice Genome Annotation Project / NCBI SRA
SRR26772169	Seedling-Salt Stress-24h-Rep1	Seedling	Salt Stress	24 h	Rep 1	Rice Genome Annotation Project / NCBI SRA
SRR26772168	Seedling-Salt Stress-24h-Rep2	Seedling	Salt Stress	24 h	Rep 2	Rice Genome Annotation Project / NCBI SRA
SRR26772167	Seedling-Salt Stress-24h-Rep3	Seedling	Salt Stress	24 h	Rep 3	Rice Genome Annotation Project / NCBI SRA
SRR18827805	Leaf-seedling-Control-24h-Rep1	Leaf-seedling	Control	24 h	Rep 1	Rice Genome Annotation Project / NCBI SRA
SRR18827806	Leaf-seedling-Control-24h-Rep2	Leaf-seedling	Control	24 h	Rep 2	Rice Genome Annotation Project / NCBI SRA
SRR18827797	Leaf-seedling-Control-24h-Rep3	Leaf-seedling	Control	24 h	Rep 3	Rice Genome Annotation Project / NCBI SRA
SRR18827799	Leaf-seedling-Cold Stress-24h-Rep1	Leaf-seedling	Cold Stress	24 h	Rep 1	Rice Genome Annotation Project / NCBI SRA
SRR18827798	Leaf-seedling-Cold Stress-24h-Rep2	Leaf-seedling	Cold Stress	24 h	Rep 2	Rice Genome Annotation Project / NCBI SRA
SRR18827800	Leaf-seedling-Cold Stress-24h-Rep3	Leaf-seedling	Cold Stress	24 h	Rep 3	Rice Genome Annotation Project / NCBI SRA
SRR25884981	Seedling-Cold-Rep1	Seedling	Cold Stress	–	Rep 1	Rice Genome Annotation Project / NCBI SRA
SRR25884996	Seedling-Cold-Rep2	Seedling	Cold Stress	–	Rep 2	Rice Genome Annotation Project / NCBI SRA
SRR25884995	Seedling-Cold-Rep3	Seedling	Cold Stress	–	Rep 3	Rice Genome Annotation Project / NCBI SRA
SRR10991573	Seedling-Control-Rep1	Seedling	Control	–	Rep 1	Rice Genome Annotation Project / NCBI SRA
SRR10991574	Seedling-Control-Rep2	Seedling	Control	–	Rep 2	Rice Genome Annotation Project / NCBI SRA
SRR10991575	Seedling-Control-Rep3	Seedling	Control	–	Rep 3	Rice Genome Annotation Project / NCBI SRA
SRR10991576	Seedling-Heat Stress-Rep1	Seedling	Heat Stress	–	Rep 1	Rice Genome Annotation Project / NCBI SRA
SRR10991577	Seedling-Heat Stress-Rep2	Seedling	Heat Stress	–	Rep 2	Rice Genome Annotation Project / NCBI SRA
SRR10991578	Seedling-Heat Stress-Rep3	Seedling	Heat Stress	–	Rep 3	Rice Genome Annotation Project / NCBI SRA
SRR9106180	Germinating Seed-0h Imbibation-Rep1	Germinating Seed	Imbibition	0 h	Rep 1	Rice Genome Annotation Project / NCBI SRA
SRR9106181	Germinating Seed-0h Imbibation-Rep2	Germinating Seed	Imbibition	0 h	Rep 2	Rice Genome Annotation Project / NCBI SRA
SRR9106182	Germinating Seed-0h Imbibation-Rep3	Germinating Seed	Imbibition	0 h	Rep 3	Rice Genome Annotation Project / NCBI SRA
SRR9117218	Germinating Seed-8h Imbibition-Rep1	Germinating Seed	Imbibition	8 h	Rep 1	Rice Genome Annotation Project / NCBI SRA
SRR9117220	Germinating Seed-8h Imbibition-Rep2	Germinating Seed	Imbibition	8 h	Rep 2	Rice Genome Annotation Project / NCBI SRA
SRR9117219	Germinating Seed-8h Imbibition-Rep3	Germinating Seed	Imbibition	8 h	Rep 3	Rice Genome Annotation Project / NCBI SRA
SRR7059297	Mature seed-Control-Rep1	Mature seed	Control	–	Rep 1	Rice Genome Annotation Project / NCBI SRA
SRR7059298	Mature seed-Control-Rep2	Mature seed	Control	–	Rep 2	Rice Genome Annotation Project / NCBI SRA
SRR7059299	Mature seed-Control-Rep3	Mature seed	Control	–	Rep 3	Rice Genome Annotation Project / NCBI SRA
SRR7059300	Mature seed-Hypoxia-Rep1	Mature seed	Hypoxia	–	Rep 1	Rice Genome Annotation Project / NCBI SRA
SRR7059295	Mature seed-Hypoxia-Rep2	Mature seed	Hypoxia	–	Rep 2	Rice Genome Annotation Project / NCBI SRA
SRR7059296	Mature seed-Hypoxia-Rep3	Mature seed	Hypoxia	–	Rep 3	Rice Genome Annotation Project / NCBI SRA
