# Supplementary material for: Comprehensive Genome‐Wide Identification and Expression Analysis of the N6‐Methyladenosine (m6A) Regulatory Network Influences Rapid Stress Adaptation With Exogenous Melatonin in Rice
Source: J Pineal Res. 2026 Jan 13;78(1):e70109. doi: 10.1111/jpi.70109 (PMC12796873; doi:10.1111/jpi.70109)
Supplement: Supplementary file 8 — Supplementary Table S3: List of primer sequences used for qRT‐PCR. [file JPI-78-e70109-s011.xlsx]

## Sheet: Sheet1
Supplementary Table S3. List of primer sequences used for qRT-PCR
Gene Symbol	Locus ID	Gene name	Forward Primer	Reversed Primer	Product Lenth (bp)
Writer	LOC_Os01g16180.1	OsMTA-1	CCATCAATTGGGCACGCAAA	TCTATGTGGCGTCCAACCAC	76
Writer	LOC_Os01g16180.3	OsMTA-2	GGACAGAAACTGGAGCGACA	GCCACTGACGATTCCTCACA	71
Reader	LOC_Os01g48790.1	OsECT-2	GCCCGATTGTTCCTGGAGTT	AAATGCCAGGTGTGCTAGGG	105
Reader	LOC_Os03g53670.2	OsECT-9	TGGTCAGTATGGGAACGCAC	TCAACAATTCCCCACCGTCC	90
Eraser	LOC_Os04g27850.1	OsALKBH-32	TCAACATCAAACGTGGGGGC	GGGTTTCACCCCCTTCAACA	78
Eraser	LOC_Os05g05680.1	OsALKBH-42	ATGGATGTGTACGCCAAGCA	AAGCAGATTTTGGCGCCTTG	76
