# Supplementary material for: Comprehensive Genome‐Wide Identification and Expression Analysis of the N6‐Methyladenosine (m6A) Regulatory Network Influences Rapid Stress Adaptation With Exogenous Melatonin in Rice
Source: J Pineal Res. 2026 Jan 13;78(1):e70109. doi: 10.1111/jpi.70109 (PMC12796873; doi:10.1111/jpi.70109)
Supplement: Supplementary file 9 — Supplementary Table S4: Cis‐acting elements analysis of Osm6A (writers) promoter sequences. [file JPI-78-e70109-s003.xlsx]

## Sheet: Sheet1
Supplementary Table S4. Cis-acting elements analysis of Osm6A (writers) promoter sequences
Locus ID	Gene name	Cis-regulatory element	Element motif	Motif Length (bp)	Chr	Start Position	End Position	Strand + / –	Organism in which the motif was first identified or characterized	Factor	Function / Stress Type
LOC_Os01g16180.1	OsMTA-1	ABRE	CGTACGTGCA	10	Chr1	217	227	+	Hordeum vulgare	Phytohormone regulation (ABA)	ABA responsiveness
LOC_Os01g16180.1	OsMTA-1	ABRE	ACGTG	5	Chr1	220	225	+	Arabidopsis thaliana	Phytohormone regulation (ABA)	ABA responsiveness
LOC_Os01g16180.1	OsMTA-1	ABRE	ACGTG	5	Chr1	366	371	-	Arabidopsis thaliana	Phytohormone regulation (ABA)	ABA responsiveness
LOC_Os01g16180.1	OsMTA-1	ABRE	ACGTG	5	Chr1	413	418	-	Arabidopsis thaliana	Phytohormone regulation (ABA)	ABA responsiveness
LOC_Os01g16180.1	OsMTA-1	ABRE	CGCACGTGTC	9	Chr1	422	431	-	Hordeum vulgare	Phytohormone regulation (ABA)	ABA responsiveness
LOC_Os01g16180.1	OsMTA-1	ABRE	CACGTG	6	Chr1	424	430	+	Arabidopsis thaliana	Phytohormone regulation (ABA)	ABA responsiveness
LOC_Os01g16180.1	OsMTA-1	ABRE	ACGTG	5	Chr1	425	430	+	Arabidopsis thaliana	Phytohormone regulation (ABA)	ABA responsiveness
LOC_Os01g16180.1	OsMTA-1	ABRE	ACGTG	5	Chr1	465	470	-	Arabidopsis thaliana	Phytohormone regulation (ABA)	ABA responsiveness
LOC_Os01g16180.1	OsMTA-1	ABRE	CACGTG	6	Chr1	633	639	+	Arabidopsis thaliana	Phytohormone regulation (ABA)	ABA responsiveness
LOC_Os01g16180.1	OsMTA-1	ABRE	ACGTG	5	Chr1	634	639	+	Arabidopsis thaliana	Phytohormone regulation (ABA)	ABA responsiveness
LOC_Os01g16180.1	OsMTA-1	ABRE	GCCGCGTGGC	9	Chr1	774	783	+	Oryza sativa	Phytohormone regulation (ABA)	ABA responsiveness
LOC_Os01g16180.1	OsMTA-1	ABRE3a	TACGTG	6	Chr1	219	225	+	Zea mays	Phytohormone regulation (ABA)	ABA responsiveness
LOC_Os01g16180.1	OsMTA-1	ABRE4	CACGTA	6	Chr1	219	225	-	Zea mays	Phytohormone regulation (ABA)	ABA responsiveness
LOC_Os01g16180.3	OsMTA-2	ABRE	CGTACGTGCA	10	Chr1	184	194	+	Hordeum vulgare	Phytohormone regulation (ABA)	ABA responsiveness
LOC_Os01g16180.3	OsMTA-2	ABRE	ACGTG	5	Chr1	187	192	+	Arabidopsis thaliana	Phytohormone regulation (ABA)	ABA responsiveness
LOC_Os01g16180.3	OsMTA-2	ABRE	ACGTG	5	Chr1	333	338	-	Arabidopsis thaliana	Phytohormone regulation (ABA)	ABA responsiveness
LOC_Os01g16180.3	OsMTA-2	ABRE	ACGTG	5	Chr1	380	385	-	Arabidopsis thaliana	Phytohormone regulation (ABA)	ABA responsiveness
LOC_Os01g16180.3	OsMTA-2	ABRE	CGCACGTGTC	9	Chr1	389	398	-	Hordeum vulgare	Phytohormone regulation (ABA)	ABA responsiveness
LOC_Os01g16180.3	OsMTA-2	ABRE	CACGTG	6	Chr1	391	397	+	Arabidopsis thaliana	Phytohormone regulation (ABA)	ABA responsiveness
LOC_Os01g16180.3	OsMTA-2	ABRE	ACGTG	5	Chr1	392	397	+	Arabidopsis thaliana	Phytohormone regulation (ABA)	ABA responsiveness
LOC_Os01g16180.3	OsMTA-2	ABRE	ACGTG	5	Chr1	432	437	-	Arabidopsis thaliana	Phytohormone regulation (ABA)	ABA responsiveness
LOC_Os01g16180.3	OsMTA-2	ABRE	CACGTG	6	Chr1	600	606	+	Arabidopsis thaliana	Phytohormone regulation (ABA)	ABA responsiveness
LOC_Os01g16180.3	OsMTA-2	ABRE	ACGTG	5	Chr1	601	606	+	Arabidopsis thaliana	Phytohormone regulation (ABA)	ABA responsiveness
LOC_Os01g16180.3	OsMTA-2	ABRE	GCCGCGTGGC	9	Chr1	741	750	+	Oryza sativa	Phytohormone regulation (ABA)	ABA responsiveness
LOC_Os01g16180.3	OsMTA-2	ABRE3a	TACGTG	6	Chr1	186	192	+	Zea mays	Phytohormone regulation (ABA)	ABA responsiveness
LOC_Os01g16180.3	OsMTA-2	ABRE4	CACGTA	6	Chr1	186	192	-	Zea mays	Phytohormone regulation (ABA)	ABA responsiveness
LOC_Os02g45110.1	OsMTA-3	ABRE	ACGTG	5	Chr2	882	887	+	Arabidopsis thaliana	Phytohormone regulation (ABA)	ABA responsiveness
LOC_Os02g45110.1	OsMTA-3	ABRE	ACGTG	5	Chr2	918	923	+	Arabidopsis thaliana	Phytohormone regulation (ABA)	ABA responsiveness
LOC_Os02g45110.1	OsMTA-3	ABRE	CACGTG	6	Chr2	1627	1633	-	Arabidopsis thaliana	Phytohormone regulation (ABA)	ABA responsiveness
LOC_Os02g45110.1	OsMTA-3	ABRE	ACGTG	5	Chr2	1628	1633	+	Arabidopsis thaliana	Phytohormone regulation (ABA)	ABA responsiveness
LOC_Os02g45110.1	OsMTA-3	ABRE	ACGTG	5	Chr2	1916	1921	-	Arabidopsis thaliana	Phytohormone regulation (ABA)	ABA responsiveness
LOC_Os02g45110.1	OsMTA-3	ABRE3a	TACGTG	6	Chr2	1916	1922	-	Zea mays	Phytohormone regulation (ABA)	ABA responsiveness
LOC_Os02g45110.1	OsMTA-3	ABRE4	CACGTA	6	Chr2	1916	1922	+	Zea mays	Phytohormone regulation (ABA)	ABA responsiveness
LOC_Os03g05420.1	OsMTA-4	ABRE	ACGTG	5	Chr3	146	151	+	Arabidopsis thaliana	Phytohormone regulation (ABA)	ABA responsiveness
LOC_Os03g05420.2	OsMTA-5	ABRE	ACGTG	5	Chr3	146	151	+	Arabidopsis thaliana	Phytohormone regulation (ABA)	ABA responsiveness
LOC_Os03g10224.1	OsMTA-6	ABRE	TACGGTC	7	Chr3	1005	1012	-	Arabidopsis thaliana	Phytohormone regulation (ABA)	ABA responsiveness
LOC_Os03g10224.1	OsMTA-6	ABRE	GCCGCGTGGC	9	Chr3	1787	1796	-	Oryza sativa	Phytohormone regulation (ABA)	ABA responsiveness
LOC_Os10g31030.1	OsMTA-7	ABRE	ACGTG	5	Chr10	74	79	-	Arabidopsis thaliana	Phytohormone regulation (ABA)	ABA responsiveness
LOC_Os10g31030.1	OsMTA-7	ABRE	ACGTG	5	Chr10	652	657	-	Arabidopsis thaliana	Phytohormone regulation (ABA)	ABA responsiveness
LOC_Os10g31030.1	OsMTA-7	ABRE	TACGGTC	7	Chr10	967	974	+	Arabidopsis thaliana	Phytohormone regulation (ABA)	ABA responsiveness
LOC_Os10g31030.1	OsMTA-7	ABRE	ACGTG	5	Chr10	1532	1537	+	Arabidopsis thaliana	Phytohormone regulation (ABA)	ABA responsiveness
LOC_Os10g31030.1	OsMTA-7	ABRE	ACGTG	5	Chr10	1558	1563	+	Arabidopsis thaliana	Phytohormone regulation (ABA)	ABA responsiveness
LOC_Os10g31030.1	OsMTA-7	ABRE3a	TACGTG	6	Chr10	1557	1563	+	Zea mays	Phytohormone regulation (ABA)	ABA responsiveness
LOC_Os10g31030.1	OsMTA-7	ABRE4	CACGTA	6	Chr10	1557	1563	-	Zea mays	Phytohormone regulation (ABA)	ABA responsiveness
LOC_Os01g16180.3	OsMTA-2	STRE	AGGGG	5	Chr1	100	105	-	Arabidopsis thaliana	Abiotic stress	Abiotic stress (Drought, Salt, Light, Temprature
LOC_Os01g16180.3	OsMTA-2	STRE	AGGGG	5	Chr1	842	847	-	Arabidopsis thaliana	Abiotic stress	Abiotic stress (Drought, Salt, Light, Temprature
LOC_Os01g16180.3	OsMTA-2	STRE	AGGGG	5	Chr1	1047	1052	-	Arabidopsis thaliana	Abiotic stress	Abiotic stress (Drought, Salt, Light, Temprature
LOC_Os01g16180.3	OsMTA-2	STRE	AGGGG	5	Chr1	1086	1091	-	Arabidopsis thaliana	Abiotic stress	Abiotic stress (Drought, Salt, Light, Temprature
LOC_Os02g45110.1	OsMTA-3	STRE	AGGGG	5	Chr2	1212	1217	+	Arabidopsis thaliana	Abiotic stress	Abiotic stress (Drought, Salt, Light, Temprature
LOC_Os02g45110.1	OsMTA-3	STRE	AGGGG	5	Chr2	1265	1270	+	Arabidopsis thaliana	Abiotic stress	Abiotic stress (Drought, Salt, Light, Temprature
LOC_Os02g45110.1	OsMTA-3	STRE	AGGGG	5	Chr2	1469	1474	+	Arabidopsis thaliana	Abiotic stress	Abiotic stress (Drought, Salt, Light, Temprature
LOC_Os02g45110.1	OsMTA-3	STRE	AGGGG	5	Chr2	1865	1870	-	Arabidopsis thaliana	Abiotic stress	Abiotic stress (Drought, Salt, Light, Temprature
LOC_Os03g05420.1	OsMTA-4	STRE	AGGGG	5	Chr3	805	810	-	Arabidopsis thaliana	Abiotic stress	Abiotic stress (Drought, Salt, Light, Temprature
LOC_Os03g05420.1	OsMTA-4	STRE	AGGGG	5	Chr3	1157	1162	+	Arabidopsis thaliana	Abiotic stress	Abiotic stress (Drought, Salt, Light, Temprature
LOC_Os03g05420.2	OsMTA-5	STRE	AGGGG	5	Chr3	805	810	-	Arabidopsis thaliana	Abiotic stress	Abiotic stress (Drought, Salt, Light, Temprature
LOC_Os03g05420.2	OsMTA-5	STRE	AGGGG	5	Chr3	1157	1162	+	Arabidopsis thaliana	Abiotic stress	Abiotic stress (Drought, Salt, Light, Temprature
LOC_Os03g10224.1	OsMTA-6	STRE	AGGGG	5	Chr3	1620	1625	-	Arabidopsis thaliana	Abiotic stress	Abiotic stress (Drought, Salt, Light, Temprature
LOC_Os10g31030.1	OsMTA-7	STRE	AGGGG	5	Chr10	597	602	+	Arabidopsis thaliana	Abiotic stress	Abiotic stress (Drought, Salt, Light, Temprature
LOC_Os01g16180.1	OsMTA-1	STRE	AGGGG	5	Chr1	133	138	-	Arabidopsis thaliana	Abiotic stress	Abiotic stress (Drought, Salt, Light,Temprature
LOC_Os01g16180.1	OsMTA-1	STRE	AGGGG	5	Chr1	875	880	-	Arabidopsis thaliana	Abiotic stress	Abiotic stress (Drought, Salt, Light,Temprature
LOC_Os01g16180.1	OsMTA-1	STRE	AGGGG	5	Chr1	1080	1085	-	Arabidopsis thaliana	Abiotic stress	Abiotic stress (Drought, Salt, Light,Temprature
LOC_Os01g16180.1	OsMTA-1	STRE	AGGGG	5	Chr1	1119	1124	-	Arabidopsis thaliana	Abiotic stress	Abiotic stress (Drought, Salt, Light,Temprature
LOC_Os10g31030.1	OsMTA-7	AuxRR-core	GGTCCAT	7	Chr10	903	910	-	Nicotiana tabacum	Phytohormone regulation (Auxin)	Auxin responsiveness
LOC_Os03g10224.1	OsMTA-6	TGA-element	AACGAC	6	Chr3	493	499	-	Brassica oleracea	Phytohormone regulation (Auxin)	Auxin responsiveness
LOC_Os01g16180.1	OsMTA-1	DRE core	GCCGAC	6	Chr1	904	910	-	Arabidopsis thaliana	Abiotic stress	Drought and cold stress responsiveness
LOC_Os01g16180.3	OsMTA-2	DRE core	GCCGAC	6	Chr1	871	877	-	Arabidopsis thaliana	Abiotic stress	Drought and cold stress responsiveness
LOC_Os02g45110.1	OsMTA-3	DRE core	GCCGAC	6	Chr2	691	697	-	Arabidopsis thaliana	Abiotic stress	Drought and cold stress responsiveness
LOC_Os02g45110.1	OsMTA-3	DRE core	GCCGAC	6	Chr2	778	784	+	Arabidopsis thaliana	Abiotic stress	Drought and cold stress responsiveness
LOC_Os02g45110.1	OsMTA-3	DRE core	GCCGAC	6	Chr2	1393	1399	-	Arabidopsis thaliana	Abiotic stress	Drought and cold stress responsiveness
LOC_Os02g45110.1	OsMTA-3	DRE1	ACCGAGA	7	Chr2	170	177	+	Zea mays	Abiotic stress	Drought and cold stress responsiveness
LOC_Os02g45110.1	OsMTA-3	DRE1	ACCGAGA	7	Chr2	723	730	-	Zea mays	Abiotic stress	Drought and cold stress responsiveness
LOC_Os10g31030.1	OsMTA-7	DRE core	GCCGAC	6	Chr10	77	83	-	Arabidopsis thaliana	Abiotic stress	Drought and cold stress responsiveness
LOC_Os10g31030.1	OsMTA-7	DRE core	GCCGAC	6	Chr10	119	125	+	Arabidopsis thaliana	Abiotic stress	Drought and cold stress responsiveness
LOC_Os10g31030.1	OsMTA-7	DRE core	GCCGAC	6	Chr10	142	148	-	Arabidopsis thaliana	Abiotic stress	Drought and cold stress responsiveness
LOC_Os10g31030.1	OsMTA-7	DRE core	GCCGAC	6	Chr10	195	201	+	Arabidopsis thaliana	Abiotic stress	Drought and cold stress responsiveness
LOC_Os10g31030.1	OsMTA-7	DRE core	GCCGAC	6	Chr10	873	879	+	Arabidopsis thaliana	Abiotic stress	Drought and cold stress responsiveness
LOC_Os01g16180.1	OsMTA-1	MYC	CATGTG	6	Chr1	327	333	-	Arabidopsis thaliana	Abiotic stress	Drought, cold, and ABA responsiveness
LOC_Os01g16180.1	OsMTA-1	MYC	CAATTG	6	Chr1	687	693	+	Arabidopsis thaliana	Abiotic stress	Drought, cold, and ABA responsiveness
LOC_Os01g16180.1	OsMTA-1	MYC	CAATTG	6	Chr1	744	750	+	Arabidopsis thaliana	Abiotic stress	Drought, cold, and ABA responsiveness
LOC_Os01g16180.3	OsMTA-2	MYC	CATGTG	6	Chr1	294	300	-	Arabidopsis thaliana	Abiotic stress	Drought, cold, and ABA responsiveness
LOC_Os01g16180.3	OsMTA-2	MYC	CAATTG	6	Chr1	654	660	+	Arabidopsis thaliana	Abiotic stress	Drought, cold, and ABA responsiveness
LOC_Os01g16180.3	OsMTA-2	MYC	CAATTG	6	Chr1	711	717	+	Arabidopsis thaliana	Abiotic stress	Drought, cold, and ABA responsiveness
LOC_Os01g16180.3	OsMTA-2	MYC	CATTTG	6	Chr1	2010	2016	+	Arabidopsis thaliana	Abiotic stress	Drought, cold, and ABA responsiveness
LOC_Os02g45110.1	OsMTA-3	Myc	TCTCTTA	7	Chr2	1206	1213	-	Arabidopsis thaliana	Abiotic stress	Drought, cold, and ABA responsiveness
LOC_Os02g45110.1	OsMTA-3	Myc	TCTCTTA	7	Chr2	1573	1580	-	Arabidopsis thaliana	Abiotic stress	Drought, cold, and ABA responsiveness
LOC_Os02g45110.1	OsMTA-3	MYC	CATTTG	6	Chr2	1874	1880	-	Arabidopsis thaliana	Abiotic stress	Drought, cold, and ABA responsiveness
LOC_Os03g05420.1	OsMTA-4	MYC	CATTTG	6	Chr3	2010	2016	+	Arabidopsis thaliana	Abiotic stress	Drought, cold, and ABA responsiveness
LOC_Os03g05420.2	OsMTA-5	MYC	CATTTG	6	Chr3	2010	2016	+	Arabidopsis thaliana	Abiotic stress	Drought, cold, and ABA responsiveness
LOC_Os03g10224.1	OsMTA-6	Myc	TCTCTTA	7	Chr3	768	775	+	Arabidopsis thaliana	Abiotic stress	Drought, cold, and ABA responsiveness
LOC_Os03g10224.1	OsMTA-6	MYC	CATTTG	6	Chr3	1467	1473	-	Arabidopsis thaliana	Abiotic stress	Drought, cold, and ABA responsiveness
LOC_Os10g31030.1	OsMTA-7	MYC	CATGTG	6	Chr10	624	630	+	Arabidopsis thaliana	Abiotic stress	Drought, cold, and ABA responsiveness
LOC_Os10g31030.1	OsMTA-7	MYC	CATTTG	6	Chr10	886	892	-	Arabidopsis thaliana	Abiotic stress	Drought, cold, and ABA responsiveness
LOC_Os10g31030.1	OsMTA-7	MYC	CATGTG	6	Chr10	1232	1238	-	Arabidopsis thaliana	Abiotic stress	Drought, cold, and ABA responsiveness
LOC_Os10g31030.1	OsMTA-7	MYC	CATGTG	6	Chr10	1252	1258	-	Arabidopsis thaliana	Abiotic stress	Drought, cold, and ABA responsiveness
LOC_Os10g31030.1	OsMTA-7	MYC	CATGTG	6	Chr10	1628	1634	+	Arabidopsis thaliana	Abiotic stress	Drought, cold, and ABA responsiveness
LOC_Os01g16180.1	OsMTA-1	TATA-box	TATA	4	Chr1	456	460	+	Arabidopsis thaliana	Phytohormone regulation (GB)	Gibberellin responsiveness
LOC_Os01g16180.1	OsMTA-1	TATA-box	TATA	4	Chr1	507	511	+	Arabidopsis thaliana	Phytohormone regulation (GB)	Gibberellin responsiveness
LOC_Os01g16180.1	OsMTA-1	TATA-box	TATA	4	Chr1	544	548	+	Arabidopsis thaliana	Phytohormone regulation (GB)	Gibberellin responsiveness
LOC_Os01g16180.1	OsMTA-1	TATA-box	TATA	4	Chr1	612	616	+	Arabidopsis thaliana	Phytohormone regulation (GB)	Gibberellin responsiveness
LOC_Os01g16180.1	OsMTA-1	TATA-box	TATA	4	Chr1	629	633	+	Arabidopsis thaliana	Phytohormone regulation (GB)	Gibberellin responsiveness
LOC_Os01g16180.1	OsMTA-1	TATA-box	TATA	4	Chr1	735	739	+	Arabidopsis thaliana	Phytohormone regulation (GB)	Gibberellin responsiveness
LOC_Os01g16180.1	OsMTA-1	TATA-box	ATATAA	6	Chr1	984	990	+	Brassica oleracea	Phytohormone regulation (GB)	Gibberellin responsiveness
LOC_Os01g16180.1	OsMTA-1	TATA-box	TATA	4	Chr1	985	989	+	Arabidopsis thaliana	Phytohormone regulation (GB)	Gibberellin responsiveness
LOC_Os01g16180.1	OsMTA-1	TATA-box	TATACA	6	Chr1	1574	1580	-	Helianthus annuus	Phytohormone regulation (GB)	Gibberellin responsiveness
LOC_Os01g16180.1	OsMTA-1	TATA-box	TATA	4	Chr1	1576	1580	-	Arabidopsis thaliana	Phytohormone regulation (GB)	Gibberellin responsiveness
LOC_Os01g16180.1	OsMTA-1	TATA-box	TATA	4	Chr1	1626	1630	-	Arabidopsis thaliana	Phytohormone regulation (GB)	Gibberellin responsiveness
LOC_Os01g16180.1	OsMTA-1	TATA-box	TATA	4	Chr1	1636	1640	-	Arabidopsis thaliana	Phytohormone regulation (GB)	Gibberellin responsiveness
LOC_Os01g16180.1	OsMTA-1	TATA-box	TATA	4	Chr1	1798	1802	-	Arabidopsis thaliana	Phytohormone regulation (GB)	Gibberellin responsiveness
LOC_Os01g16180.1	OsMTA-1	TATA-box	ATATAT	6	Chr1	1802	1808	-	Brassica napus	Phytohormone regulation (GB)	Gibberellin responsiveness
LOC_Os01g16180.1	OsMTA-1	TATA-box	TATA	4	Chr1	1803	1807	-	Arabidopsis thaliana	Phytohormone regulation (GB)	Gibberellin responsiveness
LOC_Os01g16180.1	OsMTA-1	TATA-box	TACATAAA	8	Chr1	1819	1827	-	Oryza sativa	Phytohormone regulation (GB)	Gibberellin responsiveness
LOC_Os01g16180.3	OsMTA-2	TATA-box	TATA	4	Chr1	423	427	+	Arabidopsis thaliana	Phytohormone regulation (GB)	Gibberellin responsiveness
LOC_Os01g16180.3	OsMTA-2	TATA-box	TATA	4	Chr1	474	478	+	Arabidopsis thaliana	Phytohormone regulation (GB)	Gibberellin responsiveness
LOC_Os01g16180.3	OsMTA-2	TATA-box	TATA	4	Chr1	511	515	+	Arabidopsis thaliana	Phytohormone regulation (GB)	Gibberellin responsiveness
LOC_Os01g16180.3	OsMTA-2	TATA-box	TATA	4	Chr1	579	583	+	Arabidopsis thaliana	Phytohormone regulation (GB)	Gibberellin responsiveness
LOC_Os01g16180.3	OsMTA-2	TATA-box	TATA	4	Chr1	596	600	+	Arabidopsis thaliana	Phytohormone regulation (GB)	Gibberellin responsiveness
LOC_Os01g16180.3	OsMTA-2	TATA-box	TATA	4	Chr1	702	706	+	Arabidopsis thaliana	Phytohormone regulation (GB)	Gibberellin responsiveness
LOC_Os01g16180.3	OsMTA-2	TATA-box	ATATAA	6	Chr1	951	957	+	Brassica oleracea	Phytohormone regulation (GB)	Gibberellin responsiveness
LOC_Os01g16180.3	OsMTA-2	TATA-box	TATA	4	Chr1	952	956	+	Arabidopsis thaliana	Phytohormone regulation (GB)	Gibberellin responsiveness
LOC_Os01g16180.3	OsMTA-2	TATA-box	TATACA	6	Chr1	1541	1547	-	Helianthus annuus	Phytohormone regulation (GB)	Gibberellin responsiveness
LOC_Os01g16180.3	OsMTA-2	TATA-box	TATA	4	Chr1	1543	1547	-	Arabidopsis thaliana	Phytohormone regulation (GB)	Gibberellin responsiveness
LOC_Os01g16180.3	OsMTA-2	TATA-box	TATA	4	Chr1	1593	1597	-	Arabidopsis thaliana	Phytohormone regulation (GB)	Gibberellin responsiveness
LOC_Os01g16180.3	OsMTA-2	TATA-box	TATA	4	Chr1	1603	1607	-	Arabidopsis thaliana	Phytohormone regulation (GB)	Gibberellin responsiveness
LOC_Os01g16180.3	OsMTA-2	TATA-box	TATA	4	Chr1	1765	1769	-	Arabidopsis thaliana	Phytohormone regulation (GB)	Gibberellin responsiveness
LOC_Os01g16180.3	OsMTA-2	TATA-box	ATATAT	6	Chr1	1769	1775	-	Brassica napus	Phytohormone regulation (GB)	Gibberellin responsiveness
LOC_Os01g16180.3	OsMTA-2	TATA-box	TATA	4	Chr1	1770	1774	-	Arabidopsis thaliana	Phytohormone regulation (GB)	Gibberellin responsiveness
LOC_Os01g16180.3	OsMTA-2	TATA-box	TACATAAA	8	Chr1	1786	1794	-	Oryza sativa	Phytohormone regulation (GB)	Gibberellin responsiveness
LOC_Os02g45110.1	OsMTA-3	TATA-box	TATACA	6	Chr2	228	234	-	Helianthus annuus	Phytohormone regulation (GB)	Gibberellin responsiveness
LOC_Os02g45110.1	OsMTA-3	TATA-box	TATA	4	Chr2	230	234	+	Arabidopsis thaliana	Phytohormone regulation (GB)	Gibberellin responsiveness
LOC_Os02g45110.1	OsMTA-3	TATA-box	TATACA	6	Chr2	314	320	-	Helianthus annuus	Phytohormone regulation (GB)	Gibberellin responsiveness
LOC_Os02g45110.1	OsMTA-3	TATA-box	TATATA	6	Chr2	316	322	+	Arabidopsis thaliana	Phytohormone regulation (GB)	Gibberellin responsiveness
LOC_Os02g45110.1	OsMTA-3	TATA-box	TATA	4	Chr2	318	322	+	Arabidopsis thaliana	Phytohormone regulation (GB)	Gibberellin responsiveness
LOC_Os02g45110.1	OsMTA-3	TATA-box	TATA	4	Chr2	329	333	+	Arabidopsis thaliana	Phytohormone regulation (GB)	Gibberellin responsiveness
LOC_Os02g45110.1	OsMTA-3	TATA-box	ATATAA	6	Chr2	1508	1514	+	Brassica oleracea	Phytohormone regulation (GB)	Gibberellin responsiveness
LOC_Os02g45110.1	OsMTA-3	TATA-box	TATA	4	Chr2	1509	1513	-	Arabidopsis thaliana	Phytohormone regulation (GB)	Gibberellin responsiveness
LOC_Os02g45110.1	OsMTA-3	TATA-box	TATAAAA	7	Chr2	1620	1627	-	Pisum sativum	Phytohormone regulation (GB)	Gibberellin responsiveness
LOC_Os02g45110.1	OsMTA-3	TATA-box	TATAAA	6	Chr2	1621	1627	-	Helianthus annuus	Phytohormone regulation (GB)	Gibberellin responsiveness
LOC_Os02g45110.1	OsMTA-3	TATA-box	TATAA	5	Chr2	1622	1627	-	Arabidopsis thaliana	Phytohormone regulation (GB)	Gibberellin responsiveness
LOC_Os02g45110.1	OsMTA-3	TATA-box	TATA	4	Chr2	1623	1627	-	Arabidopsis thaliana	Phytohormone regulation (GB)	Gibberellin responsiveness
LOC_Os02g45110.1	OsMTA-3	TATA-box	TATAAA	6	Chr2	1888	1894	-	Helianthus annuus	Phytohormone regulation (GB)	Gibberellin responsiveness
LOC_Os02g45110.1	OsMTA-3	TATA-box	TATAA	5	Chr2	1889	1894	-	Arabidopsis thaliana	Phytohormone regulation (GB)	Gibberellin responsiveness
LOC_Os02g45110.1	OsMTA-3	TATA-box	TATA	4	Chr2	1890	1894	-	Arabidopsis thaliana	Phytohormone regulation (GB)	Gibberellin responsiveness
LOC_Os03g05420.1	OsMTA-4	TATA-box	ATATAA	6	Chr3	271	277	+	Brassica oleracea	Phytohormone regulation (GB)	Gibberellin responsiveness
LOC_Os03g05420.1	OsMTA-4	TATA-box	TATA	4	Chr3	272	276	+	Arabidopsis thaliana	Phytohormone regulation (GB)	Gibberellin responsiveness
LOC_Os03g05420.1	OsMTA-4	TATA-box	TATACA	6	Chr3	734	740	-	Helianthus annuus	Phytohormone regulation (GB)	Gibberellin responsiveness
LOC_Os03g05420.1	OsMTA-4	TATA-box	TATA	4	Chr3	736	740	+	Arabidopsis thaliana	Phytohormone regulation (GB)	Gibberellin responsiveness
LOC_Os03g05420.1	OsMTA-4	TATA-box	ATATAA	6	Chr3	1332	1338	+	Brassica oleracea	Phytohormone regulation (GB)	Gibberellin responsiveness
LOC_Os03g05420.1	OsMTA-4	TATA-box	TATA	4	Chr3	1333	1337	-	Arabidopsis thaliana	Phytohormone regulation (GB)	Gibberellin responsiveness
LOC_Os03g05420.1	OsMTA-4	TATA-box	ATTATA	6	Chr3	1429	1435	+	Brassica napus	Phytohormone regulation (GB)	Gibberellin responsiveness
LOC_Os03g05420.1	OsMTA-4	TATA-box	TATAA	5	Chr3	1430	1435	-	Arabidopsis thaliana	Phytohormone regulation (GB)	Gibberellin responsiveness
LOC_Os03g05420.1	OsMTA-4	TATA-box	TATA	4	Chr3	1431	1435	-	Arabidopsis thaliana	Phytohormone regulation (GB)	Gibberellin responsiveness
LOC_Os03g05420.1	OsMTA-4	TATA-box	ATTATA	6	Chr3	1527	1533	+	Brassica napus	Phytohormone regulation (GB)	Gibberellin responsiveness
LOC_Os03g05420.1	OsMTA-4	TATA-box	TATAA	5	Chr3	1528	1533	-	Arabidopsis thaliana	Phytohormone regulation (GB)	Gibberellin responsiveness
LOC_Os03g05420.1	OsMTA-4	TATA-box	TATA	4	Chr3	1529	1533	-	Arabidopsis thaliana	Phytohormone regulation (GB)	Gibberellin responsiveness
LOC_Os03g05420.1	OsMTA-4	TATA-box	TATAA	5	Chr3	1566	1571	-	Arabidopsis thaliana	Phytohormone regulation (GB)	Gibberellin responsiveness
LOC_Os03g05420.1	OsMTA-4	TATA-box	TATA	4	Chr3	1567	1571	-	Arabidopsis thaliana	Phytohormone regulation (GB)	Gibberellin responsiveness
LOC_Os03g05420.1	OsMTA-4	TATA-box	ATTATA	6	Chr3	1594	1600	+	Brassica napus	Phytohormone regulation (GB)	Gibberellin responsiveness
LOC_Os03g05420.1	OsMTA-4	TATA-box	TATAA	5	Chr3	1595	1600	-	Arabidopsis thaliana	Phytohormone regulation (GB)	Gibberellin responsiveness
LOC_Os03g05420.1	OsMTA-4	TATA-box	TATA	4	Chr3	1596	1600	-	Arabidopsis thaliana	Phytohormone regulation (GB)	Gibberellin responsiveness
LOC_Os03g05420.1	OsMTA-4	TATA-box	TATACA	6	Chr3	1671	1677	-	Helianthus annuus	Phytohormone regulation (GB)	Gibberellin responsiveness
LOC_Os03g05420.1	OsMTA-4	TATA-box	TATATA	6	Chr3	1673	1679	-	Arabidopsis thaliana	Phytohormone regulation (GB)	Gibberellin responsiveness
LOC_Os03g05420.1	OsMTA-4	TATA-box	ATATAA	6	Chr3	1674	1680	+	Brassica oleracea	Phytohormone regulation (GB)	Gibberellin responsiveness
LOC_Os03g05420.1	OsMTA-4	TATA-box	TATA	4	Chr3	1675	1679	-	Arabidopsis thaliana	Phytohormone regulation (GB)	Gibberellin responsiveness
LOC_Os03g05420.1	OsMTA-4	TATA-box	TATA	4	Chr3	1733	1737	-	Arabidopsis thaliana	Phytohormone regulation (GB)	Gibberellin responsiveness
LOC_Os03g05420.1	OsMTA-4	TATA-box	TATA	4	Chr3	1855	1859	-	Arabidopsis thaliana	Phytohormone regulation (GB)	Gibberellin responsiveness
LOC_Os03g05420.1	OsMTA-4	TATA-box	TATAAATA	8	Chr3	1868	1876	-	Daucus carota	Phytohormone regulation (GB)	Gibberellin responsiveness
LOC_Os03g05420.1	OsMTA-4	TATA-box	TATAAAT	7	Chr3	1869	1876	-	Brassica juncea	Phytohormone regulation (GB)	Gibberellin responsiveness
LOC_Os03g05420.1	OsMTA-4	TATA-box	TATAAA	6	Chr3	1870	1876	-	Helianthus annuus	Phytohormone regulation (GB)	Gibberellin responsiveness
LOC_Os03g05420.1	OsMTA-4	TATA-box	TATAA	5	Chr3	1871	1876	-	Arabidopsis thaliana	Phytohormone regulation (GB)	Gibberellin responsiveness
LOC_Os03g05420.1	OsMTA-4	TATA-box	TATA	4	Chr3	1872	1876	-	Arabidopsis thaliana	Phytohormone regulation (GB)	Gibberellin responsiveness
LOC_Os03g05420.1	OsMTA-4	TATA-box	TACATAAA	8	Chr3	1907	1915	-	Oryza sativa	Phytohormone regulation (GB)	Gibberellin responsiveness
LOC_Os03g05420.2	OsMTA-5	TATA-box	ATATAA	6	Chr3	271	277	+	Brassica oleracea	Phytohormone regulation (GB)	Gibberellin responsiveness
LOC_Os03g05420.2	OsMTA-5	TATA-box	TATA	4	Chr3	272	276	+	Arabidopsis thaliana	Phytohormone regulation (GB)	Gibberellin responsiveness
LOC_Os03g05420.2	OsMTA-5	TATA-box	TATACA	6	Chr3	734	740	-	Helianthus annuus	Phytohormone regulation (GB)	Gibberellin responsiveness
LOC_Os03g05420.2	OsMTA-5	TATA-box	TATA	4	Chr3	736	740	+	Arabidopsis thaliana	Phytohormone regulation (GB)	Gibberellin responsiveness
LOC_Os03g05420.2	OsMTA-5	TATA-box	ATATAA	6	Chr3	1332	1338	+	Brassica oleracea	Phytohormone regulation (GB)	Gibberellin responsiveness
LOC_Os03g05420.2	OsMTA-5	TATA-box	TATA	4	Chr3	1333	1337	-	Arabidopsis thaliana	Phytohormone regulation (GB)	Gibberellin responsiveness
LOC_Os03g05420.2	OsMTA-5	TATA-box	ATTATA	6	Chr3	1429	1435	+	Brassica napus	Phytohormone regulation (GB)	Gibberellin responsiveness
LOC_Os03g05420.2	OsMTA-5	TATA-box	TATAA	5	Chr3	1430	1435	-	Arabidopsis thaliana	Phytohormone regulation (GB)	Gibberellin responsiveness
LOC_Os03g05420.2	OsMTA-5	TATA-box	TATA	4	Chr3	1431	1435	-	Arabidopsis thaliana	Phytohormone regulation (GB)	Gibberellin responsiveness
LOC_Os03g05420.2	OsMTA-5	TATA-box	ATTATA	6	Chr3	1527	1533	+	Brassica napus	Phytohormone regulation (GB)	Gibberellin responsiveness
LOC_Os03g05420.2	OsMTA-5	TATA-box	TATAA	5	Chr3	1528	1533	-	Arabidopsis thaliana	Phytohormone regulation (GB)	Gibberellin responsiveness
LOC_Os03g05420.2	OsMTA-5	TATA-box	TATA	4	Chr3	1529	1533	-	Arabidopsis thaliana	Phytohormone regulation (GB)	Gibberellin responsiveness
LOC_Os03g05420.2	OsMTA-5	TATA-box	TATAA	5	Chr3	1566	1571	-	Arabidopsis thaliana	Phytohormone regulation (GB)	Gibberellin responsiveness
LOC_Os03g05420.2	OsMTA-5	TATA-box	TATA	4	Chr3	1567	1571	-	Arabidopsis thaliana	Phytohormone regulation (GB)	Gibberellin responsiveness
LOC_Os03g05420.2	OsMTA-5	TATA-box	ATTATA	6	Chr3	1594	1600	+	Brassica napus	Phytohormone regulation (GB)	Gibberellin responsiveness
LOC_Os03g05420.2	OsMTA-5	TATA-box	TATAA	5	Chr3	1595	1600	-	Arabidopsis thaliana	Phytohormone regulation (GB)	Gibberellin responsiveness
LOC_Os03g05420.2	OsMTA-5	TATA-box	TATA	4	Chr3	1596	1600	-	Arabidopsis thaliana	Phytohormone regulation (GB)	Gibberellin responsiveness
LOC_Os03g05420.2	OsMTA-5	TATA-box	TATACA	6	Chr3	1671	1677	-	Helianthus annuus	Phytohormone regulation (GB)	Gibberellin responsiveness
LOC_Os03g05420.2	OsMTA-5	TATA-box	TATATA	6	Chr3	1673	1679	-	Arabidopsis thaliana	Phytohormone regulation (GB)	Gibberellin responsiveness
LOC_Os03g05420.2	OsMTA-5	TATA-box	ATATAA	6	Chr3	1674	1680	+	Brassica oleracea	Phytohormone regulation (GB)	Gibberellin responsiveness
LOC_Os03g05420.2	OsMTA-5	TATA-box	TATA	4	Chr3	1675	1679	-	Arabidopsis thaliana	Phytohormone regulation (GB)	Gibberellin responsiveness
LOC_Os03g05420.2	OsMTA-5	TATA-box	TATA	4	Chr3	1733	1737	-	Arabidopsis thaliana	Phytohormone regulation (GB)	Gibberellin responsiveness
LOC_Os03g05420.2	OsMTA-5	TATA-box	TATA	4	Chr3	1855	1859	-	Arabidopsis thaliana	Phytohormone regulation (GB)	Gibberellin responsiveness
LOC_Os03g05420.2	OsMTA-5	TATA-box	TATAAATA	8	Chr3	1868	1876	-	Daucus carota	Phytohormone regulation (GB)	Gibberellin responsiveness
LOC_Os03g05420.2	OsMTA-5	TATA-box	TATAAAT	7	Chr3	1869	1876	-	Brassica juncea	Phytohormone regulation (GB)	Gibberellin responsiveness
LOC_Os03g05420.2	OsMTA-5	TATA-box	TATAAA	6	Chr3	1870	1876	-	Helianthus annuus	Phytohormone regulation (GB)	Gibberellin responsiveness
LOC_Os03g05420.2	OsMTA-5	TATA-box	TATAA	5	Chr3	1871	1876	-	Arabidopsis thaliana	Phytohormone regulation (GB)	Gibberellin responsiveness
LOC_Os03g05420.2	OsMTA-5	TATA-box	TATA	4	Chr3	1872	1876	-	Arabidopsis thaliana	Phytohormone regulation (GB)	Gibberellin responsiveness
LOC_Os03g05420.2	OsMTA-5	TATA-box	TACATAAA	8	Chr3	1907	1915	-	Oryza sativa	Phytohormone regulation (GB)	Gibberellin responsiveness
LOC_Os03g10224.1	OsMTA-6	TATA-box	TATAAAT	7	Chr3	77	84	-	Brassica juncea	Phytohormone regulation (GB)	Gibberellin responsiveness
LOC_Os03g10224.1	OsMTA-6	TATA-box	TATAAA	6	Chr3	78	84	-	Helianthus annuus	Phytohormone regulation (GB)	Gibberellin responsiveness
LOC_Os03g10224.1	OsMTA-6	TATA-box	TATAA	5	Chr3	79	84	-	Arabidopsis thaliana	Phytohormone regulation (GB)	Gibberellin responsiveness
LOC_Os03g10224.1	OsMTA-6	TATA-box	TATA	4	Chr3	80	84	+	Arabidopsis thaliana	Phytohormone regulation (GB)	Gibberellin responsiveness
LOC_Os03g10224.1	OsMTA-6	TATA-box	ATTATA	6	Chr3	83	89	+	Brassica napus	Phytohormone regulation (GB)	Gibberellin responsiveness
LOC_Os03g10224.1	OsMTA-6	TATA-box	TATAA	5	Chr3	84	89	-	Arabidopsis thaliana	Phytohormone regulation (GB)	Gibberellin responsiveness
LOC_Os03g10224.1	OsMTA-6	TATA-box	TATA	4	Chr3	85	89	+	Arabidopsis thaliana	Phytohormone regulation (GB)	Gibberellin responsiveness
LOC_Os03g10224.1	OsMTA-6	TATA-box	TATAAAT	7	Chr3	93	100	-	Brassica juncea	Phytohormone regulation (GB)	Gibberellin responsiveness
LOC_Os03g10224.1	OsMTA-6	TATA-box	TATAAA	6	Chr3	94	100	-	Helianthus annuus	Phytohormone regulation (GB)	Gibberellin responsiveness
LOC_Os03g10224.1	OsMTA-6	TATA-box	TATAA	5	Chr3	95	100	-	Arabidopsis thaliana	Phytohormone regulation (GB)	Gibberellin responsiveness
LOC_Os03g10224.1	OsMTA-6	TATA-box	TATA	4	Chr3	96	100	+	Arabidopsis thaliana	Phytohormone regulation (GB)	Gibberellin responsiveness
LOC_Os03g10224.1	OsMTA-6	TATA-box	ccTATAAAaa	9	Chr3	371	380	+	Arabidopsis thaliana	Phytohormone regulation (GB)	Gibberellin responsiveness
LOC_Os03g10224.1	OsMTA-6	TATA-box	TATAA	5	Chr3	372	377	-	Arabidopsis thaliana	Phytohormone regulation (GB)	Gibberellin responsiveness
LOC_Os03g10224.1	OsMTA-6	TATA-box	TATA	4	Chr3	373	377	+	Arabidopsis thaliana	Phytohormone regulation (GB)	Gibberellin responsiveness
LOC_Os03g10224.1	OsMTA-6	TATA-box	TATA	4	Chr3	392	396	+	Arabidopsis thaliana	Phytohormone regulation (GB)	Gibberellin responsiveness
LOC_Os03g10224.1	OsMTA-6	TATA-box	TATA	4	Chr3	397	401	+	Arabidopsis thaliana	Phytohormone regulation (GB)	Gibberellin responsiveness
LOC_Os03g10224.1	OsMTA-6	TATA-box	TACAAAA	7	Chr3	521	528	-	Oryza sativa	Phytohormone regulation (GB)	Gibberellin responsiveness
LOC_Os03g10224.1	OsMTA-6	TATA-box	TATAAAT	7	Chr3	539	546	-	Brassica juncea	Phytohormone regulation (GB)	Gibberellin responsiveness
LOC_Os03g10224.1	OsMTA-6	TATA-box	TATAAA	6	Chr3	540	546	-	Helianthus annuus	Phytohormone regulation (GB)	Gibberellin responsiveness
LOC_Os03g10224.1	OsMTA-6	TATA-box	TATAA	5	Chr3	541	546	-	Arabidopsis thaliana	Phytohormone regulation (GB)	Gibberellin responsiveness
LOC_Os03g10224.1	OsMTA-6	TATA-box	TATA	4	Chr3	542	546	+	Arabidopsis thaliana	Phytohormone regulation (GB)	Gibberellin responsiveness
LOC_Os03g10224.1	OsMTA-6	TATA-box	ATATAT	6	Chr3	601	607	+	Brassica napus	Phytohormone regulation (GB)	Gibberellin responsiveness
LOC_Os03g10224.1	OsMTA-6	TATA-box	TATA	4	Chr3	602	606	+	Arabidopsis thaliana	Phytohormone regulation (GB)	Gibberellin responsiveness
LOC_Os03g10224.1	OsMTA-6	TATA-box	ATATAT	6	Chr3	614	620	+	Brassica napus	Phytohormone regulation (GB)	Gibberellin responsiveness
LOC_Os03g10224.1	OsMTA-6	TATA-box	TATA	4	Chr3	615	619	+	Arabidopsis thaliana	Phytohormone regulation (GB)	Gibberellin responsiveness
LOC_Os03g10224.1	OsMTA-6	TATA-box	TATA	4	Chr3	652	656	+	Arabidopsis thaliana	Phytohormone regulation (GB)	Gibberellin responsiveness
LOC_Os03g10224.1	OsMTA-6	TATA-box	TATAA	5	Chr3	705	710	-	Arabidopsis thaliana	Phytohormone regulation (GB)	Gibberellin responsiveness
LOC_Os03g10224.1	OsMTA-6	TATA-box	TATA	4	Chr3	706	710	+	Arabidopsis thaliana	Phytohormone regulation (GB)	Gibberellin responsiveness
LOC_Os03g10224.1	OsMTA-6	TATA-box	TATA	4	Chr3	727	731	+	Arabidopsis thaliana	Phytohormone regulation (GB)	Gibberellin responsiveness
LOC_Os03g10224.1	OsMTA-6	TATA-box	ATATAT	6	Chr3	816	822	+	Brassica napus	Phytohormone regulation (GB)	Gibberellin responsiveness
LOC_Os03g10224.1	OsMTA-6	TATA-box	TATATA	6	Chr3	817	823	+	Arabidopsis thaliana	Phytohormone regulation (GB)	Gibberellin responsiveness
LOC_Os03g10224.1	OsMTA-6	TATA-box	TATA	4	Chr3	819	823	+	Arabidopsis thaliana	Phytohormone regulation (GB)	Gibberellin responsiveness
LOC_Os03g10224.1	OsMTA-6	TATA-box	ATATAT	6	Chr3	895	901	+	Brassica napus	Phytohormone regulation (GB)	Gibberellin responsiveness
LOC_Os03g10224.1	OsMTA-6	TATA-box	TATATA	6	Chr3	896	902	+	Arabidopsis thaliana	Phytohormone regulation (GB)	Gibberellin responsiveness
LOC_Os03g10224.1	OsMTA-6	TATA-box	ATATAT	6	Chr3	897	903	+	Brassica napus	Phytohormone regulation (GB)	Gibberellin responsiveness
LOC_Os03g10224.1	OsMTA-6	TATA-box	TATA	4	Chr3	898	902	+	Arabidopsis thaliana	Phytohormone regulation (GB)	Gibberellin responsiveness
LOC_Os03g10224.1	OsMTA-6	TATA-box	TATA	4	Chr3	973	977	+	Arabidopsis thaliana	Phytohormone regulation (GB)	Gibberellin responsiveness
LOC_Os03g10224.1	OsMTA-6	TATA-box	TATA	4	Chr3	1016	1020	-	Arabidopsis thaliana	Phytohormone regulation (GB)	Gibberellin responsiveness
LOC_Os03g10224.1	OsMTA-6	TATA-box	ATATAT	6	Chr3	1031	1037	-	Brassica napus	Phytohormone regulation (GB)	Gibberellin responsiveness
LOC_Os03g10224.1	OsMTA-6	TATA-box	TATA	4	Chr3	1032	1036	-	Arabidopsis thaliana	Phytohormone regulation (GB)	Gibberellin responsiveness
LOC_Os03g10224.1	OsMTA-6	TATA-box	ATATAA	6	Chr3	1131	1137	+	Brassica oleracea	Phytohormone regulation (GB)	Gibberellin responsiveness
LOC_Os03g10224.1	OsMTA-6	TATA-box	TATA	4	Chr3	1132	1136	-	Arabidopsis thaliana	Phytohormone regulation (GB)	Gibberellin responsiveness
LOC_Os03g10224.1	OsMTA-6	TATA-box	TATACA	6	Chr3	1142	1148	-	Helianthus annuus	Phytohormone regulation (GB)	Gibberellin responsiveness
LOC_Os03g10224.1	OsMTA-6	TATA-box	TATA	4	Chr3	1144	1148	-	Arabidopsis thaliana	Phytohormone regulation (GB)	Gibberellin responsiveness
LOC_Os03g10224.1	OsMTA-6	TATA-box	TATA	4	Chr3	1433	1437	-	Arabidopsis thaliana	Phytohormone regulation (GB)	Gibberellin responsiveness
LOC_Os10g31030.1	OsMTA-7	TATA-box	TACAAAA	7	Chr10	753	760	-	Oryza sativa	Phytohormone regulation (GB)	Gibberellin responsiveness
LOC_Os10g31030.1	OsMTA-7	TATA-box	TATA	4	Chr10	1224	1228	-	Arabidopsis thaliana	Phytohormone regulation (GB)	Gibberellin responsiveness
LOC_Os10g31030.1	OsMTA-7	TATA-box	ATATAA	6	Chr10	1563	1569	+	Brassica oleracea	Phytohormone regulation (GB)	Gibberellin responsiveness
LOC_Os10g31030.1	OsMTA-7	TATA-box	TATA	4	Chr10	1564	1568	-	Arabidopsis thaliana	Phytohormone regulation (GB)	Gibberellin responsiveness
LOC_Os10g31030.1	OsMTA-7	TATA-box	ATTATA	6	Chr10	1594	1600	+	Brassica napus	Phytohormone regulation (GB)	Gibberellin responsiveness
LOC_Os10g31030.1	OsMTA-7	TATA-box	TATAA	5	Chr10	1595	1600	-	Arabidopsis thaliana	Phytohormone regulation (GB)	Gibberellin responsiveness
LOC_Os10g31030.1	OsMTA-7	TATA-box	TATA	4	Chr10	1596	1600	-	Arabidopsis thaliana	Phytohormone regulation (GB)	Gibberellin responsiveness
LOC_Os10g31030.1	OsMTA-7	TATA-box	ATATAA	6	Chr10	1612	1618	+	Brassica oleracea	Phytohormone regulation (GB)	Gibberellin responsiveness
LOC_Os10g31030.1	OsMTA-7	TATA-box	TATA	4	Chr10	1613	1617	-	Arabidopsis thaliana	Phytohormone regulation (GB)	Gibberellin responsiveness
LOC_Os10g31030.1	OsMTA-7	TATA-box	TATA	4	Chr10	1636	1640	-	Arabidopsis thaliana	Phytohormone regulation (GB)	Gibberellin responsiveness
LOC_Os10g31030.1	OsMTA-7	TATA-box	ATATAT	6	Chr10	1933	1939	-	Brassica napus	Phytohormone regulation (GB)	Gibberellin responsiveness
LOC_Os10g31030.1	OsMTA-7	TATA-box	TATA	4	Chr10	1934	1938	-	Arabidopsis thaliana	Phytohormone regulation (GB)	Gibberellin responsiveness
LOC_Os10g31030.1	OsMTA-7	TATA-box	ATTATA	6	Chr10	1958	1964	+	Brassica napus	Phytohormone regulation (GB)	Gibberellin responsiveness
LOC_Os10g31030.1	OsMTA-7	TATA-box	TATAA	5	Chr10	1959	1964	-	Arabidopsis thaliana	Phytohormone regulation (GB)	Gibberellin responsiveness
LOC_Os10g31030.1	OsMTA-7	TATA-box	TATA	4	Chr10	1960	1964	-	Arabidopsis thaliana	Phytohormone regulation (GB)	Gibberellin responsiveness
LOC_Os10g31030.1	OsMTA-7	TATA-box	ATATAT	6	Chr10	1994	2000	-	Brassica napus	Phytohormone regulation (GB)	Gibberellin responsiveness
LOC_Os10g31030.1	OsMTA-7	TATA-box	TATA	4	Chr10	1995	1999	-	Arabidopsis thaliana	Phytohormone regulation (GB)	Gibberellin responsiveness
LOC_Os01g16180.1	OsMTA-1	GARE-motif	TCTGTTG	7	Chr1	1276	1283	+	Brassica oleracea	Phytohormone regulation (GB)	Gibberellin-responsive element
LOC_Os01g16180.3	OsMTA-2	GARE-motif	TCTGTTG	7	Chr1	1243	1250	+	Brassica oleracea	Phytohormone regulation (GB)	Gibberellin-responsive element
LOC_Os03g10224.1	OsMTA-6	P-box	CCTTTTG	7	Chr3	1082	1089	+	Oryza sativa	Phytohormone regulation (GB)	Gibberellin-responsive element
LOC_Os10g31030.1	OsMTA-7	GARE-motif	TCTGTTG	7	Chr10	1984	1991	+	Brassica oleracea	Phytohormone regulation (GB)	Gibberellin-responsive element
LOC_Os01g16180.1	OsMTA-1	TATC-box	TATCCCA	7	Chr1	502	509	-	Oryza sativa	Phytohormone regulation (GB)	Gibberellin-responsiveness
LOC_Os01g16180.3	OsMTA-2	TATC-box	TATCCCA	7	Chr1	469	476	-	Oryza sativa	Phytohormone regulation (GB)	Gibberellin-responsiveness
LOC_Os01g16180.1	OsMTA-1	AE-box	AGAAACAA	8	Chr1	640	648	-	Arabidopsis thaliana	Abiotic stress	Light response
LOC_Os01g16180.3	OsMTA-2	AE-box	AGAAACAA	8	Chr1	607	615	-	Arabidopsis thaliana	Abiotic stress	Light response
LOC_Os03g05420.1	OsMTA-4	AE-box	AGAAACTT	8	Chr3	1925	1933	-	Arabidopsis thaliana	Abiotic stress	Light response
LOC_Os03g05420.2	OsMTA-5	AE-box	AGAAACTT	8	Chr3	1925	1933	-	Arabidopsis thaliana	Abiotic stress	Light response
LOC_Os10g31030.1	OsMTA-7	AE-box	AGAAACAA	8	Chr10	1943	1951	-	Arabidopsis thaliana	Abiotic stress	Light response
LOC_Os01g16180.1	OsMTA-1	AAAC-motif	CAATCAAAACCT	11	Chr1	470	481	+	Spinacia oleracea	Abiotic stress	Light responsiveness
LOC_Os01g16180.1	OsMTA-1	ACE	GACACGTATG	9	Chr1	1558	1567	+	Petroselinum crispum	Abiotic stress	Light responsiveness
LOC_Os01g16180.1	OsMTA-1	G-box	TACGTG	6	Chr1	219	225	+	Arabidopsis thaliana	Abiotic stress	Light responsiveness
LOC_Os01g16180.1	OsMTA-1	G-box	CACGTC	6	Chr1	366	372	+	Zea mays	Abiotic stress	Light responsiveness
LOC_Os01g16180.1	OsMTA-1	G-box	CACGTC	6	Chr1	413	419	+	Zea mays	Abiotic stress	Light responsiveness
LOC_Os01g16180.1	OsMTA-1	G-box	CACGTG	6	Chr1	424	430	+	Arabidopsis thaliana	Abiotic stress	Light responsiveness
LOC_Os01g16180.1	OsMTA-1	G-box	CACGTC	6	Chr1	465	471	+	Zea mays	Abiotic stress	Light responsiveness
LOC_Os01g16180.1	OsMTA-1	G-box	CACGTG	6	Chr1	633	639	+	Arabidopsis thaliana	Abiotic stress	Light responsiveness
LOC_Os01g16180.1	OsMTA-1	G-Box	CACGTG	6	Chr1	424	430	+	Pisum sativum	Abiotic stress	Light responsiveness
LOC_Os01g16180.1	OsMTA-1	G-Box	CACGTG	6	Chr1	633	639	+	Pisum sativum	Abiotic stress	Light responsiveness
LOC_Os01g16180.1	OsMTA-1	Sp1	GGGCGG	6	Chr1	242	248	-	Oryza sativa	Abiotic stress	Light responsiveness
LOC_Os01g16180.1	OsMTA-1	Sp1	GGGCGG	6	Chr1	872	878	-	Oryza sativa	Abiotic stress	Light responsiveness
LOC_Os01g16180.1	OsMTA-1	TCT-motif	TCTTAC	6	Chr1	1505	1511	+	Arabidopsis thaliana	Abiotic stress	Light responsiveness
LOC_Os01g16180.3	OsMTA-2	AAAC-motif	CAATCAAAACCT	11	Chr1	437	448	+	Spinacia oleracea	Abiotic stress	Light responsiveness
LOC_Os01g16180.3	OsMTA-2	ACE	GACACGTATG	9	Chr1	1525	1534	+	Petroselinum crispum	Abiotic stress	Light responsiveness
LOC_Os01g16180.3	OsMTA-2	G-Box	CACGTG	6	Chr1	391	397	+	Pisum sativum	Abiotic stress	Light responsiveness
LOC_Os01g16180.3	OsMTA-2	G-Box	CACGTG	6	Chr1	600	606	+	Pisum sativum	Abiotic stress	Light responsiveness
LOC_Os01g16180.3	OsMTA-2	G-box	TACGTG	6	Chr1	186	192	+	Arabidopsis thaliana	Abiotic stress	Light responsiveness
LOC_Os01g16180.3	OsMTA-2	G-box	CACGTC	6	Chr1	333	339	+	Zea mays	Abiotic stress	Light responsiveness
LOC_Os01g16180.3	OsMTA-2	G-box	CACGTC	6	Chr1	380	386	+	Zea mays	Abiotic stress	Light responsiveness
LOC_Os01g16180.3	OsMTA-2	G-box	CACGTG	6	Chr1	391	397	+	Arabidopsis thaliana	Abiotic stress	Light responsiveness
LOC_Os01g16180.3	OsMTA-2	G-box	CACGTC	6	Chr1	432	438	+	Zea mays	Abiotic stress	Light responsiveness
LOC_Os01g16180.3	OsMTA-2	G-box	CACGTG	6	Chr1	600	606	+	Arabidopsis thaliana	Abiotic stress	Light responsiveness
LOC_Os01g16180.3	OsMTA-2	Sp1	GGGCGG	6	Chr1	209	215	-	Oryza sativa	Abiotic stress	Light responsiveness
LOC_Os01g16180.3	OsMTA-2	Sp1	GGGCGG	6	Chr1	839	845	-	Oryza sativa	Abiotic stress	Light responsiveness
LOC_Os01g16180.3	OsMTA-2	TCT-motif	TCTTAC	6	Chr1	1472	1478	+	Arabidopsis thaliana	Abiotic stress	Light responsiveness
LOC_Os02g45110.1	OsMTA-3	G-Box	CACGTT	6	Chr2	917	923	-	Pisum sativum	Abiotic stress	Light responsiveness
LOC_Os02g45110.1	OsMTA-3	G-Box	CACGTG	6	Chr2	1627	1633	-	Pisum sativum	Abiotic stress	Light responsiveness
LOC_Os02g45110.1	OsMTA-3	G-box	CACGTC	6	Chr2	881	887	-	Zea mays	Abiotic stress	Light responsiveness
LOC_Os02g45110.1	OsMTA-3	G-box	CACGAC	6	Chr2	1564	1570	-	Zea mays	Abiotic stress	Light responsiveness
LOC_Os02g45110.1	OsMTA-3	G-box	ACACGTGT	8	Chr2	1626	1634	-	Brassica napus	Abiotic stress	Light responsiveness
LOC_Os02g45110.1	OsMTA-3	G-box	CACGTG	6	Chr2	1627	1633	-	Arabidopsis thaliana	Abiotic stress	Light responsiveness
LOC_Os02g45110.1	OsMTA-3	G-box	TACGTG	6	Chr2	1916	1922	-	Arabidopsis thaliana	Abiotic stress	Light responsiveness
LOC_Os02g45110.1	OsMTA-3	G-box	CACGAC	6	Chr2	1946	1952	-	Zea mays	Abiotic stress	Light responsiveness
LOC_Os02g45110.1	OsMTA-3	GC-motif	AGCGCGCCG	9	Chr2	872	881	+	Oryza sativa	Abiotic stress	Light responsiveness
LOC_Os02g45110.1	OsMTA-3	GC-motif	CGGCGCCCT	9	Chr2	1058	1067	+	Oryza sativa	Abiotic stress	Light responsiveness
LOC_Os02g45110.1	OsMTA-3	GC-motif	CCCCCG	6	Chr2	1198	1204	-	Zea mays	Abiotic stress	Light responsiveness
LOC_Os02g45110.1	OsMTA-3	GC-motif	CCCCCG	6	Chr2	1985	1991	+	Zea mays	Abiotic stress	Light responsiveness
LOC_Os02g45110.1	OsMTA-3	GT1-motif	GGTTAA	6	Chr2	1819	1825	+	Arabidopsis thaliana	Abiotic stress	Light responsiveness
LOC_Os02g45110.1	OsMTA-3	Sp1	GGGCGG	6	Chr2	1272	1278	+	Oryza sativa	Abiotic stress	Light responsiveness
LOC_Os02g45110.1	OsMTA-3	TCT-motif	TCTTAC	6	Chr2	1792	1798	-	Arabidopsis thaliana	Abiotic stress	Light responsiveness
LOC_Os03g05420.1	OsMTA-4	GA-motif	ATAGATAA	8	Chr3	1325	1333	+	Arabidopsis thaliana	Abiotic stress	Light responsiveness
LOC_Os03g05420.1	OsMTA-4	G-box	TAAACGTG	8	Chr3	143	151	+	Brassica oleracea	Abiotic stress	Light responsiveness
LOC_Os03g05420.1	OsMTA-4	G-box	CACGAC	6	Chr3	589	595	-	Zea mays	Abiotic stress	Light responsiveness
LOC_Os03g05420.1	OsMTA-4	G-box	CACGAC	6	Chr3	1372	1378	-	Zea mays	Abiotic stress	Light responsiveness
LOC_Os03g05420.1	OsMTA-4	G-Box	CACGTT	6	Chr3	145	151	-	Pisum sativum	Abiotic stress	Light responsiveness
LOC_Os03g05420.2	OsMTA-5	GA-motif	ATAGATAA	8	Chr3	1325	1333	+	Arabidopsis thaliana	Abiotic stress	Light responsiveness
LOC_Os03g05420.2	OsMTA-5	G-box	TAAACGTG	8	Chr3	143	151	+	Brassica oleracea	Abiotic stress	Light responsiveness
LOC_Os03g05420.2	OsMTA-5	G-box	CACGAC	6	Chr3	589	595	-	Zea mays	Abiotic stress	Light responsiveness
LOC_Os03g05420.2	OsMTA-5	G-box	CACGAC	6	Chr3	1372	1378	-	Zea mays	Abiotic stress	Light responsiveness
LOC_Os03g05420.2	OsMTA-5	G-Box	CACGTT	6	Chr3	145	151	-	Pisum sativum	Abiotic stress	Light responsiveness
LOC_Os03g10224.1	OsMTA-6	AC-I	(T/C)C(T/C)(C/T)ACC(T/C)ACC	8.5	Chr3	1946	1954.5	+	Phaseolus vulgaris	Abiotic stress	Light responsiveness
LOC_Os03g10224.1	OsMTA-6	GC-motif	CCCCCG	6	Chr3	1626	1632	+	Zea mays	Abiotic stress	Light responsiveness
LOC_Os03g10224.1	OsMTA-6	GC-motif	CCCCCG	6	Chr3	1757	1763	-	Zea mays	Abiotic stress	Light responsiveness
LOC_Os03g10224.1	OsMTA-6	GT1-motif	GGTTAAT	7	Chr3	1941	1948	-	Avena sativa	Abiotic stress	Light responsiveness
LOC_Os03g10224.1	OsMTA-6	GT1-motif	GGTTAA	6	Chr3	1942	1948	-	Arabidopsis thaliana	Abiotic stress	Light responsiveness
LOC_Os03g10224.1	OsMTA-6	Sp1	GGGCGG	6	Chr3	1650	1656	-	Oryza sativa	Abiotic stress	Light responsiveness
LOC_Os03g10224.1	OsMTA-6	TCT-motif	TCTTAC	6	Chr3	977	983	+	Arabidopsis thaliana	Abiotic stress	Light responsiveness
LOC_Os10g31030.1	OsMTA-7	G-box	CACGTC	6	Chr10	74	80	+	Zea mays	Abiotic stress	Light responsiveness
LOC_Os10g31030.1	OsMTA-7	G-box	CACGAC	6	Chr10	83	89	+	Zea mays	Abiotic stress	Light responsiveness
LOC_Os10g31030.1	OsMTA-7	G-box	CACGAC	6	Chr10	349	355	+	Zea mays	Abiotic stress	Light responsiveness
LOC_Os10g31030.1	OsMTA-7	G-box	CACGTC	6	Chr10	652	658	+	Zea mays	Abiotic stress	Light responsiveness
LOC_Os10g31030.1	OsMTA-7	G-box	CACGTC	6	Chr10	1531	1537	-	Zea mays	Abiotic stress	Light responsiveness
LOC_Os10g31030.1	OsMTA-7	G-box	TACGTG	6	Chr10	1557	1563	+	Arabidopsis thaliana	Abiotic stress	Light responsiveness
LOC_Os10g31030.1	OsMTA-7	GC-motif	CCCCCG	6	Chr10	936	942	-	Zea mays	Abiotic stress	Light responsiveness
LOC_Os10g31030.1	OsMTA-7	GC-motif	CCCCCG	6	Chr10	1006	1012	+	Zea mays	Abiotic stress	Light responsiveness
LOC_Os10g31030.1	OsMTA-7	GT1-motif	GGTTAA	6	Chr10	892	898	-	Arabidopsis thaliana	Abiotic stress	Light responsiveness
LOC_Os10g31030.1	OsMTA-7	Sp1	GGGCGG	6	Chr10	337	343	+	Oryza sativa	Abiotic stress	Light responsiveness
LOC_Os10g31030.1	OsMTA-7	Sp1	GGGCGG	6	Chr10	546	552	-	Oryza sativa	Abiotic stress	Light responsiveness
LOC_Os10g31030.1	OsMTA-7	Sp1	GGGCGG	6	Chr10	975	981	-	Oryza sativa	Abiotic stress	Light responsiveness
LOC_Os10g31030.1	OsMTA-7	Sp1	GGGCGG	6	Chr10	1002	1008	-	Oryza sativa	Abiotic stress	Light responsiveness
LOC_Os10g31030.1	OsMTA-7	Sp1	GGGCGG	6	Chr10	1017	1023	-	Oryza sativa	Abiotic stress	Light responsiveness
LOC_Os10g31030.1	OsMTA-7	Sp1	GGGCGG	6	Chr10	1043	1049	-	Oryza sativa	Abiotic stress	Light responsiveness
LOC_Os10g31030.1	OsMTA-7	TCCC-motif	TCTCCCT	7	Chr10	396	403	+	Spinacia oleracea	Abiotic stress	Light responsiveness
LOC_Os10g31030.1	OsMTA-7	TCCC-motif	TCTCCCT	7	Chr10	586	593	-	Spinacia oleracea	Abiotic stress	Light responsiveness
LOC_Os10g31030.1	OsMTA-7	TCT-motif	TCTTAC	6	Chr10	1239	1245	+	Arabidopsis thaliana	Abiotic stress	Light responsiveness
LOC_Os01g16180.1	OsMTA-1	LTR	CCGAAA	6	Chr1	1019	1025	-	Hordeum vulgare	Abiotic stress	Low-temperature
LOC_Os01g16180.3	OsMTA-2	LTR	CCGAAA	6	Chr1	986	992	-	Hordeum vulgare	Abiotic stress	Low-temperature
LOC_Os02g45110.1	OsMTA-3	LTR	CCGAAA	6	Chr2	1834	1840	-	Hordeum vulgare	Abiotic stress	Low-temperature
LOC_Os03g05420.1	OsMTA-4	LTR	CCGAAA	6	Chr3	259	265	-	Hordeum vulgare	Abiotic stress	Low-temperature
LOC_Os03g05420.1	OsMTA-4	LTR	CCGAAA	6	Chr3	710	716	-	Hordeum vulgare	Abiotic stress	Low-temperature
LOC_Os03g05420.2	OsMTA-5	LTR	CCGAAA	6	Chr3	259	265	-	Hordeum vulgare	Abiotic stress	Low-temperature
LOC_Os03g05420.2	OsMTA-5	LTR	CCGAAA	6	Chr3	710	716	-	Hordeum vulgare	Abiotic stress	Low-temperature
LOC_Os03g10224.1	OsMTA-6	LTR	CCGAAA	6	Chr3	1985	1991	+	Hordeum vulgare	Abiotic stress	Low-temperature
LOC_Os01g16180.1	OsMTA-1	CGTCA-motif	CGTCA	5	Chr1	451	456	+	Hordeum vulgare	Phytohormone regulation (MeJA)	MeJA-responsiveness
LOC_Os01g16180.1	OsMTA-1	CGTCA-motif	CGTCA	5	Chr1	467	472	+	Hordeum vulgare	Phytohormone regulation (MeJA)	MeJA-responsiveness
LOC_Os01g16180.1	OsMTA-1	CGTCA-motif	CGTCA	5	Chr1	1166	1171	-	Hordeum vulgare	Phytohormone regulation (MeJA)	MeJA-responsiveness
LOC_Os01g16180.1	OsMTA-1	TGACG-motif	TGACG	5	Chr1	451	456	-	Hordeum vulgare	Phytohormone regulation (MeJA)	MeJA-responsiveness
LOC_Os01g16180.1	OsMTA-1	TGACG-motif	TGACG	5	Chr1	467	472	-	Hordeum vulgare	Phytohormone regulation (MeJA)	MeJA-responsiveness
LOC_Os01g16180.1	OsMTA-1	TGACG-motif	TGACG	5	Chr1	1166	1171	+	Hordeum vulgare	Phytohormone regulation (MeJA)	MeJA-responsiveness
LOC_Os01g16180.3	OsMTA-2	CGTCA-motif	CGTCA	5	Chr1	418	423	+	Hordeum vulgare	Phytohormone regulation (MeJA)	MeJA-responsiveness
LOC_Os01g16180.3	OsMTA-2	CGTCA-motif	CGTCA	5	Chr1	434	439	+	Hordeum vulgare	Phytohormone regulation (MeJA)	MeJA-responsiveness
LOC_Os01g16180.3	OsMTA-2	CGTCA-motif	CGTCA	5	Chr1	1133	1138	-	Hordeum vulgare	Phytohormone regulation (MeJA)	MeJA-responsiveness
LOC_Os01g16180.3	OsMTA-2	TGACG-motif	TGACG	5	Chr1	418	423	-	Hordeum vulgare	Phytohormone regulation (MeJA)	MeJA-responsiveness
LOC_Os01g16180.3	OsMTA-2	TGACG-motif	TGACG	5	Chr1	434	439	-	Hordeum vulgare	Phytohormone regulation (MeJA)	MeJA-responsiveness
LOC_Os01g16180.3	OsMTA-2	TGACG-motif	TGACG	5	Chr1	1133	1138	+	Hordeum vulgare	Phytohormone regulation (MeJA)	MeJA-responsiveness
LOC_Os02g45110.1	OsMTA-3	CGTCA-motif	CGTCA	5	Chr2	286	291	+	Hordeum vulgare	Phytohormone regulation (MeJA)	MeJA-responsiveness
LOC_Os02g45110.1	OsMTA-3	CGTCA-motif	CGTCA	5	Chr2	903	908	-	Hordeum vulgare	Phytohormone regulation (MeJA)	MeJA-responsiveness
LOC_Os02g45110.1	OsMTA-3	CGTCA-motif	CGTCA	5	Chr2	1086	1091	+	Hordeum vulgare	Phytohormone regulation (MeJA)	MeJA-responsiveness
LOC_Os02g45110.1	OsMTA-3	TGACG-motif	TGACG	5	Chr2	286	291	-	Hordeum vulgare	Phytohormone regulation (MeJA)	MeJA-responsiveness
LOC_Os02g45110.1	OsMTA-3	TGACG-motif	TGACG	5	Chr2	903	908	+	Hordeum vulgare	Phytohormone regulation (MeJA)	MeJA-responsiveness
LOC_Os02g45110.1	OsMTA-3	TGACG-motif	TGACG	5	Chr2	1086	1091	-	Hordeum vulgare	Phytohormone regulation (MeJA)	MeJA-responsiveness
LOC_Os03g05420.1	OsMTA-4	CGTCA-motif	CGTCA	5	Chr3	168	173	+	Hordeum vulgare	Phytohormone regulation (MeJA)	MeJA-responsiveness
LOC_Os03g05420.1	OsMTA-4	TGACG-motif	TGACG	5	Chr3	168	173	-	Hordeum vulgare	Phytohormone regulation (MeJA)	MeJA-responsiveness
LOC_Os03g05420.2	OsMTA-5	CGTCA-motif	CGTCA	5	Chr3	168	173	+	Hordeum vulgare	Phytohormone regulation (MeJA)	MeJA-responsiveness
LOC_Os03g05420.2	OsMTA-5	TGACG-motif	TGACG	5	Chr3	168	173	-	Hordeum vulgare	Phytohormone regulation (MeJA)	MeJA-responsiveness
LOC_Os10g31030.1	OsMTA-7	CGTCA-motif	CGTCA	5	Chr10	272	277	+	Hordeum vulgare	Phytohormone regulation (MeJA)	MeJA-responsiveness
LOC_Os10g31030.1	OsMTA-7	CGTCA-motif	CGTCA	5	Chr10	654	659	+	Hordeum vulgare	Phytohormone regulation (MeJA)	MeJA-responsiveness
LOC_Os10g31030.1	OsMTA-7	TGACG-motif	TGACG	5	Chr10	272	277	-	Hordeum vulgare	Phytohormone regulation (MeJA)	MeJA-responsiveness
LOC_Os10g31030.1	OsMTA-7	TGACG-motif	TGACG	5	Chr10	654	659	-	Hordeum vulgare	Phytohormone regulation (MeJA)	MeJA-responsiveness
LOC_Os01g16180.1	OsMTA-1	MBS	CAACTG	6	Chr1	1924	1930	-	Arabidopsis thaliana	Transcriptional regulation (MYB)	MYB binding involved in drought-inducibility
LOC_Os01g16180.1	OsMTA-1	MBS	CAACTG	6	Chr1	1984	1990	-	Arabidopsis thaliana	Transcriptional regulation (MYB)	MYB binding involved in drought-inducibility
LOC_Os01g16180.3	OsMTA-2	MBS	CAACTG	6	Chr1	1891	1897	-	Arabidopsis thaliana	Transcriptional regulation (MYB)	MYB binding involved in drought-inducibility
LOC_Os01g16180.3	OsMTA-2	MBS	CAACTG	6	Chr1	1951	1957	-	Arabidopsis thaliana	Transcriptional regulation (MYB)	MYB binding involved in drought-inducibility
LOC_Os01g16180.3	OsMTA-2	MBS	CAACTG	6	Chr1	1995	2001	-	Arabidopsis thaliana	Transcriptional regulation (MYB)	MYB binding involved in drought-inducibility
LOC_Os02g45110.1	OsMTA-3	MBS	CAACTG	6	Chr2	1455	1461	+	Arabidopsis thaliana	Transcriptional regulation (MYB)	MYB binding involved in drought-inducibility
LOC_Os03g05420.1	OsMTA-4	MBS	CAACTG	6	Chr3	71	77	+	Arabidopsis thaliana	Transcriptional regulation (MYB)	MYB binding involved in drought-inducibility
LOC_Os03g05420.2	OsMTA-5	MBS	CAACTG	6	Chr3	71	77	+	Arabidopsis thaliana	Transcriptional regulation (MYB)	MYB binding involved in drought-inducibility
LOC_Os03g10224.1	OsMTA-6	MBS	CAACTG	6	Chr3	1703	1709	+	Arabidopsis thaliana	Transcriptional regulation (MYB)	MYB binding involved in drought-inducibility
LOC_Os10g31030.1	OsMTA-7	MBS	CAACTG	6	Chr10	1910	1916	-	Arabidopsis thaliana	Transcriptional regulation (MYB)	MYB binding involved in drought-inducibility
LOC_Os03g05420.1	OsMTA-4	MRE	AACCTAA	7	Chr3	1295	1302	+	Petroselinum crispum	Transcriptional regulation (MYB)	MYB binding involved in light responsiveness
LOC_Os03g05420.2	OsMTA-5	MRE	AACCTAA	7	Chr3	1295	1302	+	Petroselinum crispum	Transcriptional regulation (MYB)	MYB binding involved in light responsiveness
LOC_Os03g10224.1	OsMTA-6	ERE	ATTTTAAA	8	Chr3	667	675	+	Nicotiana glutinos	Transcriptional regulation (MYB)	MYB recognition light or drought responsiveness
LOC_Os03g10224.1	OsMTA-6	ERE	ATTTCATA	8	Chr3	711	719	-	Nicotiana glutinos	Transcriptional regulation (MYB)	MYB recognition light or drought responsiveness
LOC_Os01g16180.1	OsMTA-1	MYB	CAACCA	6	Chr1	470	476	+	Arabidopsis thaliana	Transcriptional regulation (MYB)	MYB TF binding (Drought, Salt, Light.)
LOC_Os01g16180.1	OsMTA-1	MYB	CAACCA	6	Chr1	563	569	-	Arabidopsis thaliana	Transcriptional regulation (MYB)	MYB TF binding (Drought, Salt, Light.)
LOC_Os01g16180.1	OsMTA-1	MYB	CAACAG	6	Chr1	1277	1283	-	Arabidopsis thaliana	Transcriptional regulation (MYB)	MYB TF binding (Drought, Salt, Light.)
LOC_Os01g16180.1	OsMTA-1	MYB	TAACCA	6	Chr1	1417	1423	+	Arabidopsis thaliana	Transcriptional regulation (MYB)	MYB TF binding (Drought, Salt, Light.)
LOC_Os01g16180.1	OsMTA-1	MYB	TAACCA	6	Chr1	1460	1466	+	Arabidopsis thaliana	Transcriptional regulation (MYB)	MYB TF binding (Drought, Salt, Light.)
LOC_Os01g16180.1	OsMTA-1	MYB	CAACAG	6	Chr1	1570	1576	-	Arabidopsis thaliana	Transcriptional regulation (MYB)	MYB TF binding (Drought, Salt, Light.)
LOC_Os01g16180.1	OsMTA-1	Myb	CAACTG	6	Chr1	1924	1930	-	Arabidopsis thaliana	Transcriptional regulation (MYB)	MYB TF binding (Drought, Salt, Light.)
LOC_Os01g16180.1	OsMTA-1	Myb	CAACTG	6	Chr1	1984	1990	-	Arabidopsis thaliana	Transcriptional regulation (MYB)	MYB TF binding (Drought, Salt, Light.)
LOC_Os01g16180.1	OsMTA-1	Myb-binding site	CAACAG	6	Chr1	1277	1283	-	Nicotiana tabacum	Transcriptional regulation (MYB)	MYB TF binding (Drought, Salt, Light.)
LOC_Os01g16180.1	OsMTA-1	Myb-binding site	CAACAG	6	Chr1	1570	1576	-	Nicotiana tabacum	Transcriptional regulation (MYB)	MYB TF binding (Drought, Salt, Light.)
LOC_Os01g16180.1	OsMTA-1	MYB-like sequence	TAACCA	6	Chr1	1417	1423	+	Arabidopsis thaliana	Transcriptional regulation (MYB)	MYB TF binding (Drought, Salt, Light.)
LOC_Os01g16180.1	OsMTA-1	MYB-like sequence	TAACCA	6	Chr1	1460	1466	+	Arabidopsis thaliana	Transcriptional regulation (MYB)	MYB TF binding (Drought, Salt, Light.)
LOC_Os01g16180.3	OsMTA-2	Myb	CAACTG	6	Chr1	1891	1897	-	Arabidopsis thaliana	Transcriptional regulation (MYB)	MYB TF binding (Drought, Salt, Light.)
LOC_Os01g16180.3	OsMTA-2	Myb	CAACTG	6	Chr1	1951	1957	-	Arabidopsis thaliana	Transcriptional regulation (MYB)	MYB TF binding (Drought, Salt, Light.)
LOC_Os01g16180.3	OsMTA-2	Myb	CAACTG	6	Chr1	1995	2001	-	Arabidopsis thaliana	Transcriptional regulation (MYB)	MYB TF binding (Drought, Salt, Light.)
LOC_Os01g16180.3	OsMTA-2	MYB	CAACCA	6	Chr1	437	443	+	Arabidopsis thaliana	Transcriptional regulation (MYB)	MYB TF binding (Drought, Salt, Light.)
LOC_Os01g16180.3	OsMTA-2	MYB	CAACCA	6	Chr1	530	536	-	Arabidopsis thaliana	Transcriptional regulation (MYB)	MYB TF binding (Drought, Salt, Light.)
LOC_Os01g16180.3	OsMTA-2	MYB	CAACAG	6	Chr1	1244	1250	-	Arabidopsis thaliana	Transcriptional regulation (MYB)	MYB TF binding (Drought, Salt, Light.)
LOC_Os01g16180.3	OsMTA-2	MYB	TAACCA	6	Chr1	1384	1390	+	Arabidopsis thaliana	Transcriptional regulation (MYB)	MYB TF binding (Drought, Salt, Light.)
LOC_Os01g16180.3	OsMTA-2	MYB	TAACCA	6	Chr1	1427	1433	+	Arabidopsis thaliana	Transcriptional regulation (MYB)	MYB TF binding (Drought, Salt, Light.)
LOC_Os01g16180.3	OsMTA-2	MYB	CAACAG	6	Chr1	1537	1543	-	Arabidopsis thaliana	Transcriptional regulation (MYB)	MYB TF binding (Drought, Salt, Light.)
LOC_Os01g16180.3	OsMTA-2	Myb-binding site	CAACAG	6	Chr1	1244	1250	-	Nicotiana tabacum	Transcriptional regulation (MYB)	MYB TF binding (Drought, Salt, Light.)
LOC_Os01g16180.3	OsMTA-2	Myb-binding site	CAACAG	6	Chr1	1537	1543	-	Nicotiana tabacum	Transcriptional regulation (MYB)	MYB TF binding (Drought, Salt, Light.)
LOC_Os01g16180.3	OsMTA-2	MYB-like sequence	TAACCA	6	Chr1	1384	1390	+	Arabidopsis thaliana	Transcriptional regulation (MYB)	MYB TF binding (Drought, Salt, Light.)
LOC_Os01g16180.3	OsMTA-2	MYB-like sequence	TAACCA	6	Chr1	1427	1433	+	Arabidopsis thaliana	Transcriptional regulation (MYB)	MYB TF binding (Drought, Salt, Light.)
LOC_Os02g45110.1	OsMTA-3	Myb	TAACTG	6	Chr2	399	405	-	Arabidopsis thaliana	Transcriptional regulation (MYB)	MYB TF binding (Drought, Salt, Light.)
LOC_Os02g45110.1	OsMTA-3	Myb	CAACTG	6	Chr2	1455	1461	+	Arabidopsis thaliana	Transcriptional regulation (MYB)	MYB TF binding (Drought, Salt, Light.)
LOC_Os02g45110.1	OsMTA-3	MYB	CAACCA	6	Chr2	794	800	-	Arabidopsis thaliana	Transcriptional regulation (MYB)	MYB TF binding (Drought, Salt, Light.)
LOC_Os02g45110.1	OsMTA-3	MYB	CAACCA	6	Chr2	1178	1184	-	Arabidopsis thaliana	Transcriptional regulation (MYB)	MYB TF binding (Drought, Salt, Light.)
LOC_Os02g45110.1	OsMTA-3	MYB	CAACAG	6	Chr2	2011	2017	+	Arabidopsis thaliana	Transcriptional regulation (MYB)	MYB TF binding (Drought, Salt, Light.)
LOC_Os02g45110.1	OsMTA-3	MYB recognition site	CCGTTG	6	Chr2	1089	1095	-	Arabidopsis thaliana	Transcriptional regulation (MYB)	MYB TF binding (Drought, Salt, Light.)
LOC_Os02g45110.1	OsMTA-3	Myb-binding site	CAACAG	6	Chr2	2011	2017	+	Nicotiana tabacum	Transcriptional regulation (MYB)	MYB TF binding (Drought, Salt, Light.)
LOC_Os03g05420.1	OsMTA-4	MYB	TAACCA	6	Chr3	246	252	+	Arabidopsis thaliana	Transcriptional regulation (MYB)	MYB TF binding (Drought, Salt, Light.)
LOC_Os03g05420.1	OsMTA-4	MYB	CAACCA	6	Chr3	834	840	+	Arabidopsis thaliana	Transcriptional regulation (MYB)	MYB TF binding (Drought, Salt, Light.)
LOC_Os03g05420.1	OsMTA-4	MYB	TAACCA	6	Chr3	927	933	+	Arabidopsis thaliana	Transcriptional regulation (MYB)	MYB TF binding (Drought, Salt, Light.)
LOC_Os03g05420.1	OsMTA-4	MYB	CAACAG	6	Chr3	1070	1076	-	Arabidopsis thaliana	Transcriptional regulation (MYB)	MYB TF binding (Drought, Salt, Light.)
LOC_Os03g05420.1	OsMTA-4	Myb	CAACTG	6	Chr3	71	77	+	Arabidopsis thaliana	Transcriptional regulation (MYB)	MYB TF binding (Drought, Salt, Light.)
LOC_Os03g05420.1	OsMTA-4	Myb	TAACTG	6	Chr3	1544	1550	-	Arabidopsis thaliana	Transcriptional regulation (MYB)	MYB TF binding (Drought, Salt, Light.)
LOC_Os03g05420.1	OsMTA-4	MYB recognition site	CCGTTG	6	Chr3	296	302	-	Arabidopsis thaliana	Transcriptional regulation (MYB)	MYB TF binding (Drought, Salt, Light.)
LOC_Os03g05420.1	OsMTA-4	MYB recognition site	CCGTTG	6	Chr3	568	574	-	Arabidopsis thaliana	Transcriptional regulation (MYB)	MYB TF binding (Drought, Salt, Light.)
LOC_Os03g05420.1	OsMTA-4	MYB recognition site	CCGTTG	6	Chr3	1340	1346	+	Arabidopsis thaliana	Transcriptional regulation (MYB)	MYB TF binding (Drought, Salt, Light.)
LOC_Os03g05420.1	OsMTA-4	MYB recognition site	CCGTTG	6	Chr3	1686	1692	+	Arabidopsis thaliana	Transcriptional regulation (MYB)	MYB TF binding (Drought, Salt, Light.)
LOC_Os03g05420.1	OsMTA-4	Myb-binding site	CAACAG	6	Chr3	1070	1076	-	Nicotiana tabacum	Transcriptional regulation (MYB)	MYB TF binding (Drought, Salt, Light.)
LOC_Os03g05420.1	OsMTA-4	MYB-like sequence	TAACCA	6	Chr3	246	252	+	Arabidopsis thaliana	Transcriptional regulation (MYB)	MYB TF binding (Drought, Salt, Light.)
LOC_Os03g05420.1	OsMTA-4	MYB-like sequence	TAACCA	6	Chr3	927	933	+	Arabidopsis thaliana	Transcriptional regulation (MYB)	MYB TF binding (Drought, Salt, Light.)
LOC_Os03g05420.2	OsMTA-5	MYB	TAACCA	6	Chr3	246	252	+	Arabidopsis thaliana	Transcriptional regulation (MYB)	MYB TF binding (Drought, Salt, Light.)
LOC_Os03g05420.2	OsMTA-5	MYB	CAACCA	6	Chr3	834	840	+	Arabidopsis thaliana	Transcriptional regulation (MYB)	MYB TF binding (Drought, Salt, Light.)
LOC_Os03g05420.2	OsMTA-5	MYB	TAACCA	6	Chr3	927	933	+	Arabidopsis thaliana	Transcriptional regulation (MYB)	MYB TF binding (Drought, Salt, Light.)
LOC_Os03g05420.2	OsMTA-5	MYB	CAACAG	6	Chr3	1070	1076	-	Arabidopsis thaliana	Transcriptional regulation (MYB)	MYB TF binding (Drought, Salt, Light.)
LOC_Os03g05420.2	OsMTA-5	Myb	CAACTG	6	Chr3	71	77	+	Arabidopsis thaliana	Transcriptional regulation (MYB)	MYB TF binding (Drought, Salt, Light.)
LOC_Os03g05420.2	OsMTA-5	Myb	TAACTG	6	Chr3	1544	1550	-	Arabidopsis thaliana	Transcriptional regulation (MYB)	MYB TF binding (Drought, Salt, Light.)
LOC_Os03g05420.2	OsMTA-5	MYB recognition site	CCGTTG	6	Chr3	296	302	-	Arabidopsis thaliana	Transcriptional regulation (MYB)	MYB TF binding (Drought, Salt, Light.)
LOC_Os03g05420.2	OsMTA-5	MYB recognition site	CCGTTG	6	Chr3	568	574	-	Arabidopsis thaliana	Transcriptional regulation (MYB)	MYB TF binding (Drought, Salt, Light.)
LOC_Os03g05420.2	OsMTA-5	MYB recognition site	CCGTTG	6	Chr3	1340	1346	+	Arabidopsis thaliana	Transcriptional regulation (MYB)	MYB TF binding (Drought, Salt, Light.)
LOC_Os03g05420.2	OsMTA-5	MYB recognition site	CCGTTG	6	Chr3	1686	1692	+	Arabidopsis thaliana	Transcriptional regulation (MYB)	MYB TF binding (Drought, Salt, Light.)
LOC_Os03g05420.2	OsMTA-5	Myb-binding site	CAACAG	6	Chr3	1070	1076	-	Nicotiana tabacum	Transcriptional regulation (MYB)	MYB TF binding (Drought, Salt, Light.)
LOC_Os03g05420.2	OsMTA-5	MYB-like sequence	TAACCA	6	Chr3	246	252	+	Arabidopsis thaliana	Transcriptional regulation (MYB)	MYB TF binding (Drought, Salt, Light.)
LOC_Os03g05420.2	OsMTA-5	MYB-like sequence	TAACCA	6	Chr3	927	933	+	Arabidopsis thaliana	Transcriptional regulation (MYB)	MYB TF binding (Drought, Salt, Light.)
LOC_Os03g10224.1	OsMTA-6	Myb	TAACTG	6	Chr3	220	226	-	Arabidopsis thaliana	Transcriptional regulation (MYB)	MYB TF binding (Drought, Salt, Light.)
LOC_Os03g10224.1	OsMTA-6	Myb	CAACTG	6	Chr3	1703	1709	+	Arabidopsis thaliana	Transcriptional regulation (MYB)	MYB TF binding (Drought, Salt, Light.)
LOC_Os10g31030.1	OsMTA-7	MYB	CAACAG	6	Chr10	820	826	-	Arabidopsis thaliana	Transcriptional regulation (MYB)	MYB TF binding (Drought, Salt, Light.)
LOC_Os10g31030.1	OsMTA-7	MYB	CAACCA	6	Chr10	1586	1592	-	Arabidopsis thaliana	Transcriptional regulation (MYB)	MYB TF binding (Drought, Salt, Light.)
LOC_Os10g31030.1	OsMTA-7	MYB	CAACAG	6	Chr10	1971	1977	-	Arabidopsis thaliana	Transcriptional regulation (MYB)	MYB TF binding (Drought, Salt, Light.)
LOC_Os10g31030.1	OsMTA-7	MYB	CAACAG	6	Chr10	1985	1991	-	Arabidopsis thaliana	Transcriptional regulation (MYB)	MYB TF binding (Drought, Salt, Light.)
LOC_Os10g31030.1	OsMTA-7	Myb	TAACTG	6	Chr10	1373	1379	+	Arabidopsis thaliana	Transcriptional regulation (MYB)	MYB TF binding (Drought, Salt, Light.)
LOC_Os10g31030.1	OsMTA-7	Myb	TAACTG	6	Chr10	1408	1414	+	Arabidopsis thaliana	Transcriptional regulation (MYB)	MYB TF binding (Drought, Salt, Light.)
LOC_Os10g31030.1	OsMTA-7	Myb	TAACTG	6	Chr10	1566	1572	+	Arabidopsis thaliana	Transcriptional regulation (MYB)	MYB TF binding (Drought, Salt, Light.)
LOC_Os10g31030.1	OsMTA-7	Myb	CAACTG	6	Chr10	1910	1916	-	Arabidopsis thaliana	Transcriptional regulation (MYB)	MYB TF binding (Drought, Salt, Light.)
LOC_Os10g31030.1	OsMTA-7	Myb-binding site	CAACAG	6	Chr10	820	826	-	Nicotiana tabacum	Transcriptional regulation (MYB)	MYB TF binding (Drought, Salt, Light.)
LOC_Os10g31030.1	OsMTA-7	Myb-binding site	CAACAG	6	Chr10	1971	1977	-	Nicotiana tabacum	Transcriptional regulation (MYB)	MYB TF binding (Drought, Salt, Light.)
LOC_Os10g31030.1	OsMTA-7	Myb-binding site	CAACAG	6	Chr10	1985	1991	-	Nicotiana tabacum	Transcriptional regulation (MYB)	MYB TF binding (Drought, Salt, Light.)
LOC_Os01g16180.1	OsMTA-1	as-1	TGACG	5	Chr1	451	456	-		Phytohormone regulation (SA)	SA responsiveness; Pathogen, oxidative stress
LOC_Os01g16180.1	OsMTA-1	as-1	TGACG	5	Chr1	467	472	-		Phytohormone regulation (SA)	SA responsiveness; Pathogen, oxidative stress
LOC_Os01g16180.1	OsMTA-1	as-1	TGACG	5	Chr1	1166	1171	+		Phytohormone regulation (SA)	SA responsiveness; Pathogen, oxidative stress
LOC_Os01g16180.3	OsMTA-2	as-1	TGACG	5	Chr1	418	423	-		Phytohormone regulation (SA)	SA responsiveness; Pathogen, oxidative stress
LOC_Os01g16180.3	OsMTA-2	as-1	TGACG	5	Chr1	434	439	-		Phytohormone regulation (SA)	SA responsiveness; Pathogen, oxidative stress
LOC_Os01g16180.3	OsMTA-2	as-1	TGACG	5	Chr1	1133	1138	+		Phytohormone regulation (SA)	SA responsiveness; Pathogen, oxidative stress
LOC_Os02g45110.1	OsMTA-3	as-1	TGACG	5	Chr2	286	291	-		Phytohormone regulation (SA)	SA responsiveness; Pathogen, oxidative stress
LOC_Os02g45110.1	OsMTA-3	as-1	TGACG	5	Chr2	903	908	+		Phytohormone regulation (SA)	SA responsiveness; Pathogen, oxidative stress
LOC_Os02g45110.1	OsMTA-3	as-1	TGACG	5	Chr2	1086	1091	-		Phytohormone regulation (SA)	SA responsiveness; Pathogen, oxidative stress
LOC_Os03g05420.1	OsMTA-4	as-1	TGACG	5	Chr3	168	173	-		Phytohormone regulation (SA)	SA responsiveness; Pathogen, oxidative stress
LOC_Os03g05420.2	OsMTA-5	as-1	TGACG	5	Chr3	168	173	-		Phytohormone regulation (SA)	SA responsiveness; Pathogen, oxidative stress
LOC_Os10g31030.1	OsMTA-7	as-1	TGACG	5	Chr10	272	277	-		Phytohormone regulation (SA)	SA responsiveness; Pathogen, oxidative stress
LOC_Os10g31030.1	OsMTA-7	as-1	TGACG	5	Chr10	654	659	-		Phytohormone regulation (SA)	SA responsiveness; Pathogen, oxidative stress
LOC_Os01g16180.1	OsMTA-1	TCA	TCATCTTCAT	9	Chr1	1361	1370	+	Pisum sativum	Phytohormone regulation (SA)	Salicylic acid responsiveness
LOC_Os01g16180.3	OsMTA-2	TCA	TCATCTTCAT	9	Chr1	1328	1337	+	Pisum sativum	Phytohormone regulation (SA)	Salicylic acid responsiveness
LOC_Os02g45110.1	OsMTA-3	TCA-element	CCATCTTTTT	9	Chr2	1750	1759	-	Nicotiana tabacum	Phytohormone regulation (SA)	Salicylic acid responsiveness
LOC_Os03g05420.1	OsMTA-4	TCA-element	CCATCTTTTT	9	Chr3	1899	1908	+	Nicotiana tabacum	Phytohormone regulation (SA)	Salicylic acid responsiveness
LOC_Os03g05420.2	OsMTA-5	TCA-element	CCATCTTTTT	9	Chr3	1899	1908	+	Nicotiana tabacum	Phytohormone regulation (SA)	Salicylic acid responsiveness
LOC_Os03g10224.1	OsMTA-6	TCA	TCATCTTCAT	9	Chr3	925	934	-	Pisum sativum	Phytohormone regulation (SA)	Salicylic acid responsiveness
LOC_Os10g31030.1	OsMTA-7	TCA-element	CCATCTTTTT	9	Chr10	1818	1827	+	Nicotiana tabacum	Phytohormone regulation (SA)	Salicylic acid responsiveness
LOC_Os02g45110.1	OsMTA-3	W box	TTGACC	6	Chr2	680	686	+	Arabidopsis thaliana	TFs involved in biotic stress	TF binding; Pathogen responsiveness
LOC_Os03g05420.1	OsMTA-4	W box	TTGACC	6	Chr3	1460	1466	+	Arabidopsis thaliana	TFs involved in biotic stress	TF binding; Pathogen responsiveness
LOC_Os03g05420.1	OsMTA-4	W box	TTGACC	6	Chr3	1655	1661	+	Arabidopsis thaliana	TFs involved in biotic stress	TF binding; Pathogen responsiveness
LOC_Os03g05420.2	OsMTA-5	W box	TTGACC	6	Chr3	1460	1466	+	Arabidopsis thaliana	TFs involved in biotic stress	TF binding; Pathogen responsiveness
LOC_Os03g05420.2	OsMTA-5	W box	TTGACC	6	Chr3	1655	1661	+	Arabidopsis thaliana	TFs involved in biotic stress	TF binding; Pathogen responsiveness
LOC_Os03g10224.1	OsMTA-6	W box	TTGACC	6	Chr3	170	176	+	Arabidopsis thaliana	TFs involved in biotic stress	TF binding; Pathogen responsiveness
LOC_Os03g10224.1	OsMTA-6	W box	TTGACC	6	Chr3	661	667	-	Arabidopsis thaliana	TFs involved in biotic stress	TF binding; Pathogen responsiveness
LOC_Os10g31030.1	OsMTA-7	W box	TTGACC	6	Chr10	670	676	-	Arabidopsis thaliana	TFs involved in biotic stress	TF binding; Pathogen responsiveness
LOC_Os10g31030.1	OsMTA-7	W box	TTGACC	6	Chr10	1895	1901	-	Arabidopsis thaliana	TFs involved in biotic stress	TF binding; Pathogen responsiveness
LOC_Os03g10224.1	OsMTA-6	box S	AGCCACC	7	Chr3	1474	1481	-	Arabidopsis thaliana	Biotic stress	Wound-responsive (linked to pathogen)
LOC_Os01g16180.1	OsMTA-1	WUN-motif	AAATTACT	8	Chr1	1260	1268	-	Nicotiana glutinosa	Biotic stress	Wound-responsive (linked to pathogen)
LOC_Os01g16180.3	OsMTA-2	WUN-motif	AAATTACT	8	Chr1	1227	1235	-	Nicotiana glutinosa	Biotic stress	Wound-responsive (linked to pathogen)
LOC_Os01g16180.1	OsMTA-1	WRE3	CCACCT	6	Chr1	1038	1044	-	Pisum sativum	Biotic stress	Wound-responsive element
LOC_Os01g16180.1	OsMTA-1	WRE3	CCACCT	6	Chr1	1517	1523	+	Pisum sativum	Biotic stress	Wound-responsive element
LOC_Os01g16180.3	OsMTA-2	WRE3	CCACCT	6	Chr1	1005	1011	-	Pisum sativum	Biotic stress	Wound-responsive element
LOC_Os01g16180.3	OsMTA-2	WRE3	CCACCT	6	Chr1	1484	1490	+	Pisum sativum	Biotic stress	Wound-responsive element
LOC_Os02g45110.1	OsMTA-3	WRE3	CCACCT	6	Chr2	984	990	-	Pisum sativum	Biotic stress	Wound-responsive element
LOC_Os02g45110.1	OsMTA-3	WRE3	CCACCT	6	Chr2	1014	1020	-	Pisum sativum	Biotic stress	Wound-responsive element
LOC_Os02g45110.1	OsMTA-3	WRE3	CCACCT	6	Chr2	1378	1384	-	Pisum sativum	Biotic stress	Wound-responsive element
LOC_Os02g45110.1	OsMTA-3	WRE3	CCACCT	6	Chr2	1811	1817	-	Pisum sativum	Biotic stress	Wound-responsive element
LOC_Os03g10224.1	OsMTA-6	WRE3	CCACCT	6	Chr3	994	1000	-	Pisum sativum	Biotic stress	Wound-responsive element
LOC_Os03g10224.1	OsMTA-6	WRE3	CCACCT	6	Chr3	1248	1254	-	Pisum sativum	Biotic stress	Wound-responsive element
LOC_Os03g10224.1	OsMTA-6	WRE3	CCACCT	6	Chr3	1684	1690	+	Pisum sativum	Biotic stress	Wound-responsive element
LOC_Os03g10224.1	OsMTA-6	WRE3	CCACCT	6	Chr3	1952	1958	+	Pisum sativum	Biotic stress	Wound-responsive element
LOC_Os10g31030.1	OsMTA-7	WRE3	CCACCT	6	Chr10	424	430	+	Pisum sativum	Biotic stress	Wound-responsive element
