# Supplementary material for: Comprehensive Genome‐Wide Identification and Expression Analysis of the N6‐Methyladenosine (m6A) Regulatory Network Influences Rapid Stress Adaptation With Exogenous Melatonin in Rice
Source: J Pineal Res. 2026 Jan 13;78(1):e70109. doi: 10.1111/jpi.70109 (PMC12796873; doi:10.1111/jpi.70109)
Supplement: Supplementary file 10 — Supplementary Table S5: Cis‐acting elements analysis of Osm6A (readers) promoter sequences. [file JPI-78-e70109-s004.xlsx]

## Sheet: Sheet1
Supplementary Table S5. Cis-acting elements analysis of Osm6A (readers) promoter sequences
Transcript ID	Gene ID	Cis-regulatory element	Element motif	Motif Length (bp)	Chr	Start Position	End Position	Strand + / –	Organism in which the motif was first identified or characterized	Factor	Function / Stress Type
LOC_Os04g04000.1	OsECT-10	ABRE	ACGTG	5	Chr4	1664	1669	-	Arabidopsis thaliana	Phytohormone regulation (ABA)	ABA responsiveness
LOC_Os04g04000.1	OsECT-10	ABRE3a	TACGTG	6	Chr4	1664	1670	-	Zea mays	Phytohormone regulation (ABA)	ABA responsiveness
LOC_Os04g04000.1	OsECT-10	ABRE4	CACGTA	6	Chr4	1664	1670	+	Zea mays	Phytohormone regulation (ABA)	ABA responsiveness
LOC_Os04g04000.1	OsECT-10	as-1	TGACG	5	Chr4	1026	1031	+	Arabidopsis thaliana	Phytohormone regulation (ABA)	ABA responsiveness
LOC_Os04g04000.1	OsECT-10	as-1	TGACG	5	Chr4	1136	1141	+	Arabidopsis thaliana	Phytohormone regulation (ABA)	ABA responsiveness
LOC_Os04g51940.1	OsECT-11	ABRE	ACGTG	5	Chr4	326	331	+	Arabidopsis thaliana	Phytohormone regulation (ABA)	ABA responsiveness
LOC_Os04g51940.1	OsECT-11	ABRE	ACGTG	5	Chr4	533	538	-	Arabidopsis thaliana	Phytohormone regulation (ABA)	ABA responsiveness
LOC_Os04g51940.1	OsECT-11	ABRE	ACGTG	5	Chr4	558	563	+	Arabidopsis thaliana	Phytohormone regulation (ABA)	ABA responsiveness
LOC_Os04g51940.1	OsECT-11	ABRE	ACGTG	5	Chr4	1800	1805	+	Arabidopsis thaliana	Phytohormone regulation (ABA)	ABA responsiveness
LOC_Os04g51940.1	OsECT-11	ABRE	ACGTG	5	Chr4	1807	1812	+	Arabidopsis thaliana	Phytohormone regulation (ABA)	ABA responsiveness
LOC_Os04g51940.1	OsECT-11	ABRE3a	TACGTG	6	Chr4	325	331	+	Zea mays	Phytohormone regulation (ABA)	ABA responsiveness
LOC_Os04g51940.1	OsECT-11	ABRE3a	TACGTG	6	Chr4	1799	1805	+	Zea mays	Phytohormone regulation (ABA)	ABA responsiveness
LOC_Os04g51940.1	OsECT-11	ABRE4	CACGTA	6	Chr4	325	331	-	Zea mays	Phytohormone regulation (ABA)	ABA responsiveness
LOC_Os04g51940.1	OsECT-11	ABRE4	CACGTA	6	Chr4	1799	1805	-	Zea mays	Phytohormone regulation (ABA)	ABA responsiveness
LOC_Os04g51940.1	OsECT-11	as-1	TGACG	5	Chr4	535	540	-	Arabidopsis thaliana	Phytohormone regulation (ABA)	ABA responsiveness
LOC_Os04g51940.1	OsECT-11	as-1	TGACG	5	Chr4	556	561	+	Arabidopsis thaliana	Phytohormone regulation (ABA)	ABA responsiveness
LOC_Os04g51940.1	OsECT-11	as-1	TGACG	5	Chr4	673	678	-	Arabidopsis thaliana	Phytohormone regulation (ABA)	ABA responsiveness
LOC_Os04g51940.2	OsECT-12	ABRE	ACGTG	5	Chr4	326	331	+	Arabidopsis thaliana	Phytohormone regulation (ABA)	ABA responsiveness
LOC_Os04g51940.2	OsECT-12	ABRE	ACGTG	5	Chr4	533	538	-	Arabidopsis thaliana	Phytohormone regulation (ABA)	ABA responsiveness
LOC_Os04g51940.2	OsECT-12	ABRE	ACGTG	5	Chr4	558	563	+	Arabidopsis thaliana	Phytohormone regulation (ABA)	ABA responsiveness
LOC_Os04g51940.2	OsECT-12	ABRE	ACGTG	5	Chr4	1800	1805	+	Arabidopsis thaliana	Phytohormone regulation (ABA)	ABA responsiveness
LOC_Os04g51940.2	OsECT-12	ABRE	ACGTG	5	Chr4	1807	1812	+	Arabidopsis thaliana	Phytohormone regulation (ABA)	ABA responsiveness
LOC_Os04g51940.2	OsECT-12	ABRE3a	TACGTG	6	Chr4	325	331	+	Zea mays	Phytohormone regulation (ABA)	ABA responsiveness
LOC_Os04g51940.2	OsECT-12	ABRE3a	TACGTG	6	Chr4	1799	1805	+	Zea mays	Phytohormone regulation (ABA)	ABA responsiveness
LOC_Os04g51940.2	OsECT-12	ABRE4	CACGTA	6	Chr4	325	331	-	Zea mays	Phytohormone regulation (ABA)	ABA responsiveness
LOC_Os04g51940.2	OsECT-12	ABRE4	CACGTA	6	Chr4	1799	1805	-	Zea mays	Phytohormone regulation (ABA)	ABA responsiveness
LOC_Os04g51940.2	OsECT-12	as-1	TGACG	5	Chr4	535	540	-	Arabidopsis thaliana	Phytohormone regulation (ABA)	ABA responsiveness
LOC_Os04g51940.2	OsECT-12	as-1	TGACG	5	Chr4	556	561	+	Arabidopsis thaliana	Phytohormone regulation (ABA)	ABA responsiveness
LOC_Os04g51940.2	OsECT-12	as-1	TGACG	5	Chr4	673	678	-	Arabidopsis thaliana	Phytohormone regulation (ABA)	ABA responsiveness
LOC_Os05g01520.1	OsECT-13	ABRE	CGTACGTGCA	9	Chr5	594	603	+	Hordeum vulgare	Phytohormone regulation (ABA)	ABA responsiveness
LOC_Os05g01520.1	OsECT-13	ABRE	ACGTG	5	Chr5	597	602	+	Arabidopsis thaliana	Phytohormone regulation (ABA)	ABA responsiveness
LOC_Os05g01520.1	OsECT-13	ABRE3a	TACGTG	6	Chr5	596	602	+	Zea mays	Phytohormone regulation (ABA)	ABA responsiveness
LOC_Os05g01520.1	OsECT-13	ABRE4	CACGTA	6	Chr5	596	602	-	Zea mays	Phytohormone regulation (ABA)	ABA responsiveness
LOC_Os05g01520.1	OsECT-13	as-1	TGACG	5	Chr5	125	130	+	Arabidopsis thaliana	Phytohormone regulation (ABA)	ABA responsiveness
LOC_Os05g01520.1	OsECT-13	as-1	TGACG	5	Chr5	656	661	-	Arabidopsis thaliana	Phytohormone regulation (ABA)	ABA responsiveness
LOC_Os05g06740.1	OsECT-14	ABRE	GCCGCGTGGC	9	Chr5	435	444	-	Oryza sativa	Phytohormone regulation (ABA)	ABA responsiveness
LOC_Os05g06740.1	OsECT-14	ABRE	GCCGCGTGGC	10	Chr5	558	568	-	Oryza sativa	Phytohormone regulation (ABA)	ABA responsiveness
LOC_Os05g06740.1	OsECT-14	ABRE	ACGTG	5	Chr5	758	763	-	Arabidopsis thaliana	Phytohormone regulation (ABA)	ABA responsiveness
LOC_Os05g06740.1	OsECT-14	ABRE	AACCCGG	7	Chr5	899	906	-	Arabidopsis thaliana	Phytohormone regulation (ABA)	ABA responsiveness
LOC_Os05g06740.1	OsECT-14	as-1	TGACG	5	Chr5	468	473	-	Arabidopsis thaliana	Phytohormone regulation (ABA)	ABA responsiveness
LOC_Os05g06740.1	OsECT-14	as-1	TGACG	5	Chr5	503	508	+	Arabidopsis thaliana	Phytohormone regulation (ABA)	ABA responsiveness
LOC_Os05g06740.1	OsECT-14	as-1	TGACG	5	Chr5	506	511	-	Arabidopsis thaliana	Phytohormone regulation (ABA)	ABA responsiveness
LOC_Os05g06740.1	OsECT-14	as-1	TGACG	5	Chr5	800	805	-	Arabidopsis thaliana	Phytohormone regulation (ABA)	ABA responsiveness
LOC_Os05g06740.1	OsECT-14	as-1	TGACG	5	Chr5	813	818	-	Arabidopsis thaliana	Phytohormone regulation (ABA)	ABA responsiveness
LOC_Os05g06740.1	OsECT-14	as-1	TGACG	5	Chr5	1567	1572	-	Arabidopsis thaliana	Phytohormone regulation (ABA)	ABA responsiveness
LOC_Os05g06740.1	OsECT-14	as-1	TGACG	5	Chr5	1950	1955	+	Arabidopsis thaliana	Phytohormone regulation (ABA)	ABA responsiveness
LOC_Os06g46400.1	OsECT-15	ABRE	CACGTG	6	Chr6	210	216	+	Arabidopsis thaliana	Phytohormone regulation (ABA)	ABA responsiveness
LOC_Os06g46400.1	OsECT-15	ABRE	ACGTG	5	Chr6	211	216	+	Arabidopsis thaliana	Phytohormone regulation (ABA)	ABA responsiveness
LOC_Os06g46400.1	OsECT-15	ABRE	ACGTG	5	Chr6	803	808	+	Arabidopsis thaliana	Phytohormone regulation (ABA)	ABA responsiveness
LOC_Os06g46400.1	OsECT-15	ABRE	ACGTG	5	Chr6	1141	1146	+	Arabidopsis thaliana	Phytohormone regulation (ABA)	ABA responsiveness
LOC_Os06g46400.1	OsECT-15	ABRE	AACCCGG	7	Chr6	1892	1899	-	Arabidopsis thaliana	Phytohormone regulation (ABA)	ABA responsiveness
LOC_Os06g46400.1	OsECT-15	ABRE3a	TACGTG	6	Chr6	1140	1146	+	Zea mays	Phytohormone regulation (ABA)	ABA responsiveness
LOC_Os06g46400.1	OsECT-15	ABRE4	CACGTA	6	Chr6	1140	1146	-	Zea mays	Phytohormone regulation (ABA)	ABA responsiveness
LOC_Os06g46400.1	OsECT-15	as-1	TGACG	5	Chr6	263	268	+	Arabidopsis thaliana	Phytohormone regulation (ABA)	ABA responsiveness
LOC_Os06g46400.1	OsECT-15	as-1	TGACG	5	Chr6	432	437	-	Arabidopsis thaliana	Phytohormone regulation (ABA)	ABA responsiveness
LOC_Os06g46400.1	OsECT-15	as-1	TGACG	5	Chr6	787	792	+	Arabidopsis thaliana	Phytohormone regulation (ABA)	ABA responsiveness
LOC_Os06g46400.1	OsECT-15	as-1	TGACG	5	Chr6	998	1003	-	Arabidopsis thaliana	Phytohormone regulation (ABA)	ABA responsiveness
LOC_Os07g07490.1	OsECT-16	ABRE	ACGTG	5	Chr7	629	634	-	Arabidopsis thaliana	Phytohormone regulation (ABA)	ABA responsiveness
LOC_Os07g07490.1	OsECT-16	ABRE	ACGTG	5	Chr7	670	675	-	Arabidopsis thaliana	Phytohormone regulation (ABA)	ABA responsiveness
LOC_Os07g07490.1	OsECT-16	ABRE	ACGTG	5	Chr7	944	949	+	Arabidopsis thaliana	Phytohormone regulation (ABA)	ABA responsiveness
LOC_Os07g07490.1	OsECT-16	ABRE3a	TACGTG	6	Chr7	670	676	-	Zea mays	Phytohormone regulation (ABA)	ABA responsiveness
LOC_Os07g07490.1	OsECT-16	ABRE4	CACGTA	6	Chr7	670	676	+	Zea mays	Phytohormone regulation (ABA)	ABA responsiveness
LOC_Os07g07490.1	OsECT-16	as-1	TGACG	5	Chr7	82	87	+	Arabidopsis thaliana	Phytohormone regulation (ABA)	ABA responsiveness
LOC_Os07g07490.1	OsECT-16	as-1	TGACG	5	Chr7	631	636	-	Arabidopsis thaliana	Phytohormone regulation (ABA)	ABA responsiveness
LOC_Os07g07490.1	OsECT-16	as-1	TGACG	5	Chr7	1092	1097	+	Arabidopsis thaliana	Phytohormone regulation (ABA)	ABA responsiveness
LOC_Os07g07490.2	OsECT-17	ABRE	ACGTG	5	Chr7	629	634	-	Arabidopsis thaliana	Phytohormone regulation (ABA)	ABA responsiveness
LOC_Os07g07490.2	OsECT-17	ABRE	ACGTG	5	Chr7	670	675	-	Arabidopsis thaliana	Phytohormone regulation (ABA)	ABA responsiveness
LOC_Os07g07490.2	OsECT-17	ABRE	ACGTG	5	Chr7	944	949	+	Arabidopsis thaliana	Phytohormone regulation (ABA)	ABA responsiveness
LOC_Os07g07490.2	OsECT-17	ABRE3a	TACGTG	6	Chr7	670	676	-	Zea mays	Phytohormone regulation (ABA)	ABA responsiveness
LOC_Os07g07490.2	OsECT-17	ABRE4	CACGTA	6	Chr7	670	676	+	Zea mays	Phytohormone regulation (ABA)	ABA responsiveness
LOC_Os07g07490.2	OsECT-17	as-1	TGACG	5	Chr7	82	87	+	Arabidopsis thaliana	Phytohormone regulation (ABA)	ABA responsiveness
LOC_Os07g07490.2	OsECT-17	as-1	TGACG	5	Chr7	631	636	-	Arabidopsis thaliana	Phytohormone regulation (ABA)	ABA responsiveness
LOC_Os07g07490.2	OsECT-17	as-1	TGACG	5	Chr7	1092	1097	+	Arabidopsis thaliana	Phytohormone regulation (ABA)	ABA responsiveness
LOC_Os08g12760.1	OsECT-18	ABRE	CGCACGTGTC	9	Chr8	288	297	+	Hordeum vulgare	Phytohormone regulation (ABA)	ABA responsiveness
LOC_Os08g12760.1	OsECT-18	ABRE	ACGTG	5	Chr8	441	446	-	Arabidopsis thaliana	Phytohormone regulation (ABA)	ABA responsiveness
LOC_Os08g12760.1	OsECT-18	ABRE	CACGTG	6	Chr8	937	943	+	Arabidopsis thaliana	Phytohormone regulation (ABA)	ABA responsiveness
LOC_Os08g12760.1	OsECT-18	ABRE	ACGTG	5	Chr8	938	943	+	Arabidopsis thaliana	Phytohormone regulation (ABA)	ABA responsiveness
LOC_Os08g12760.2	OsECT-19	ABRE	CGCACGTGTC	9	Chr8	288	297	+	Hordeum vulgare	Phytohormone regulation (ABA)	ABA responsiveness
LOC_Os08g12760.2	OsECT-19	ABRE	ACGTG	5	Chr8	441	446	-	Arabidopsis thaliana	Phytohormone regulation (ABA)	ABA responsiveness
LOC_Os08g12760.2	OsECT-19	ABRE	CACGTG	6	Chr8	937	943	+	Arabidopsis thaliana	Phytohormone regulation (ABA)	ABA responsiveness
LOC_Os08g12760.2	OsECT-19	ABRE	ACGTG	5	Chr8	938	943	+	Arabidopsis thaliana	Phytohormone regulation (ABA)	ABA responsiveness
LOC_Os01g48790.1	OsECT-2	ABRE	GCAACGTGTC	9	Chr1	592	601	-	Hordeum vulgare	Phytohormone regulation (ABA)	ABA responsiveness
LOC_Os01g48790.1	OsECT-2	ABRE	ACGTG	5	Chr1	594	599	-	Arabidopsis thaliana	Phytohormone regulation (ABA)	ABA responsiveness
LOC_Os01g48790.1	OsECT-2	ABRE	ACGTG	5	Chr1	1196	1201	-	Arabidopsis thaliana	Phytohormone regulation (ABA)	ABA responsiveness
LOC_Os01g48790.1	OsECT-2	ABRE	CGCACGTGTC	9	Chr1	1245	1254	+	Hordeum vulgare	Phytohormone regulation (ABA)	ABA responsiveness
LOC_Os01g48790.1	OsECT-2	ABRE	CGTACGTGCA	9	Chr1	1606	1615	+	Hordeum vulgare	Phytohormone regulation (ABA)	ABA responsiveness
LOC_Os01g48790.1	OsECT-2	ABRE	ACGTG	5	Chr1	1609	1614	+	Arabidopsis thaliana	Phytohormone regulation (ABA)	ABA responsiveness
LOC_Os01g48790.1	OsECT-2	ABRE	ACGTG	5	Chr1	1783	1788	+	Arabidopsis thaliana	Phytohormone regulation (ABA)	ABA responsiveness
LOC_Os01g48790.1	OsECT-2	ABRE	AACCCGG	7	Chr1	1984	1991	-	Arabidopsis thaliana	Phytohormone regulation (ABA)	ABA responsiveness
LOC_Os01g48790.1	OsECT-2	ABRE3a	TACGTG	6	Chr1	1608	1614	+	Zea mays	Phytohormone regulation (ABA)	ABA responsiveness
LOC_Os01g48790.1	OsECT-2	ABRE3a	TACGTG	6	Chr1	1782	1788	+	Zea mays	Phytohormone regulation (ABA)	ABA responsiveness
LOC_Os01g48790.1	OsECT-2	ABRE4	CACGTA	6	Chr1	1608	1614	-	Zea mays	Phytohormone regulation (ABA)	ABA responsiveness
LOC_Os01g48790.1	OsECT-2	ABRE4	CACGTA	6	Chr1	1782	1788	-	Zea mays	Phytohormone regulation (ABA)	ABA responsiveness
LOC_Os01g48790.1	OsECT-2	as-1	TGACG	5	Chr1	918	923	-	Arabidopsis thaliana	Phytohormone regulation (ABA)	ABA responsiveness
LOC_Os01g48790.1	OsECT-2	as-1	TGACG	5	Chr1	1198	1203	-	Arabidopsis thaliana	Phytohormone regulation (ABA)	ABA responsiveness
LOC_Os08g12760.3	OsECT-20	ABRE	CGCACGTGTC	9	Chr8	288	297	+	Hordeum vulgare	Phytohormone regulation (ABA)	ABA responsiveness
LOC_Os08g12760.3	OsECT-20	ABRE	ACGTG	5	Chr8	441	446	-	Arabidopsis thaliana	Phytohormone regulation (ABA)	ABA responsiveness
LOC_Os08g12760.3	OsECT-20	ABRE	CACGTG	6	Chr8	937	943	+	Arabidopsis thaliana	Phytohormone regulation (ABA)	ABA responsiveness
LOC_Os08g12760.3	OsECT-20	ABRE	ACGTG	5	Chr8	938	943	+	Arabidopsis thaliana	Phytohormone regulation (ABA)	ABA responsiveness
LOC_Os08g12760.4	OsECT-21	ABRE	CACGTG	6	Chr8	235	241	+	Arabidopsis thaliana	Phytohormone regulation (ABA)	ABA responsiveness
LOC_Os08g12760.4	OsECT-21	ABRE	ACGTG	5	Chr8	236	241	+	Arabidopsis thaliana	Phytohormone regulation (ABA)	ABA responsiveness
LOC_Os08g12760.4	OsECT-21	as-1	TGACG	5	Chr8	1663	1668	+	Arabidopsis thaliana	Phytohormone regulation (ABA)	ABA responsiveness
LOC_Os08g44200.1	OsECT-22	ABRE	AACCCGG	7	Chr8	96	103	-	Arabidopsis thaliana	Phytohormone regulation (ABA)	ABA responsiveness
LOC_Os08g44200.1	OsECT-22	ABRE	ACGTG	5	Chr8	277	282	-	Arabidopsis thaliana	Phytohormone regulation (ABA)	ABA responsiveness
LOC_Os08g44200.1	OsECT-22	ABRE	AACCCGG	7	Chr8	670	677	+	Arabidopsis thaliana	Phytohormone regulation (ABA)	ABA responsiveness
LOC_Os08g44200.1	OsECT-22	ABRE	ACGTG	5	Chr8	1210	1215	-	Arabidopsis thaliana	Phytohormone regulation (ABA)	ABA responsiveness
LOC_Os08g44200.1	OsECT-22	ABRE	ACGTG	5	Chr8	1555	1560	-	Arabidopsis thaliana	Phytohormone regulation (ABA)	ABA responsiveness
LOC_Os08g44200.1	OsECT-22	ABRE	ACGTG	5	Chr8	1566	1571	-	Arabidopsis thaliana	Phytohormone regulation (ABA)	ABA responsiveness
LOC_Os08g44200.1	OsECT-22	ABRE	ACGTG	5	Chr8	1581	1586	-	Arabidopsis thaliana	Phytohormone regulation (ABA)	ABA responsiveness
LOC_Os08g44200.1	OsECT-22	ABRE	ACGTG	5	Chr8	1661	1666	-	Arabidopsis thaliana	Phytohormone regulation (ABA)	ABA responsiveness
LOC_Os08g44200.1	OsECT-22	ABRE3a	TACGTG	6	Chr8	1581	1587	-	Zea mays	Phytohormone regulation (ABA)	ABA responsiveness
LOC_Os08g44200.1	OsECT-22	ABRE4	CACGTA	6	Chr8	1581	1587	+	Zea mays	Phytohormone regulation (ABA)	ABA responsiveness
LOC_Os08g44200.1	OsECT-22	as-1	TGACG	5	Chr8	206	211	-	Arabidopsis thaliana	Phytohormone regulation (ABA)	ABA responsiveness
LOC_Os08g44200.1	OsECT-22	as-1	TGACG	5	Chr8	279	284	-	Arabidopsis thaliana	Phytohormone regulation (ABA)	ABA responsiveness
LOC_Os08g44200.1	OsECT-22	as-1	TGACG	5	Chr8	1557	1562	-	Arabidopsis thaliana	Phytohormone regulation (ABA)	ABA responsiveness
LOC_Os01g48790.2	OsECT-3	ABRE	ACGTG	5	Chr1	143	148	-	Arabidopsis thaliana	Phytohormone regulation (ABA)	ABA responsiveness
LOC_Os01g48790.2	OsECT-3	ABRE	CGCACGTGTC	9	Chr1	192	201	+	Hordeum vulgare	Phytohormone regulation (ABA)	ABA responsiveness
LOC_Os01g48790.2	OsECT-3	ABRE	CGTACGTGCA	9	Chr1	553	562	+	Hordeum vulgare	Phytohormone regulation (ABA)	ABA responsiveness
LOC_Os01g48790.2	OsECT-3	ABRE	ACGTG	5	Chr1	556	561	+	Arabidopsis thaliana	Phytohormone regulation (ABA)	ABA responsiveness
LOC_Os01g48790.2	OsECT-3	ABRE	ACGTG	5	Chr1	730	735	+	Arabidopsis thaliana	Phytohormone regulation (ABA)	ABA responsiveness
LOC_Os01g48790.2	OsECT-3	ABRE	AACCCGG	7	Chr1	931	938	-	Arabidopsis thaliana	Phytohormone regulation (ABA)	ABA responsiveness
LOC_Os01g48790.2	OsECT-3	ABRE3a	TACGTG	6	Chr1	555	561	+	Zea mays	Phytohormone regulation (ABA)	ABA responsiveness
LOC_Os01g48790.2	OsECT-3	ABRE3a	TACGTG	6	Chr1	729	735	+	Zea mays	Phytohormone regulation (ABA)	ABA responsiveness
LOC_Os01g48790.2	OsECT-3	ABRE4	CACGTA	6	Chr1	555	561	-	Zea mays	Phytohormone regulation (ABA)	ABA responsiveness
LOC_Os01g48790.2	OsECT-3	ABRE4	CACGTA	6	Chr1	729	735	-	Zea mays	Phytohormone regulation (ABA)	ABA responsiveness
LOC_Os01g48790.2	OsECT-3	as-1	TGACG	5	Chr1	145	150	-	Arabidopsis thaliana	Phytohormone regulation (ABA)	ABA responsiveness
LOC_Os01g48790.3	OsECT-4	ABRE	CGTACGTGCA	9	Chr1	1568	1577	-	Hordeum vulgare	Phytohormone regulation (ABA)	ABA responsiveness
LOC_Os01g48790.3	OsECT-4	as-1	TGACG	5	Chr1	947	952	+	Arabidopsis thaliana	Phytohormone regulation (ABA)	ABA responsiveness
LOC_Os03g06240.1	OsECT-5	ABRE	CGCACGTGTC	9	Chr3	369	378	-	Hordeum vulgare	Phytohormone regulation (ABA)	ABA responsiveness
LOC_Os03g06240.1	OsECT-5	ABRE	CACGTG	6	Chr3	371	377	+	Arabidopsis thaliana	Phytohormone regulation (ABA)	ABA responsiveness
LOC_Os03g06240.1	OsECT-5	ABRE	ACGTG	5	Chr3	372	377	+	Arabidopsis thaliana	Phytohormone regulation (ABA)	ABA responsiveness
LOC_Os03g06240.1	OsECT-5	ABRE	GCCGCGTGGC	9	Chr3	564	573	+	Oryza sativa	Phytohormone regulation (ABA)	ABA responsiveness
LOC_Os03g06240.1	OsECT-5	ABRE	ACGTG	5	Chr3	1144	1149	+	Arabidopsis thaliana	Phytohormone regulation (ABA)	ABA responsiveness
LOC_Os03g06240.1	OsECT-5	ABRE	ACGTG	5	Chr3	1266	1271	-	Arabidopsis thaliana	Phytohormone regulation (ABA)	ABA responsiveness
LOC_Os03g06240.1	OsECT-5	ABRE	ACGTG	5	Chr3	1548	1553	-	Arabidopsis thaliana	Phytohormone regulation (ABA)	ABA responsiveness
LOC_Os03g06240.1	OsECT-5	ABRE	ACGTG	5	Chr3	1676	1681	+	Arabidopsis thaliana	Phytohormone regulation (ABA)	ABA responsiveness
LOC_Os03g06240.1	OsECT-5	ABRE3a	TACGTG	6	Chr3	1266	1272	-	Zea mays	Phytohormone regulation (ABA)	ABA responsiveness
LOC_Os03g06240.1	OsECT-5	ABRE4	CACGTA	6	Chr3	1266	1272	+	Zea mays	Phytohormone regulation (ABA)	ABA responsiveness
LOC_Os03g06240.1	OsECT-5	as-1	TGACG	5	Chr3	1351	1356	+	Arabidopsis thaliana	Phytohormone regulation (ABA)	ABA responsiveness
LOC_Os03g06240.2	OsECT-6	ABRE	CGCACGTGTC	9	Chr3	369	378	-	Hordeum vulgare	Phytohormone regulation (ABA)	ABA responsiveness
LOC_Os03g06240.2	OsECT-6	ABRE	CACGTG	6	Chr3	371	377	+	Arabidopsis thaliana	Phytohormone regulation (ABA)	ABA responsiveness
LOC_Os03g06240.2	OsECT-6	ABRE	ACGTG	5	Chr3	372	377	+	Arabidopsis thaliana	Phytohormone regulation (ABA)	ABA responsiveness
LOC_Os03g06240.2	OsECT-6	ABRE	GCCGCGTGGC	9	Chr3	564	573	+	Oryza sativa	Phytohormone regulation (ABA)	ABA responsiveness
LOC_Os03g06240.2	OsECT-6	ABRE	ACGTG	5	Chr3	1144	1149	+	Arabidopsis thaliana	Phytohormone regulation (ABA)	ABA responsiveness
LOC_Os03g06240.2	OsECT-6	ABRE	ACGTG	5	Chr3	1266	1271	-	Arabidopsis thaliana	Phytohormone regulation (ABA)	ABA responsiveness
LOC_Os03g06240.2	OsECT-6	ABRE	ACGTG	5	Chr3	1548	1553	-	Arabidopsis thaliana	Phytohormone regulation (ABA)	ABA responsiveness
LOC_Os03g06240.2	OsECT-6	ABRE	ACGTG	5	Chr3	1676	1681	+	Arabidopsis thaliana	Phytohormone regulation (ABA)	ABA responsiveness
LOC_Os03g06240.2	OsECT-6	ABRE3a	TACGTG	6	Chr3	1266	1272	-	Zea mays	Phytohormone regulation (ABA)	ABA responsiveness
LOC_Os03g06240.2	OsECT-6	ABRE4	CACGTA	6	Chr3	1266	1272	+	Zea mays	Phytohormone regulation (ABA)	ABA responsiveness
LOC_Os03g06240.2	OsECT-6	as-1	TGACG	5	Chr3	1351	1356	+	Arabidopsis thaliana	Phytohormone regulation (ABA)	ABA responsiveness
LOC_Os03g20180.1	OsECT-7	ABRE	ACGTG	5	Chr3	381	386	+	Arabidopsis thaliana	Phytohormone regulation (ABA)	ABA responsiveness
LOC_Os03g20180.1	OsECT-7	ABRE	CACGTG	6	Chr3	913	919	+	Arabidopsis thaliana	Phytohormone regulation (ABA)	ABA responsiveness
LOC_Os03g20180.1	OsECT-7	ABRE	ACGTG	5	Chr3	914	919	+	Arabidopsis thaliana	Phytohormone regulation (ABA)	ABA responsiveness
LOC_Os03g20180.1	OsECT-7	ABRE	ACGTG	5	Chr3	1627	1632	+	Arabidopsis thaliana	Phytohormone regulation (ABA)	ABA responsiveness
LOC_Os03g20180.1	OsECT-7	ABRE	ACGTG	5	Chr3	1675	1680	-	Arabidopsis thaliana	Phytohormone regulation (ABA)	ABA responsiveness
LOC_Os03g20180.1	OsECT-7	ABRE3a	TACGTG	6	Chr3	1626	1632	+	Zea mays	Phytohormone regulation (ABA)	ABA responsiveness
LOC_Os03g20180.1	OsECT-7	ABRE3a	TACGTG	6	Chr3	1675	1681	-	Zea mays	Phytohormone regulation (ABA)	ABA responsiveness
LOC_Os03g20180.1	OsECT-7	ABRE4	CACGTA	6	Chr3	1626	1632	-	Zea mays	Phytohormone regulation (ABA)	ABA responsiveness
LOC_Os03g20180.1	OsECT-7	ABRE4	CACGTA	6	Chr3	1675	1681	+	Zea mays	Phytohormone regulation (ABA)	ABA responsiveness
LOC_Os03g20180.1	OsECT-7	as-1	TGACG	5	Chr3	568	573	-	Arabidopsis thaliana	Phytohormone regulation (ABA)	ABA responsiveness
LOC_Os03g20180.1	OsECT-7	as-1	TGACG	5	Chr3	1051	1056	+	Arabidopsis thaliana	Phytohormone regulation (ABA)	ABA responsiveness
LOC_Os03g53670.1	OsECT-8	ABRE	ACGTG	5	Chr3	1125	1130	-	Arabidopsis thaliana	Phytohormone regulation (ABA)	ABA responsiveness
LOC_Os03g53670.1	OsECT-8	ABRE	ACGTG	5	Chr3	1244	1249	-	Arabidopsis thaliana	Phytohormone regulation (ABA)	ABA responsiveness
LOC_Os03g53670.1	OsECT-8	ABRE	ACGTG	5	Chr3	1266	1271	+	Arabidopsis thaliana	Phytohormone regulation (ABA)	ABA responsiveness
LOC_Os03g53670.1	OsECT-8	ABRE3a	TACGTG	6	Chr3	1265	1271	+	Zea mays	Phytohormone regulation (ABA)	ABA responsiveness
LOC_Os03g53670.1	OsECT-8	ABRE4	CACGTA	6	Chr3	1265	1271	-	Zea mays	Phytohormone regulation (ABA)	ABA responsiveness
LOC_Os03g53670.1	OsECT-8	as-1	TGACG	5	Chr3	20	25	-	Arabidopsis thaliana	Phytohormone regulation (ABA)	ABA responsiveness
LOC_Os03g53670.1	OsECT-8	as-1	TGACG	5	Chr3	916	921	+	Arabidopsis thaliana	Phytohormone regulation (ABA)	ABA responsiveness
LOC_Os03g53670.1	OsECT-8	as-1	TGACG	5	Chr3	959	964	+	Arabidopsis thaliana	Phytohormone regulation (ABA)	ABA responsiveness
LOC_Os03g53670.2	OsECT-9	ABRE	ACGTG	5	Chr3	1125	1130	-	Arabidopsis thaliana	Phytohormone regulation (ABA)	ABA responsiveness
LOC_Os03g53670.2	OsECT-9	ABRE	ACGTG	5	Chr3	1244	1249	-	Arabidopsis thaliana	Phytohormone regulation (ABA)	ABA responsiveness
LOC_Os03g53670.2	OsECT-9	ABRE	ACGTG	5	Chr3	1266	1271	+	Arabidopsis thaliana	Phytohormone regulation (ABA)	ABA responsiveness
LOC_Os03g53670.2	OsECT-9	ABRE3a	TACGTG	6	Chr3	1265	1271	+	Zea mays	Phytohormone regulation (ABA)	ABA responsiveness
LOC_Os03g53670.2	OsECT-9	ABRE4	CACGTA	6	Chr3	1265	1271	-	Zea mays	Phytohormone regulation (ABA)	ABA responsiveness
LOC_Os03g53670.2	OsECT-9	as-1	TGACG	5	Chr3	20	25	-	Arabidopsis thaliana	Phytohormone regulation (ABA)	ABA responsiveness
LOC_Os03g53670.2	OsECT-9	as-1	TGACG	5	Chr3	916	921	+	Arabidopsis thaliana	Phytohormone regulation (ABA)	ABA responsiveness
LOC_Os03g53670.2	OsECT-9	as-1	TGACG	5	Chr3	959	964	+	Arabidopsis thaliana	Phytohormone regulation (ABA)	ABA responsiveness
LOC_Os01g22630.1	OsECT-1	CCGTCC motif	CCGTCC	6	Chr1	107	113	+	Nicotiana tabacum	Abiotic and biotic stress	Abiotic and biotic stresse responses
LOC_Os01g22630.1	OsECT-1	CCGTCC-box	CCGTCC	6	Chr1	107	113	+	Petroselinum hortense	Abiotic and biotic stress	Abiotic and biotic stresse responses
LOC_Os04g51940.1	OsECT-11	CCGTCC motif	CCGTCC	6	Chr4	920	926	-	Nicotiana tabacum	Abiotic and biotic stress	Abiotic and biotic stresse responses
LOC_Os04g51940.1	OsECT-11	CCGTCC-box	CCGTCC	6	Chr4	920	926	-	Petroselinum hortense	Abiotic and biotic stress	Abiotic and biotic stresse responses
LOC_Os04g51940.2	OsECT-12	CCGTCC motif	CCGTCC	6	Chr4	920	926	-	Nicotiana tabacum	Abiotic and biotic stress	Abiotic and biotic stresse responses
LOC_Os04g51940.2	OsECT-12	CCGTCC-box	CCGTCC	6	Chr4	920	926	-	Petroselinum hortense	Abiotic and biotic stress	Abiotic and biotic stresse responses
LOC_Os08g12760.1	OsECT-18	CCGTCC motif	CCGTCC	6	Chr8	436	442	+	Nicotiana tabacum	Abiotic and biotic stress	Abiotic and biotic stresse responses
LOC_Os08g12760.1	OsECT-18	CCGTCC motif	CCGTCC	6	Chr8	952	958	-	Nicotiana tabacum	Abiotic and biotic stress	Abiotic and biotic stresse responses
LOC_Os08g12760.1	OsECT-18	CCGTCC motif	CCGTCC	6	Chr8	1305	1311	+	Nicotiana tabacum	Abiotic and biotic stress	Abiotic and biotic stresse responses
LOC_Os08g12760.1	OsECT-18	CCGTCC-box	CCGTCC	6	Chr8	436	442	+	Petroselinum hortense	Abiotic and biotic stress	Abiotic and biotic stresse responses
LOC_Os08g12760.1	OsECT-18	CCGTCC-box	CCGTCC	6	Chr8	952	958	-	Petroselinum hortense	Abiotic and biotic stress	Abiotic and biotic stresse responses
LOC_Os08g12760.1	OsECT-18	CCGTCC-box	CCGTCC	6	Chr8	1305	1311	+	Petroselinum hortense	Abiotic and biotic stress	Abiotic and biotic stresse responses
LOC_Os08g12760.2	OsECT-19	CCGTCC motif	CCGTCC	6	Chr8	436	442	+	Nicotiana tabacum	Abiotic and biotic stress	Abiotic and biotic stresse responses
LOC_Os08g12760.2	OsECT-19	CCGTCC motif	CCGTCC	6	Chr8	952	958	-	Nicotiana tabacum	Abiotic and biotic stress	Abiotic and biotic stresse responses
LOC_Os08g12760.2	OsECT-19	CCGTCC motif	CCGTCC	6	Chr8	1305	1311	+	Nicotiana tabacum	Abiotic and biotic stress	Abiotic and biotic stresse responses
LOC_Os08g12760.2	OsECT-19	CCGTCC-box	CCGTCC	6	Chr8	436	442	+	Petroselinum hortense	Abiotic and biotic stress	Abiotic and biotic stresse responses
LOC_Os08g12760.2	OsECT-19	CCGTCC-box	CCGTCC	6	Chr8	952	958	-	Petroselinum hortense	Abiotic and biotic stress	Abiotic and biotic stresse responses
LOC_Os08g12760.2	OsECT-19	CCGTCC-box	CCGTCC	6	Chr8	1305	1311	+	Petroselinum hortense	Abiotic and biotic stress	Abiotic and biotic stresse responses
LOC_Os01g48790.1	OsECT-2	CCGTCC motif	CCGTCC	6	Chr1	1173	1179	+	Nicotiana tabacum	Abiotic and biotic stress	Abiotic and biotic stresse responses
LOC_Os01g48790.1	OsECT-2	CCGTCC motif	CCGTCC	6	Chr1	1735	1741	+	Nicotiana tabacum	Abiotic and biotic stress	Abiotic and biotic stresse responses
LOC_Os01g48790.1	OsECT-2	CCGTCC motif	CCGTCC	6	Chr1	1758	1764	+	Nicotiana tabacum	Abiotic and biotic stress	Abiotic and biotic stresse responses
LOC_Os01g48790.1	OsECT-2	CCGTCC motif	CCGTCC	6	Chr1	1801	1807	+	Nicotiana tabacum	Abiotic and biotic stress	Abiotic and biotic stresse responses
LOC_Os01g48790.1	OsECT-2	CCGTCC motif	CCGTCC	6	Chr1	1805	1811	+	Nicotiana tabacum	Abiotic and biotic stress	Abiotic and biotic stresse responses
LOC_Os01g48790.1	OsECT-2	CCGTCC-box	CCGTCC	6	Chr1	1173	1179	+	Petroselinum hortense	Abiotic and biotic stress	Abiotic and biotic stresse responses
LOC_Os01g48790.1	OsECT-2	CCGTCC-box	CCGTCC	6	Chr1	1735	1741	+	Petroselinum hortense	Abiotic and biotic stress	Abiotic and biotic stresse responses
LOC_Os01g48790.1	OsECT-2	CCGTCC-box	CCGTCC	6	Chr1	1758	1764	+	Petroselinum hortense	Abiotic and biotic stress	Abiotic and biotic stresse responses
LOC_Os01g48790.1	OsECT-2	CCGTCC-box	CCGTCC	6	Chr1	1801	1807	+	Petroselinum hortense	Abiotic and biotic stress	Abiotic and biotic stresse responses
LOC_Os01g48790.1	OsECT-2	CCGTCC-box	CCGTCC	6	Chr1	1805	1811	+	Petroselinum hortense	Abiotic and biotic stress	Abiotic and biotic stresse responses
LOC_Os08g12760.3	OsECT-20	CCGTCC motif	CCGTCC	6	Chr8	436	442	+	Nicotiana tabacum	Abiotic and biotic stress	Abiotic and biotic stresse responses
LOC_Os08g12760.3	OsECT-20	CCGTCC motif	CCGTCC	6	Chr8	952	958	-	Nicotiana tabacum	Abiotic and biotic stress	Abiotic and biotic stresse responses
LOC_Os08g12760.3	OsECT-20	CCGTCC motif	CCGTCC	6	Chr8	1305	1311	+	Nicotiana tabacum	Abiotic and biotic stress	Abiotic and biotic stresse responses
LOC_Os08g12760.3	OsECT-20	CCGTCC-box	CCGTCC	6	Chr8	436	442	+	Petroselinum hortense	Abiotic and biotic stress	Abiotic and biotic stresse responses
LOC_Os08g12760.3	OsECT-20	CCGTCC-box	CCGTCC	6	Chr8	952	958	-	Petroselinum hortense	Abiotic and biotic stress	Abiotic and biotic stresse responses
LOC_Os08g12760.3	OsECT-20	CCGTCC-box	CCGTCC	6	Chr8	1305	1311	+	Petroselinum hortense	Abiotic and biotic stress	Abiotic and biotic stresse responses
LOC_Os08g12760.4	OsECT-21	CCGTCC motif	CCGTCC	6	Chr8	250	256	-	Nicotiana tabacum	Abiotic and biotic stress	Abiotic and biotic stresse responses
LOC_Os08g12760.4	OsECT-21	CCGTCC motif	CCGTCC	6	Chr8	603	609	+	Nicotiana tabacum	Abiotic and biotic stress	Abiotic and biotic stresse responses
LOC_Os08g12760.4	OsECT-21	CCGTCC-box	CCGTCC	6	Chr8	250	256	-	Petroselinum hortense	Abiotic and biotic stress	Abiotic and biotic stresse responses
LOC_Os08g12760.4	OsECT-21	CCGTCC-box	CCGTCC	6	Chr8	603	609	+	Petroselinum hortense	Abiotic and biotic stress	Abiotic and biotic stresse responses
LOC_Os08g44200.1	OsECT-22	CCGTCC motif	CCGTCC	6	Chr8	612	618	-	Nicotiana tabacum	Abiotic and biotic stress	Abiotic and biotic stresse responses
LOC_Os08g44200.1	OsECT-22	CCGTCC motif	CCGTCC	6	Chr8	1350	1356	-	Nicotiana tabacum	Abiotic and biotic stress	Abiotic and biotic stresse responses
LOC_Os08g44200.1	OsECT-22	CCGTCC motif	CCGTCC	6	Chr8	2006	2012	-	Nicotiana tabacum	Abiotic and biotic stress	Abiotic and biotic stresse responses
LOC_Os08g44200.1	OsECT-22	CCGTCC-box	CCGTCC	6	Chr8	612	618	-	Petroselinum hortense	Abiotic and biotic stress	Abiotic and biotic stresse responses
LOC_Os08g44200.1	OsECT-22	CCGTCC-box	CCGTCC	6	Chr8	1350	1356	-	Petroselinum hortense	Abiotic and biotic stress	Abiotic and biotic stresse responses
LOC_Os08g44200.1	OsECT-22	CCGTCC-box	CCGTCC	6	Chr8	2006	2012	-	Petroselinum hortense	Abiotic and biotic stress	Abiotic and biotic stresse responses
LOC_Os08g44200.1	OsECT-22	dOCT	CTCGGATC	8	Chr8	1927	1935	-	Zea mays	Abiotic and biotic stress	Abiotic and biotic stresse responses
LOC_Os01g48790.2	OsECT-3	CCGTCC motif	CCGTCC	6	Chr1	120	126	+	Nicotiana tabacum	Abiotic and biotic stress	Abiotic and biotic stresse responses
LOC_Os01g48790.2	OsECT-3	CCGTCC motif	CCGTCC	6	Chr1	682	688	+	Nicotiana tabacum	Abiotic and biotic stress	Abiotic and biotic stresse responses
LOC_Os01g48790.2	OsECT-3	CCGTCC motif	CCGTCC	6	Chr1	705	711	+	Nicotiana tabacum	Abiotic and biotic stress	Abiotic and biotic stresse responses
LOC_Os01g48790.2	OsECT-3	CCGTCC motif	CCGTCC	6	Chr1	748	754	+	Nicotiana tabacum	Abiotic and biotic stress	Abiotic and biotic stresse responses
LOC_Os01g48790.2	OsECT-3	CCGTCC motif	CCGTCC	6	Chr1	752	758	+	Nicotiana tabacum	Abiotic and biotic stress	Abiotic and biotic stresse responses
LOC_Os01g48790.2	OsECT-3	CCGTCC-box	CCGTCC	6	Chr1	120	126	+	Petroselinum hortense	Abiotic and biotic stress	Abiotic and biotic stresse responses
LOC_Os01g48790.2	OsECT-3	CCGTCC-box	CCGTCC	6	Chr1	682	688	+	Petroselinum hortense	Abiotic and biotic stress	Abiotic and biotic stresse responses
LOC_Os01g48790.2	OsECT-3	CCGTCC-box	CCGTCC	6	Chr1	705	711	+	Petroselinum hortense	Abiotic and biotic stress	Abiotic and biotic stresse responses
LOC_Os01g48790.2	OsECT-3	CCGTCC-box	CCGTCC	6	Chr1	748	754	+	Petroselinum hortense	Abiotic and biotic stress	Abiotic and biotic stresse responses
LOC_Os01g48790.2	OsECT-3	CCGTCC-box	CCGTCC	6	Chr1	752	758	+	Petroselinum hortense	Abiotic and biotic stress	Abiotic and biotic stresse responses
LOC_Os03g06240.1	OsECT-5	CCGTCC motif	CCGTCC	6	Chr3	261	267	-	Nicotiana tabacum	Abiotic and biotic stress	Abiotic and biotic stresse responses
LOC_Os03g06240.1	OsECT-5	CCGTCC-box	CCGTCC	6	Chr3	261	267	-	Petroselinum hortense	Abiotic and biotic stress	Abiotic and biotic stresse responses
LOC_Os03g06240.1	OsECT-5	dOCT	CACGGATC	8	Chr3	245	253	+	Zea mays	Abiotic and biotic stress	Abiotic and biotic stresse responses
LOC_Os03g06240.2	OsECT-6	CCGTCC motif	CCGTCC	6	Chr3	261	267	-	Nicotiana tabacum	Abiotic and biotic stress	Abiotic and biotic stresse responses
LOC_Os03g06240.2	OsECT-6	CCGTCC-box	CCGTCC	6	Chr3	261	267	-	Petroselinum hortense	Abiotic and biotic stress	Abiotic and biotic stresse responses
LOC_Os03g06240.2	OsECT-6	dOCT	CACGGATC	8	Chr3	245	253	+	Zea mays	Abiotic and biotic stress	Abiotic and biotic stresse responses
LOC_Os03g53670.1	OsECT-8	CCGTCC motif	CCGTCC	6	Chr3	1990	1996	-	Nicotiana tabacum	Abiotic and biotic stress	Abiotic and biotic stresse responses
LOC_Os03g53670.1	OsECT-8	CCGTCC-box	CCGTCC	6	Chr3	1990	1996	-	Petroselinum hortense	Abiotic and biotic stress	Abiotic and biotic stresse responses
LOC_Os03g53670.2	OsECT-9	CCGTCC motif	CCGTCC	6	Chr3	1990	1996	-	Nicotiana tabacum	Abiotic and biotic stress	Abiotic and biotic stresse responses
LOC_Os03g53670.2	OsECT-9	CCGTCC-box	CCGTCC	6	Chr3	1990	1996	-	Petroselinum hortense	Abiotic and biotic stress	Abiotic and biotic stresse responses
LOC_Os01g22630.1	OsECT-1	W box	TTGACC	6	Chr1	278	284	-	Arabidopsis thaliana	Abiotic, biotic stress, responsive pathogen and hormone signaling.	Abiotic, biotic stress, responsive pathogen and hormone signaling.
LOC_Os01g22630.1	OsECT-1	W box	TTGACC	6	Chr1	1325	1331	+	Arabidopsis thaliana	Abiotic, biotic stress, responsive pathogen and hormone signaling.	Abiotic, biotic stress, responsive pathogen and hormone signaling.
LOC_Os04g51940.1	OsECT-11	W box	TTGACC	6	Chr4	738	744	+	Arabidopsis thaliana	Abiotic, biotic stress, responsive pathogen and hormone signaling.	Abiotic, biotic stress, responsive pathogen and hormone signaling.
LOC_Os04g51940.1	OsECT-11	W box	TTGACC	6	Chr4	924	930	-	Arabidopsis thaliana	Abiotic, biotic stress, responsive pathogen and hormone signaling.	Abiotic, biotic stress, responsive pathogen and hormone signaling.
LOC_Os04g51940.2	OsECT-12	W box	TTGACC	6	Chr4	738	744	+	Arabidopsis thaliana	Abiotic, biotic stress, responsive pathogen and hormone signaling.	Abiotic, biotic stress, responsive pathogen and hormone signaling.
LOC_Os04g51940.2	OsECT-12	W box	TTGACC	6	Chr4	924	930	-	Arabidopsis thaliana	Abiotic, biotic stress, responsive pathogen and hormone signaling.	Abiotic, biotic stress, responsive pathogen and hormone signaling.
LOC_Os06g46400.1	OsECT-15	W box	TTGACC	6	Chr6	528	534	-	Arabidopsis thaliana	Abiotic, biotic stress, responsive pathogen and hormone signaling.	Abiotic, biotic stress, responsive pathogen and hormone signaling.
LOC_Os07g07490.1	OsECT-16	W box	TTGACC	6	Chr7	1863	1869	+	Arabidopsis thaliana	Abiotic, biotic stress, responsive pathogen and hormone signaling.	Abiotic, biotic stress, responsive pathogen and hormone signaling.
LOC_Os07g07490.2	OsECT-17	W box	TTGACC	6	Chr7	1863	1869	+	Arabidopsis thaliana	Abiotic, biotic stress, responsive pathogen and hormone signaling.	Abiotic, biotic stress, responsive pathogen and hormone signaling.
LOC_Os08g12760.1	OsECT-18	W box	TTGACC	6	Chr8	414	420	-	Arabidopsis thaliana	Abiotic, biotic stress, responsive pathogen and hormone signaling.	Abiotic, biotic stress, responsive pathogen and hormone signaling.
LOC_Os08g12760.1	OsECT-18	W box	TTGACC	6	Chr8	423	429	-	Arabidopsis thaliana	Abiotic, biotic stress, responsive pathogen and hormone signaling.	Abiotic, biotic stress, responsive pathogen and hormone signaling.
LOC_Os08g12760.2	OsECT-19	W box	TTGACC	6	Chr8	414	420	-	Arabidopsis thaliana	Abiotic, biotic stress, responsive pathogen and hormone signaling.	Abiotic, biotic stress, responsive pathogen and hormone signaling.
LOC_Os08g12760.2	OsECT-19	W box	TTGACC	6	Chr8	423	429	-	Arabidopsis thaliana	Abiotic, biotic stress, responsive pathogen and hormone signaling.	Abiotic, biotic stress, responsive pathogen and hormone signaling.
LOC_Os08g12760.3	OsECT-20	W box	TTGACC	6	Chr8	414	420	-	Arabidopsis thaliana	Abiotic, biotic stress, responsive pathogen and hormone signaling.	Abiotic, biotic stress, responsive pathogen and hormone signaling.
LOC_Os08g12760.3	OsECT-20	W box	TTGACC	6	Chr8	423	429	-	Arabidopsis thaliana	Abiotic, biotic stress, responsive pathogen and hormone signaling.	Abiotic, biotic stress, responsive pathogen and hormone signaling.
LOC_Os08g44200.1	OsECT-22	W box	TTGACC	6	Chr8	1354	1360	-	Arabidopsis thaliana	Abiotic, biotic stress, responsive pathogen and hormone signaling.	Abiotic, biotic stress, responsive pathogen and hormone signaling.
LOC_Os01g48790.3	OsECT-4	W box	TTGACC	6	Chr1	1977	1983	-	Arabidopsis thaliana	Abiotic, biotic stress, responsive pathogen and hormone signaling.	Abiotic, biotic stress, responsive pathogen and hormone signaling.
LOC_Os03g20180.1	OsECT-7	W box	TTGACC	6	Chr3	241	247	-	Arabidopsis thaliana	Abiotic, biotic stress, responsive pathogen and hormone signaling.	Abiotic, biotic stress, responsive pathogen and hormone signaling.
LOC_Os03g20180.1	OsECT-7	W box	TTGACC	6	Chr3	308	314	-	Arabidopsis thaliana	Abiotic, biotic stress, responsive pathogen and hormone signaling.	Abiotic, biotic stress, responsive pathogen and hormone signaling.
LOC_Os03g20180.1	OsECT-7	W box	TTGACC	6	Chr3	940	946	+	Arabidopsis thaliana	Abiotic, biotic stress, responsive pathogen and hormone signaling.	Abiotic, biotic stress, responsive pathogen and hormone signaling.
LOC_Os01g22630.1	OsECT-1	TGA-element	AACGAC	6	Chr1	770	776	+	Brassica oleracea	Phytohormone regulation (Auxin)	Auxin-responsive element
LOC_Os04g51940.1	OsECT-11	TGA-element	AACGAC	6	Chr4	957	963	-	Brassica oleracea	Phytohormone regulation (Auxin)	Auxin-responsive element
LOC_Os04g51940.2	OsECT-12	TGA-element	AACGAC	6	Chr4	957	963	-	Brassica oleracea	Phytohormone regulation (Auxin)	Auxin-responsive element
LOC_Os06g46400.1	OsECT-15	TGA-element	AACGAC	6	Chr6	159	165	-	Brassica oleracea	Phytohormone regulation (Auxin)	Auxin-responsive element
LOC_Os08g44200.1	OsECT-22	AuxRR-core	GGTCCAT	7	Chr8	566	573	+	Nicotiana tabacum	Phytohormone regulation (Auxin)	Auxin-responsive element
LOC_Os01g48790.2	OsECT-3	TGA-element	AACGAC	6	Chr1	1966	1972	+	Brassica oleracea	Phytohormone regulation (Auxin)	Auxin-responsive element
LOC_Os01g48790.3	OsECT-4	TGA-element	AACGAC	6	Chr1	521	527	+	Brassica oleracea	Phytohormone regulation (Auxin)	Auxin-responsive element
LOC_Os06g46400.1	OsECT-15	TC-rich repeats	ATTCTCTAAC	9	Chr6	623	632	+	Nicotiana tabacum	Abiotic and biotic stress	Defense and stress responsiveness
LOC_Os08g12760.1	OsECT-18	TC-rich repeats	ATTCTCTAAC	9	Chr8	349	358	-	Nicotiana tabacum	Abiotic and biotic stress	Defense and stress responsiveness
LOC_Os08g12760.2	OsECT-19	TC-rich repeats	ATTCTCTAAC	9	Chr8	349	358	-	Nicotiana tabacum	Abiotic and biotic stress	Defense and stress responsiveness
LOC_Os01g48790.1	OsECT-2	TC-rich repeats	ATTCTCTAAC	9	Chr1	1266	1275	+	Nicotiana tabacum	Abiotic and biotic stress	Defense and stress responsiveness
LOC_Os08g12760.3	OsECT-20	TC-rich repeats	ATTCTCTAAC	9	Chr8	349	358	-	Nicotiana tabacum	Abiotic and biotic stress	Defense and stress responsiveness
LOC_Os01g48790.2	OsECT-3	TC-rich repeats	ATTCTCTAAC	9	Chr1	213	222	+	Nicotiana tabacum	Abiotic and biotic stress	Defense and stress responsiveness
LOC_Os01g22630.1	OsECT-1	WRE3	CCACCT	6	Chr1	67	73	+	Pisum sativum	Biotic stress- pathogenesis-related responsive	Defense mechanisms and pathogenesis-related
LOC_Os01g22630.1	OsECT-1	WRE3	CCACCT	6	Chr1	1329	1335	+	Pisum sativum	Biotic stress- pathogenesis-related responsive	Defense mechanisms and pathogenesis-related
LOC_Os04g51940.1	OsECT-11	WRE3	CCACCT	6	Chr4	1237	1243	-	Pisum sativum	Biotic stress- pathogenesis-related responsive	Defense mechanisms and pathogenesis-related
LOC_Os04g51940.2	OsECT-12	WRE3	CCACCT	6	Chr4	1237	1243	-	Pisum sativum	Biotic stress- pathogenesis-related responsive	Defense mechanisms and pathogenesis-related
LOC_Os05g06740.1	OsECT-14	WRE3	CCACCT	6	Chr5	1605	1611	-	Pisum sativum	Biotic stress- pathogenesis-related responsive	Defense mechanisms and pathogenesis-related
LOC_Os05g06740.1	OsECT-14	WRE3	CCACCT	6	Chr5	1706	1712	-	Pisum sativum	Biotic stress- pathogenesis-related responsive	Defense mechanisms and pathogenesis-related
LOC_Os06g46400.1	OsECT-15	WRE3	CCACCT	6	Chr6	329	335	-	Pisum sativum	Biotic stress- pathogenesis-related responsive	Defense mechanisms and pathogenesis-related
LOC_Os06g46400.1	OsECT-15	WRE3	CCACCT	6	Chr6	968	974	+	Pisum sativum	Biotic stress- pathogenesis-related responsive	Defense mechanisms and pathogenesis-related
LOC_Os08g12760.1	OsECT-18	WRE3	CCACCT	6	Chr8	1623	1629	-	Pisum sativum	Biotic stress- pathogenesis-related responsive	Defense mechanisms and pathogenesis-related
LOC_Os08g12760.2	OsECT-19	WRE3	CCACCT	6	Chr8	1623	1629	-	Pisum sativum	Biotic stress- pathogenesis-related responsive	Defense mechanisms and pathogenesis-related
LOC_Os08g12760.3	OsECT-20	WRE3	CCACCT	6	Chr8	1623	1629	-	Pisum sativum	Biotic stress- pathogenesis-related responsive	Defense mechanisms and pathogenesis-related
LOC_Os08g12760.4	OsECT-21	WRE3	CCACCT	6	Chr8	921	927	-	Pisum sativum	Biotic stress- pathogenesis-related responsive	Defense mechanisms and pathogenesis-related
LOC_Os08g12760.4	OsECT-21	WRE3	CCACCT	6	Chr8	1563	1569	-	Pisum sativum	Biotic stress- pathogenesis-related responsive	Defense mechanisms and pathogenesis-related
LOC_Os01g48790.2	OsECT-3	WRE3	CCACCT	6	Chr1	1673	1679	-	Pisum sativum	Biotic stress- pathogenesis-related responsive	Defense mechanisms and pathogenesis-related
LOC_Os01g48790.3	OsECT-4	WRE3	CCACCT	6	Chr1	228	234	-	Pisum sativum	Biotic stress- pathogenesis-related responsive	Defense mechanisms and pathogenesis-related
LOC_Os01g48790.3	OsECT-4	WRE3	CCACCT	6	Chr1	1557	1563	-	Pisum sativum	Biotic stress- pathogenesis-related responsive	Defense mechanisms and pathogenesis-related
LOC_Os01g48790.3	OsECT-4	WRE3	CCACCT	6	Chr1	1746	1752	+	Pisum sativum	Biotic stress- pathogenesis-related responsive	Defense mechanisms and pathogenesis-related
LOC_Os01g48790.3	OsECT-4	WRE3	CCACCT	6	Chr1	1873	1879	-	Pisum sativum	Biotic stress- pathogenesis-related responsive	Defense mechanisms and pathogenesis-related
LOC_Os03g53670.1	OsECT-8	WRE3	CCACCT	6	Chr3	434	440	+	Pisum sativum	Biotic stress- pathogenesis-related responsive	Defense mechanisms and pathogenesis-related
LOC_Os03g53670.1	OsECT-8	WRE3	CCACCT	6	Chr3	629	635	+	Pisum sativum	Biotic stress- pathogenesis-related responsive	Defense mechanisms and pathogenesis-related
LOC_Os03g53670.1	OsECT-8	WRE3	CCACCT	6	Chr3	1254	1260	+	Pisum sativum	Biotic stress- pathogenesis-related responsive	Defense mechanisms and pathogenesis-related
LOC_Os03g53670.1	OsECT-8	WRE3	CCACCT	6	Chr3	1318	1324	+	Pisum sativum	Biotic stress- pathogenesis-related responsive	Defense mechanisms and pathogenesis-related
LOC_Os03g53670.1	OsECT-8	WRE3	CCACCT	6	Chr3	1645	1651	-	Pisum sativum	Biotic stress- pathogenesis-related responsive	Defense mechanisms and pathogenesis-related
LOC_Os03g53670.1	OsECT-8	WRE3	CCACCT	6	Chr3	1843	1849	+	Pisum sativum	Biotic stress- pathogenesis-related responsive	Defense mechanisms and pathogenesis-related
LOC_Os03g53670.2	OsECT-9	WRE3	CCACCT	6	Chr3	434	440	+	Pisum sativum	Biotic stress- pathogenesis-related responsive	Defense mechanisms and pathogenesis-related
LOC_Os03g53670.2	OsECT-9	WRE3	CCACCT	6	Chr3	629	635	+	Pisum sativum	Biotic stress- pathogenesis-related responsive	Defense mechanisms and pathogenesis-related
LOC_Os03g53670.2	OsECT-9	WRE3	CCACCT	6	Chr3	1254	1260	+	Pisum sativum	Biotic stress- pathogenesis-related responsive	Defense mechanisms and pathogenesis-related
LOC_Os03g53670.2	OsECT-9	WRE3	CCACCT	6	Chr3	1318	1324	+	Pisum sativum	Biotic stress- pathogenesis-related responsive	Defense mechanisms and pathogenesis-related
LOC_Os03g53670.2	OsECT-9	WRE3	CCACCT	6	Chr3	1645	1651	-	Pisum sativum	Biotic stress- pathogenesis-related responsive	Defense mechanisms and pathogenesis-related
LOC_Os03g53670.2	OsECT-9	WRE3	CCACCT	6	Chr3	1843	1849	+	Pisum sativum	Biotic stress- pathogenesis-related responsive	Defense mechanisms and pathogenesis-related
LOC_Os04g04000.1	OsECT-10	DRE core	GCCGAC	6	Chr4	284	290	-	Arabidopsis thaliana	Abiotic stress	Dehydration Responsive Element
LOC_Os04g51940.1	OsECT-11	DRE core	GCCGAC	6	Chr4	868	874	-	Arabidopsis thaliana	Abiotic stress	Dehydration Responsive Element
LOC_Os04g51940.2	OsECT-12	DRE core	GCCGAC	6	Chr4	868	874	-	Arabidopsis thaliana	Abiotic stress	Dehydration Responsive Element
LOC_Os06g46400.1	OsECT-15	DRE core	GCCGAC	6	Chr6	443	449	+	Arabidopsis thaliana	Abiotic stress	Dehydration Responsive Element
LOC_Os07g07490.1	OsECT-16	DRE core	GCCGAC	6	Chr7	310	316	-	Arabidopsis thaliana	Abiotic stress	Dehydration Responsive Element
LOC_Os07g07490.1	OsECT-16	DRE core	GCCGAC	6	Chr7	443	449	+	Arabidopsis thaliana	Abiotic stress	Dehydration Responsive Element
LOC_Os07g07490.2	OsECT-17	DRE core	GCCGAC	6	Chr7	310	316	-	Arabidopsis thaliana	Abiotic stress	Dehydration Responsive Element
LOC_Os07g07490.2	OsECT-17	DRE core	GCCGAC	6	Chr7	443	449	+	Arabidopsis thaliana	Abiotic stress	Dehydration Responsive Element
LOC_Os03g20180.1	OsECT-7	DRE core	GCCGAC	6	Chr3	767	773	+	Arabidopsis thaliana	Abiotic stress	Dehydration Responsive Element
LOC_Os06g46400.1	OsECT-15	CARE	CAACTCCC	8	Chr6	1971	1979	+	Oryza sativa	Abiotc stress (Drought, salinity, cold)	Drought, salinity, cold, or pathogen attack
LOC_Os01g48790.2	OsECT-3	CARE	CAACTCCC	8	Chr1	1654	1662	+	Oryza sativa	Abiotc stress (Drought, salinity, cold)	Drought, salinity, cold, or pathogen attack
LOC_Os01g48790.3	OsECT-4	CARE	CAACTCCC	8	Chr1	209	217	+	Oryza sativa	Abiotc stress (Drought, salinity, cold)	Drought, salinity, cold, or pathogen attack
LOC_Os04g51940.1	OsECT-11	CAT-box	GCCACT	6	Chr4	1533	1539	-	Arabidopsis thaliana	Abiotc stress (Drought, salinity, cold)	Drought, salt, and extremes temperature
LOC_Os04g51940.2	OsECT-12	CAT-box	GCCACT	6	Chr4	1533	1539	-	Arabidopsis thaliana	Abiotc stress (Drought, salinity, cold)	Drought, salt, and extremes temperature
LOC_Os05g06740.1	OsECT-14	CAT-box	GCCACT	6	Chr5	293	299	+	Arabidopsis thaliana	Abiotc stress (Drought, salinity, cold)	Drought, salt, and extremes temperature
LOC_Os06g46400.1	OsECT-15	CAT-box	GCCACT	6	Chr6	670	676	-	Arabidopsis thaliana	Abiotc stress (Drought, salinity, cold)	Drought, salt, and extremes temperature
LOC_Os06g46400.1	OsECT-15	CAT-box	GCCACT	6	Chr6	838	844	-	Arabidopsis thaliana	Abiotc stress (Drought, salinity, cold)	Drought, salt, and extremes temperature
LOC_Os07g07490.1	OsECT-16	CAT-box	GCCACT	6	Chr7	285	291	+	Arabidopsis thaliana	Abiotc stress (Drought, salinity, cold)	Drought, salt, and extremes temperature
LOC_Os07g07490.1	OsECT-16	CAT-box	GCCACT	6	Chr7	991	997	+	Arabidopsis thaliana	Abiotc stress (Drought, salinity, cold)	Drought, salt, and extremes temperature
LOC_Os07g07490.2	OsECT-17	CAT-box	GCCACT	6	Chr7	285	291	+	Arabidopsis thaliana	Abiotc stress (Drought, salinity, cold)	Drought, salt, and extremes temperature
LOC_Os07g07490.2	OsECT-17	CAT-box	GCCACT	6	Chr7	991	997	+	Arabidopsis thaliana	Abiotc stress (Drought, salinity, cold)	Drought, salt, and extremes temperature
LOC_Os01g48790.1	OsECT-2	CAT-box	GCCACT	6	Chr1	796	802	-	Arabidopsis thaliana	Abiotc stress (Drought, salinity, cold)	Drought, salt, and extremes temperature
LOC_Os01g48790.1	OsECT-2	CAT-box	GCCACT	6	Chr1	935	941	+	Arabidopsis thaliana	Abiotc stress (Drought, salinity, cold)	Drought, salt, and extremes temperature
LOC_Os01g48790.1	OsECT-2	CAT-box	GCCACT	6	Chr1	1788	1794	+	Arabidopsis thaliana	Abiotc stress (Drought, salinity, cold)	Drought, salt, and extremes temperature
LOC_Os08g44200.1	OsECT-22	CAT-box	GCCACT	6	Chr8	389	395	+	Arabidopsis thaliana	Abiotc stress (Drought, salinity, cold)	Drought, salt, and extremes temperature
LOC_Os01g48790.2	OsECT-3	CAT-box	GCCACT	6	Chr1	735	741	+	Arabidopsis thaliana	Abiotc stress (Drought, salinity, cold)	Drought, salt, and extremes temperature
LOC_Os01g48790.2	OsECT-3	CAT-box	GCCACT	6	Chr1	991	997	+	Arabidopsis thaliana	Abiotc stress (Drought, salinity, cold)	Drought, salt, and extremes temperature
LOC_Os01g48790.3	OsECT-4	CAT-box	GCCACT	6	Chr1	1285	1291	-	Arabidopsis thaliana	Abiotc stress (Drought, salinity, cold)	Drought, salt, and extremes temperature
LOC_Os03g20180.1	OsECT-7	CAT-box	GCCACT	6	Chr3	163	169	-	Arabidopsis thaliana	Abiotc stress (Drought, salinity, cold)	Drought, salt, and extremes temperature
LOC_Os03g20180.1	OsECT-7	CAT-box	GCCACT	6	Chr3	193	199	-	Arabidopsis thaliana	Abiotc stress (Drought, salinity, cold)	Drought, salt, and extremes temperature
LOC_Os03g20180.1	OsECT-7	CAT-box	GCCACT	6	Chr3	222	228	-	Arabidopsis thaliana	Abiotc stress (Drought, salinity, cold)	Drought, salt, and extremes temperature
LOC_Os03g20180.1	OsECT-7	CAT-box	GCCACT	6	Chr3	553	559	+	Arabidopsis thaliana	Abiotc stress (Drought, salinity, cold)	Drought, salt, and extremes temperature
LOC_Os03g53670.1	OsECT-8	CAT-box	GCCACT	6	Chr3	204	210	+	Arabidopsis thaliana	Abiotc stress (Drought, salinity, cold)	Drought, salt, and extremes temperature
LOC_Os03g53670.1	OsECT-8	CAT-box	GCCACT	6	Chr3	332	338	+	Arabidopsis thaliana	Abiotc stress (Drought, salinity, cold)	Drought, salt, and extremes temperature
LOC_Os03g53670.2	OsECT-9	CAT-box	GCCACT	6	Chr3	204	210	+	Arabidopsis thaliana	Abiotc stress (Drought, salinity, cold)	Drought, salt, and extremes temperature
LOC_Os03g53670.2	OsECT-9	CAT-box	GCCACT	6	Chr3	332	338	+	Arabidopsis thaliana	Abiotc stress (Drought, salinity, cold)	Drought, salt, and extremes temperature
LOC_Os01g22630.1	OsECT-1	ERE	ATTTCATA	8	Chr1	1408	1416	-	Nicotiana glutinos	Phytohormone regulation (ETH)	Ethylene Response Element
LOC_Os04g51940.1	OsECT-11	ERE	ATTTTAAA	8	Chr4	457	465	-	Nicotiana glutinos	Phytohormone regulation (ETH)	Ethylene Response Element
LOC_Os04g51940.1	OsECT-11	ERE	ATTTTAAA	8	Chr4	486	494	+	Nicotiana glutinos	Phytohormone regulation (ETH)	Ethylene Response Element
LOC_Os04g51940.1	OsECT-11	ERE	ATTTTAAA	8	Chr4	579	587	-	Nicotiana glutinos	Phytohormone regulation (ETH)	Ethylene Response Element
LOC_Os04g51940.2	OsECT-12	ERE	ATTTTAAA	8	Chr4	457	465	-	Nicotiana glutinos	Phytohormone regulation (ETH)	Ethylene Response Element
LOC_Os04g51940.2	OsECT-12	ERE	ATTTTAAA	8	Chr4	486	494	+	Nicotiana glutinos	Phytohormone regulation (ETH)	Ethylene Response Element
LOC_Os04g51940.2	OsECT-12	ERE	ATTTTAAA	8	Chr4	579	587	-	Nicotiana glutinos	Phytohormone regulation (ETH)	Ethylene Response Element
LOC_Os01g48790.1	OsECT-2	ERE	ATTTCATA	8	Chr1	708	716	+	Nicotiana glutinos	Phytohormone regulation (ETH)	Ethylene Response Element
LOC_Os01g48790.1	OsECT-2	ERE	ATTTTAAA	8	Chr1	1459	1467	-	Nicotiana glutinos	Phytohormone regulation (ETH)	Ethylene Response Element
LOC_Os08g44200.1	OsECT-22	ERE	ATTTTAAA	8	Chr8	906	914	+	Nicotiana glutinos	Phytohormone regulation (ETH)	Ethylene Response Element
LOC_Os01g48790.2	OsECT-3	ERE	ATTTTAAA	8	Chr1	406	414	-	Nicotiana glutinos	Phytohormone regulation (ETH)	Ethylene Response Element
LOC_Os03g06240.1	OsECT-5	ERE	ATTTTAAA	8	Chr3	1087	1095	+	Nicotiana glutinos	Phytohormone regulation (ETH)	Ethylene Response Element
LOC_Os03g06240.2	OsECT-6	ERE	ATTTTAAA	8	Chr3	1087	1095	+	Nicotiana glutinos	Phytohormone regulation (ETH)	Ethylene Response Element
LOC_Os03g20180.1	OsECT-7	ERE	ATTTTAAA	8	Chr3	42	50	-	Nicotiana glutinos	Phytohormone regulation (ETH)	Ethylene Response Element
LOC_Os08g12760.1	OsECT-18	P-box	CCTTTTG	7	Chr8	1767	1774	-	Oryza sativa	Phytohormone regulation (GB)	Gibberellin-responsive element
LOC_Os08g12760.2	OsECT-19	P-box	CCTTTTG	7	Chr8	1767	1774	-	Oryza sativa	Phytohormone regulation (GB)	Gibberellin-responsive element
LOC_Os08g12760.3	OsECT-20	P-box	CCTTTTG	7	Chr8	1767	1774	-	Oryza sativa	Phytohormone regulation (GB)	Gibberellin-responsive element
LOC_Os08g12760.4	OsECT-21	GARE-motif	TCTGTTG	7	Chr8	1675	1682	+	Brassica oleracea	Phytohormone regulation (GB)	Gibberellin-responsive element
LOC_Os08g12760.4	OsECT-21	P-box	CCTTTTG	7	Chr8	1065	1072	-	Oryza sativa	Phytohormone regulation (GB)	Gibberellin-responsive element
LOC_Os08g44200.1	OsECT-22	GARE-motif	TCTGTTG	7	Chr8	970	977	-	Brassica oleracea	Phytohormone regulation (GB)	Gibberellin-responsive element
LOC_Os01g48790.3	OsECT-4	P-box	CCTTTTG	7	Chr1	791	798	-	Oryza sativa	Phytohormone regulation (GB)	Gibberellin-responsive element
LOC_Os03g20180.1	OsECT-7	GARE-motif	TCTGTTG	7	Chr3	1127	1134	+	Brassica oleracea	Phytohormone regulation (GB)	Gibberellin-responsive element
LOC_Os03g20180.1	OsECT-7	GARE-motif	TCTGTTG	7	Chr3	1605	1612	+	Brassica oleracea	Phytohormone regulation (GB)	Gibberellin-responsive element
LOC_Os03g20180.1	OsECT-7	GARE-motif	TCTGTTG	7	Chr3	1729	1736	+	Brassica oleracea	Phytohormone regulation (GB)	Gibberellin-responsive element
LOC_Os03g20180.1	OsECT-7	P-box	CCTTTTG	7	Chr3	543	550	-	Oryza sativa	Phytohormone regulation (GB)	Gibberellin-responsive element
LOC_Os07g07490.1	OsECT-16	Gap-box	CAAATGAA(A/G)A	9.5	Chr7	1998	2007.5	-	Arabidopsis thaliana	Abiotic stress	Lght responsive element
LOC_Os07g07490.2	OsECT-17	Gap-box	CAAATGAA(A/G)A	9.5	Chr7	1998	2007.5	-	Arabidopsis thaliana	Abiotic stress	Lght responsive element
LOC_Os08g12760.1	OsECT-18	GA-motif	ATAGATAA	8	Chr8	308	316	+	Arabidopsis thaliana	Abiotic stress	Lght responsive element
LOC_Os08g12760.2	OsECT-19	GA-motif	ATAGATAA	8	Chr8	308	316	+	Arabidopsis thaliana	Abiotic stress	Lght responsive element
LOC_Os08g12760.3	OsECT-20	GA-motif	ATAGATAA	8	Chr8	308	316	+	Arabidopsis thaliana	Abiotic stress	Lght responsive element
LOC_Os04g04000.1	OsECT-10	G-box	TAACACGTAG	9	Chr4	1267	1276	-	Brassica oleracea	Abiotic stress	light and growth responsiveness
LOC_Os04g04000.1	OsECT-10	G-box	TACGTG	6	Chr4	1664	1670	-	Arabidopsis thaliana	Abiotic stress	light and growth responsiveness
LOC_Os04g51940.1	OsECT-11	G-box	TAACACGTAG	9	Chr4	324	333	-	Brassica oleracea	Abiotic stress	light and growth responsiveness
LOC_Os04g51940.1	OsECT-11	G-box	TACGTG	6	Chr4	325	331	+	Arabidopsis thaliana	Abiotic stress	light and growth responsiveness
LOC_Os04g51940.1	OsECT-11	G-box	CACGTC	6	Chr4	533	539	+	Zea mays	Abiotic stress	light and growth responsiveness
LOC_Os04g51940.1	OsECT-11	G-box	CACGTC	6	Chr4	557	563	-	Zea mays	Abiotic stress	light and growth responsiveness
LOC_Os04g51940.1	OsECT-11	G-box	TACGTG	6	Chr4	1799	1805	+	Arabidopsis thaliana	Abiotic stress	light and growth responsiveness
LOC_Os04g51940.1	OsECT-11	G-Box	CACGTT	6	Chr4	1806	1812	-	Pisum sativum	Abiotic stress	light and growth responsiveness
LOC_Os04g51940.2	OsECT-12	G-Box	CACGTT	6	Chr4	1806	1812	-	Pisum sativum	Abiotic stress	light and growth responsiveness
LOC_Os04g51940.2	OsECT-12	G-box	TAACACGTAG	9	Chr4	324	333	-	Brassica oleracea	Abiotic stress	light and growth responsiveness
LOC_Os04g51940.2	OsECT-12	G-box	TACGTG	6	Chr4	325	331	+	Arabidopsis thaliana	Abiotic stress	light and growth responsiveness
LOC_Os04g51940.2	OsECT-12	G-box	CACGTC	6	Chr4	533	539	+	Zea mays	Abiotic stress	light and growth responsiveness
LOC_Os04g51940.2	OsECT-12	G-box	CACGTC	6	Chr4	557	563	-	Zea mays	Abiotic stress	light and growth responsiveness
LOC_Os04g51940.2	OsECT-12	G-box	TACGTG	6	Chr4	1799	1805	+	Arabidopsis thaliana	Abiotic stress	light and growth responsiveness
LOC_Os05g01520.1	OsECT-13	G-box	TACGTG	6	Chr5	596	602	+	Arabidopsis thaliana	Abiotic stress	light and growth responsiveness
LOC_Os05g06740.1	OsECT-14	G-box	CACGAC	6	Chr5	478	484	-	Zea mays	Abiotic stress	light and growth responsiveness
LOC_Os05g06740.1	OsECT-14	G-box	CACGTC	6	Chr5	758	764	+	Zea mays	Abiotic stress	light and growth responsiveness
LOC_Os05g06740.1	OsECT-14	G-box	CAGACGTGGCA	10	Chr5	1858	1868	+	Nicotiana plumbaginifolia	Abiotic stress	light and growth responsiveness
LOC_Os06g46400.1	OsECT-15	G-box	CACGTG	6	Chr6	210	216	+	Arabidopsis thaliana	Abiotic stress	light and growth responsiveness
LOC_Os06g46400.1	OsECT-15	G-box	CACGTC	6	Chr6	802	808	-	Zea mays	Abiotic stress	light and growth responsiveness
LOC_Os06g46400.1	OsECT-15	G-box	CACGAC	6	Chr6	855	861	+	Zea mays	Abiotic stress	light and growth responsiveness
LOC_Os06g46400.1	OsECT-15	G-box	TACGTG	6	Chr6	1140	1146	+	Arabidopsis thaliana	Abiotic stress	light and growth responsiveness
LOC_Os06g46400.1	OsECT-15	G-Box	CACGTG	6	Chr6	210	216	+	Pisum sativum	Abiotic stress	light and growth responsiveness
LOC_Os07g07490.1	OsECT-16	G-box	CACGAC	6	Chr7	60	66	+	Zea mays	Abiotic stress	light and growth responsiveness
LOC_Os07g07490.1	OsECT-16	G-box	CACGTC	6	Chr7	629	635	+	Zea mays	Abiotic stress	light and growth responsiveness
LOC_Os07g07490.1	OsECT-16	G-box	GCCACGTGGA	9	Chr7	668	677	+	Arabidopsis thaliana	Abiotic stress	light and growth responsiveness
LOC_Os07g07490.1	OsECT-16	G-box	TACGTG	6	Chr7	670	676	-	Arabidopsis thaliana	Abiotic stress	light and growth responsiveness
LOC_Os07g07490.1	OsECT-16	G-box	CACGTC	6	Chr7	943	949	-	Zea mays	Abiotic stress	light and growth responsiveness
LOC_Os07g07490.1	OsECT-16	G-box	CACGAC	6	Chr7	1127	1133	-	Zea mays	Abiotic stress	light and growth responsiveness
LOC_Os07g07490.2	OsECT-17	G-box	CACGAC	6	Chr7	60	66	+	Zea mays	Abiotic stress	light and growth responsiveness
LOC_Os07g07490.2	OsECT-17	G-box	CACGTC	6	Chr7	629	635	+	Zea mays	Abiotic stress	light and growth responsiveness
LOC_Os07g07490.2	OsECT-17	G-box	GCCACGTGGA	9	Chr7	668	677	+	Arabidopsis thaliana	Abiotic stress	light and growth responsiveness
LOC_Os07g07490.2	OsECT-17	G-box	TACGTG	6	Chr7	670	676	-	Arabidopsis thaliana	Abiotic stress	light and growth responsiveness
LOC_Os07g07490.2	OsECT-17	G-box	CACGTC	6	Chr7	943	949	-	Zea mays	Abiotic stress	light and growth responsiveness
LOC_Os07g07490.2	OsECT-17	G-box	CACGAC	6	Chr7	1127	1133	-	Zea mays	Abiotic stress	light and growth responsiveness
LOC_Os08g12760.1	OsECT-18	G-Box	CACGTT	6	Chr8	441	447	+	Pisum sativum	Abiotic stress	light and growth responsiveness
LOC_Os08g12760.1	OsECT-18	G-Box	CACGTG	6	Chr8	937	943	+	Pisum sativum	Abiotic stress	light and growth responsiveness
LOC_Os08g12760.1	OsECT-18	G-box	CACGAC	6	Chr8	859	865	+	Zea mays	Abiotic stress	light and growth responsiveness
LOC_Os08g12760.1	OsECT-18	G-box	CACGTG	6	Chr8	937	943	+	Arabidopsis thaliana	Abiotic stress	light and growth responsiveness
LOC_Os08g12760.2	OsECT-19	G-box	CACGAC	6	Chr8	859	865	+	Zea mays	Abiotic stress	light and growth responsiveness
LOC_Os08g12760.2	OsECT-19	G-box	CACGTG	6	Chr8	937	943	+	Arabidopsis thaliana	Abiotic stress	light and growth responsiveness
LOC_Os08g12760.2	OsECT-19	G-Box	CACGTT	6	Chr8	441	447	+	Pisum sativum	Abiotic stress	light and growth responsiveness
LOC_Os08g12760.2	OsECT-19	G-Box	CACGTG	6	Chr8	937	943	+	Pisum sativum	Abiotic stress	light and growth responsiveness
LOC_Os01g48790.1	OsECT-2	G-box	CACGTC	6	Chr1	1196	1202	+	Zea mays	Abiotic stress	light and growth responsiveness
LOC_Os01g48790.1	OsECT-2	G-box	CACGAC	6	Chr1	1273	1279	+	Zea mays	Abiotic stress	light and growth responsiveness
LOC_Os01g48790.1	OsECT-2	G-box	TACGTG	6	Chr1	1608	1614	+	Arabidopsis thaliana	Abiotic stress	light and growth responsiveness
LOC_Os01g48790.1	OsECT-2	G-box	TACGTG	6	Chr1	1782	1788	+	Arabidopsis thaliana	Abiotic stress	light and growth responsiveness
LOC_Os01g48790.1	OsECT-2	G-box	CACGAC	6	Chr1	1970	1976	+	Zea mays	Abiotic stress	light and growth responsiveness
LOC_Os01g48790.1	OsECT-2	G-Box	CACGTT	6	Chr1	594	600	+	Pisum sativum	Abiotic stress	light and growth responsiveness
LOC_Os08g12760.3	OsECT-20	G-Box	CACGTT	6	Chr8	441	447	+	Pisum sativum	Abiotic stress	light and growth responsiveness
LOC_Os08g12760.3	OsECT-20	G-Box	CACGTG	6	Chr8	937	943	+	Pisum sativum	Abiotic stress	light and growth responsiveness
LOC_Os08g12760.3	OsECT-20	G-box	CACGAC	6	Chr8	859	865	+	Zea mays	Abiotic stress	light and growth responsiveness
LOC_Os08g12760.3	OsECT-20	G-box	CACGTG	6	Chr8	937	943	+	Arabidopsis thaliana	Abiotic stress	light and growth responsiveness
LOC_Os08g12760.4	OsECT-21	G-box	CACGAC	6	Chr8	157	163	+	Zea mays	Abiotic stress	light and growth responsiveness
LOC_Os08g12760.4	OsECT-21	G-box	CACGTG	6	Chr8	235	241	+	Arabidopsis thaliana	Abiotic stress	light and growth responsiveness
LOC_Os08g12760.4	OsECT-21	G-Box	CACGTG	6	Chr8	235	241	+	Pisum sativum	Abiotic stress	light and growth responsiveness
LOC_Os08g44200.1	OsECT-22	G-Box	CACGTT	6	Chr8	1210	1216	+	Pisum sativum	Abiotic stress	light and growth responsiveness
LOC_Os08g44200.1	OsECT-22	G-Box	CACGTT	6	Chr8	1661	1667	+	Pisum sativum	Abiotic stress	light and growth responsiveness
LOC_Os08g44200.1	OsECT-22	G-box	CAGACGTGGCA	10	Chr8	274	284	-	Nicotiana plumbaginifolia	Abiotic stress	light and growth responsiveness
LOC_Os08g44200.1	OsECT-22	G-box	CACGTC	6	Chr8	277	283	+	Zea mays	Abiotic stress	light and growth responsiveness
LOC_Os08g44200.1	OsECT-22	G-box	CAGACGTGGCA	10	Chr8	1552	1562	-	Nicotiana plumbaginifolia	Abiotic stress	light and growth responsiveness
LOC_Os08g44200.1	OsECT-22	G-box	CACGTC	6	Chr8	1555	1561	+	Zea mays	Abiotic stress	light and growth responsiveness
LOC_Os08g44200.1	OsECT-22	G-box	CACGTC	6	Chr8	1566	1572	+	Zea mays	Abiotic stress	light and growth responsiveness
LOC_Os08g44200.1	OsECT-22	G-box	TACGTG	6	Chr8	1581	1587	-	Arabidopsis thaliana	Abiotic stress	light and growth responsiveness
LOC_Os08g44200.1	OsECT-22	G-box	TAAACGTG	8	Chr8	1661	1669	-	Brassica oleracea	Abiotic stress	light and growth responsiveness
LOC_Os01g48790.2	OsECT-3	G-box	CACGTC	6	Chr1	143	149	+	Zea mays	Abiotic stress	light and growth responsiveness
LOC_Os01g48790.2	OsECT-3	G-box	CACGAC	6	Chr1	220	226	+	Zea mays	Abiotic stress	light and growth responsiveness
LOC_Os01g48790.2	OsECT-3	G-box	TACGTG	6	Chr1	555	561	+	Arabidopsis thaliana	Abiotic stress	light and growth responsiveness
LOC_Os01g48790.2	OsECT-3	G-box	TACGTG	6	Chr1	729	735	+	Arabidopsis thaliana	Abiotic stress	light and growth responsiveness
LOC_Os01g48790.2	OsECT-3	G-box	CACGAC	6	Chr1	917	923	+	Zea mays	Abiotic stress	light and growth responsiveness
LOC_Os03g06240.1	OsECT-5	G-box	CACGTG	6	Chr3	371	377	+	Arabidopsis thaliana	Abiotic stress	light and growth responsiveness
LOC_Os03g06240.1	OsECT-5	G-box	TACGTG	6	Chr3	1266	1272	-	Arabidopsis thaliana	Abiotic stress	light and growth responsiveness
LOC_Os03g06240.1	OsECT-5	G-box	CACGTC	6	Chr3	1675	1681	-	Zea mays	Abiotic stress	light and growth responsiveness
LOC_Os03g06240.1	OsECT-5	G-Box	CACGTG	6	Chr3	371	377	+	Pisum sativum	Abiotic stress	light and growth responsiveness
LOC_Os03g06240.1	OsECT-5	G-Box	CACGTT	6	Chr3	1143	1149	-	Pisum sativum	Abiotic stress	light and growth responsiveness
LOC_Os03g06240.1	OsECT-5	G-Box	CACGTT	6	Chr3	1548	1554	+	Pisum sativum	Abiotic stress	light and growth responsiveness
LOC_Os03g06240.2	OsECT-6	G-Box	CACGTG	6	Chr3	371	377	+	Pisum sativum	Abiotic stress	light and growth responsiveness
LOC_Os03g06240.2	OsECT-6	G-Box	CACGTT	6	Chr3	1143	1149	-	Pisum sativum	Abiotic stress	light and growth responsiveness
LOC_Os03g06240.2	OsECT-6	G-Box	CACGTT	6	Chr3	1548	1554	+	Pisum sativum	Abiotic stress	light and growth responsiveness
LOC_Os03g06240.2	OsECT-6	G-box	CACGTG	6	Chr3	371	377	+	Arabidopsis thaliana	Abiotic stress	light and growth responsiveness
LOC_Os03g06240.2	OsECT-6	G-box	TACGTG	6	Chr3	1266	1272	-	Arabidopsis thaliana	Abiotic stress	light and growth responsiveness
LOC_Os03g06240.2	OsECT-6	G-box	CACGTC	6	Chr3	1675	1681	-	Zea mays	Abiotic stress	light and growth responsiveness
LOC_Os03g20180.1	OsECT-7	G-Box	CACGTG	6	Chr3	913	919	+	Pisum sativum	Abiotic stress	light and growth responsiveness
LOC_Os03g20180.1	OsECT-7	G-box	CACGTC	6	Chr3	380	386	-	Zea mays	Abiotic stress	light and growth responsiveness
LOC_Os03g20180.1	OsECT-7	G-box	CACGTG	6	Chr3	913	919	+	Arabidopsis thaliana	Abiotic stress	light and growth responsiveness
LOC_Os03g20180.1	OsECT-7	G-box	TACGTG	6	Chr3	1626	1632	+	Arabidopsis thaliana	Abiotic stress	light and growth responsiveness
LOC_Os03g20180.1	OsECT-7	G-box	TACGTG	6	Chr3	1675	1681	-	Arabidopsis thaliana	Abiotic stress	light and growth responsiveness
LOC_Os03g53670.1	OsECT-8	G-Box	CACGTT	6	Chr3	1125	1131	+	Pisum sativum	Abiotic stress	light and growth responsiveness
LOC_Os03g53670.1	OsECT-8	G-Box	CACGTT	6	Chr3	1244	1250	+	Pisum sativum	Abiotic stress	light and growth responsiveness
LOC_Os03g53670.1	OsECT-8	G-box	TACGTG	6	Chr3	1265	1271	+	Arabidopsis thaliana	Abiotic stress	light and growth responsiveness
LOC_Os03g53670.2	OsECT-9	G-box	TACGTG	6	Chr3	1265	1271	+	Arabidopsis thaliana	Abiotic stress	light and growth responsiveness
LOC_Os03g53670.2	OsECT-9	G-Box	CACGTT	6	Chr3	1125	1131	+	Pisum sativum	Abiotic stress	light and growth responsiveness
LOC_Os03g53670.2	OsECT-9	G-Box	CACGTT	6	Chr3	1244	1250	+	Pisum sativum	Abiotic stress	light and growth responsiveness
LOC_Os01g22630.1	OsECT-1	A-box	CCGTCC	6	Chr1	107	113	+	Petroselinum crispum	Abiotic stress	Light regulatory element
LOC_Os04g51940.1	OsECT-11	A-box	CCGTCC	6	Chr4	920	926	-	Petroselinum crispum	Abiotic stress	Light regulatory element
LOC_Os04g51940.2	OsECT-12	A-box	CCGTCC	6	Chr4	920	926	-	Petroselinum crispum	Abiotic stress	Light regulatory element
LOC_Os08g12760.1	OsECT-18	A-box	CCGTCC	6	Chr8	436	442	+	Petroselinum crispum	Abiotic stress	Light regulatory element
LOC_Os08g12760.1	OsECT-18	A-box	CCGTCC	6	Chr8	952	958	-	Petroselinum crispum	Abiotic stress	Light regulatory element
LOC_Os08g12760.1	OsECT-18	A-box	CCGTCC	6	Chr8	1305	1311	+	Petroselinum crispum	Abiotic stress	Light regulatory element
LOC_Os08g12760.2	OsECT-19	A-box	CCGTCC	6	Chr8	436	442	+	Petroselinum crispum	Abiotic stress	Light regulatory element
LOC_Os08g12760.2	OsECT-19	A-box	CCGTCC	6	Chr8	952	958	-	Petroselinum crispum	Abiotic stress	Light regulatory element
LOC_Os08g12760.2	OsECT-19	A-box	CCGTCC	6	Chr8	1305	1311	+	Petroselinum crispum	Abiotic stress	Light regulatory element
LOC_Os01g48790.1	OsECT-2	A-box	CCGTCC	6	Chr1	1173	1179	+	Petroselinum crispum	Abiotic stress	Light regulatory element
LOC_Os01g48790.1	OsECT-2	A-box	CCGTCC	6	Chr1	1735	1741	+	Petroselinum crispum	Abiotic stress	Light regulatory element
LOC_Os01g48790.1	OsECT-2	A-box	CCGTCC	6	Chr1	1758	1764	+	Petroselinum crispum	Abiotic stress	Light regulatory element
LOC_Os01g48790.1	OsECT-2	A-box	CCGTCC	6	Chr1	1801	1807	+	Petroselinum crispum	Abiotic stress	Light regulatory element
LOC_Os01g48790.1	OsECT-2	A-box	CCGTCC	6	Chr1	1805	1811	+	Petroselinum crispum	Abiotic stress	Light regulatory element
LOC_Os08g12760.3	OsECT-20	A-box	CCGTCC	6	Chr8	436	442	+	Petroselinum crispum	Abiotic stress	Light regulatory element
LOC_Os08g12760.3	OsECT-20	A-box	CCGTCC	6	Chr8	952	958	-	Petroselinum crispum	Abiotic stress	Light regulatory element
LOC_Os08g12760.3	OsECT-20	A-box	CCGTCC	6	Chr8	1305	1311	+	Petroselinum crispum	Abiotic stress	Light regulatory element
LOC_Os08g12760.4	OsECT-21	A-box	CCGTCC	6	Chr8	250	256	-	Petroselinum crispum	Abiotic stress	Light regulatory element
LOC_Os08g12760.4	OsECT-21	A-box	CCGTCC	6	Chr8	603	609	+	Petroselinum crispum	Abiotic stress	Light regulatory element
LOC_Os08g44200.1	OsECT-22	A-box	CCGTCC	6	Chr8	612	618	-	Petroselinum crispum	Abiotic stress	Light regulatory element
LOC_Os08g44200.1	OsECT-22	A-box	CCGTCC	6	Chr8	1350	1356	-	Petroselinum crispum	Abiotic stress	Light regulatory element
LOC_Os08g44200.1	OsECT-22	A-box	CCGTCC	6	Chr8	2006	2012	-	Petroselinum crispum	Abiotic stress	Light regulatory element
LOC_Os01g48790.2	OsECT-3	A-box	CCGTCC	6	Chr1	120	126	+	Petroselinum crispum	Abiotic stress	Light regulatory element
LOC_Os01g48790.2	OsECT-3	A-box	CCGTCC	6	Chr1	682	688	+	Petroselinum crispum	Abiotic stress	Light regulatory element
LOC_Os01g48790.2	OsECT-3	A-box	CCGTCC	6	Chr1	705	711	+	Petroselinum crispum	Abiotic stress	Light regulatory element
LOC_Os01g48790.2	OsECT-3	A-box	CCGTCC	6	Chr1	748	754	+	Petroselinum crispum	Abiotic stress	Light regulatory element
LOC_Os01g48790.2	OsECT-3	A-box	CCGTCC	6	Chr1	752	758	+	Petroselinum crispum	Abiotic stress	Light regulatory element
LOC_Os03g06240.1	OsECT-5	A-box	CCGTCC	6	Chr3	261	267	-	Petroselinum crispum	Abiotic stress	Light regulatory element
LOC_Os03g06240.2	OsECT-6	A-box	CCGTCC	6	Chr3	261	267	-	Petroselinum crispum	Abiotic stress	Light regulatory element
LOC_Os03g53670.1	OsECT-8	A-box	CCGTCC	6	Chr3	1990	1996	-	Petroselinum crispum	Abiotic stress	Light regulatory element
LOC_Os03g53670.2	OsECT-9	A-box	CCGTCC	6	Chr3	1990	1996	-	Petroselinum crispum	Abiotic stress	Light regulatory element
LOC_Os01g22630.1	OsECT-1	GATA-motif	GATAGGG	7	Chr1	1196	1203	+	Pisum sativum	Abiotic stress	Light responsive element
LOC_Os01g22630.1	OsECT-1	LAMP-element	CTTTATCA	8	Chr1	975	983	+	Pisum sativum	Abiotic stress	Light responsive element
LOC_Os01g22630.1	OsECT-1	Sp1	GGGCGG	6	Chr1	192	198	-	Oryza sativa	Abiotic stress	Light responsive element
LOC_Os04g04000.1	OsECT-10	GATA-motif	AAGGATAAGG	9	Chr4	489	498	-	Solanum tuberosum	Abiotic stress	Light responsive element
LOC_Os04g04000.1	OsECT-10	GT1-motif	GGTTAAT	7	Chr4	424	431	+	Avena sativa	Abiotic stress	Light responsive element
LOC_Os04g04000.1	OsECT-10	GT1-motif	GGTTAA	6	Chr4	1337	1343	-	Arabidopsis thaliana	Abiotic stress	Light responsive element
LOC_Os04g04000.1	OsECT-10	GT1-motif	GGTTAA	6	Chr4	1960	1966	-	Arabidopsis thaliana	Abiotic stress	Light responsive element
LOC_Os04g04000.1	OsECT-10	I-box	gGATAAGGTG	9	Chr4	487	496	-	Zea mays	Abiotic stress	Light responsive element
LOC_Os04g04000.1	OsECT-10	TCT-motif	TCTTAC	6	Chr4	337	343	-	Arabidopsis thaliana	Abiotic stress	Light responsive element
LOC_Os04g51940.1	OsECT-11	GATA-motif	AAGGATAAGG	9	Chr4	859	868	+	Solanum tuberosum	Abiotic stress	Light responsive element
LOC_Os04g51940.1	OsECT-11	GT1-motif	GGTTAA	6	Chr4	897	903	+	Arabidopsis thaliana	Abiotic stress	Light responsive element
LOC_Os04g51940.1	OsECT-11	TCT-motif	TCTTAC	6	Chr4	1501	1507	+	Arabidopsis thaliana	Abiotic stress	Light responsive element
LOC_Os04g51940.2	OsECT-12	GATA-motif	AAGGATAAGG	9	Chr4	859	868	+	Solanum tuberosum	Abiotic stress	Light responsive element
LOC_Os04g51940.2	OsECT-12	GT1-motif	GGTTAA	6	Chr4	897	903	+	Arabidopsis thaliana	Abiotic stress	Light responsive element
LOC_Os04g51940.2	OsECT-12	TCT-motif	TCTTAC	6	Chr4	1501	1507	+	Arabidopsis thaliana	Abiotic stress	Light responsive element
LOC_Os05g01520.1	OsECT-13	GATA-motif	AAGGATAAGG	9	Chr5	199	208	+	Solanum tuberosum	Abiotic stress	Light responsive element
LOC_Os05g01520.1	OsECT-13	GATA-motif	GATAGGG	7	Chr5	1174	1181	-	Pisum sativum	Abiotic stress	Light responsive element
LOC_Os05g01520.1	OsECT-13	GT1-motif	GGTTAA	6	Chr5	900	906	+	Arabidopsis thaliana	Abiotic stress	Light responsive element
LOC_Os05g01520.1	OsECT-13	I-box	ccttatcct	9	Chr5	200	209	-	Arabidopsis thaliana	Abiotic stress	Light responsive element
LOC_Os05g01520.1	OsECT-13	I-box	TGATAATGT	9	Chr5	1428	1437	-	Solanum tuberosum	Abiotic stress	Light responsive element
LOC_Os05g01520.1	OsECT-13	TCCC-motif	TCTCCCT	7	Chr5	1337	1344	+	Spinacia oleracea	Abiotic stress	Light responsive element
LOC_Os05g01520.1	OsECT-13	TCCC-motif	TCTCCCT	7	Chr5	1503	1510	-	Spinacia oleracea	Abiotic stress	Light responsive element
LOC_Os05g01520.1	OsECT-13	TCT-motif	TCTTAC	6	Chr5	1866	1872	+	Arabidopsis thaliana	Abiotic stress	Light responsive element
LOC_Os05g06740.1	OsECT-14	3-AF1 binding site	TAAGAGAGGAA	10	Chr5	1093	1103	+	Solanum tuberosum	Abiotic stress	Light responsive element
LOC_Os05g06740.1	OsECT-14	chs-Unit 1 m1	ACCTAACCCGG	10	Chr5	545	555	+	Zea mays	Abiotic stress	Light responsive element
LOC_Os05g06740.1	OsECT-14	Sp1	GGGCGG	6	Chr5	1271	1277	-	Oryza sativa	Abiotic stress	Light responsive element
LOC_Os05g06740.1	OsECT-14	TCCC-motif	TCTCCCT	7	Chr5	570	577	-	Spinacia oleracea	Abiotic stress	Light responsive element
LOC_Os05g06740.1	OsECT-14	TCT-motif	TCTTAC	6	Chr5	373	379	-	Arabidopsis thaliana	Abiotic stress	Light responsive element
LOC_Os05g06740.1	OsECT-14	TCT-motif	TCTTAC	6	Chr5	1449	1455	+	Arabidopsis thaliana	Abiotic stress	Light responsive element
LOC_Os06g46400.1	OsECT-15	GATA-motif	AAGATAAGATT	10	Chr6	1336	1346	-	Arabidopsis thaliana	Abiotic stress	Light responsive element
LOC_Os06g46400.1	OsECT-15	Sp1	GGGCGG	6	Chr6	254	260	+	Oryza sativa	Abiotic stress	Light responsive element
LOC_Os06g46400.1	OsECT-15	Sp1	GGGCGG	6	Chr6	1011	1017	-	Oryza sativa	Abiotic stress	Light responsive element
LOC_Os06g46400.1	OsECT-15	TCCC-motif	TCTCCCT	7	Chr6	737	744	+	Spinacia oleracea	Abiotic stress	Light responsive element
LOC_Os07g07490.1	OsECT-16	GATA-motif	GATAGGG	7	Chr7	126	133	-	Pisum sativum	Abiotic stress	Light responsive element
LOC_Os07g07490.2	OsECT-17	GATA-motif	GATAGGG	7	Chr7	126	133	-	Pisum sativum	Abiotic stress	Light responsive element
LOC_Os08g12760.1	OsECT-18	3-AF1 binding site	TAAGAGAGGAA	10	Chr8	1445	1455	-	Solanum tuberosum	Abiotic stress	Light responsive element
LOC_Os08g12760.1	OsECT-18	chs-CMA1a	TTACTTAA	8	Chr8	1569	1577	-	Daucus carota	Abiotic stress	Light responsive element
LOC_Os08g12760.1	OsECT-18	GT1-motif	GGTTAA	6	Chr8	1649	1655	+	Arabidopsis thaliana	Abiotic stress	Light responsive element
LOC_Os08g12760.1	OsECT-18	I-box	GTATAAGGCC	9	Chr8	1123	1132	-	Larix laricina	Abiotic stress	Light responsive element
LOC_Os08g12760.1	OsECT-18	LAMP-element	CCTTATCCA	9	Chr8	1125	1134	+	Spinacia oleracea	Abiotic stress	Light responsive element
LOC_Os08g12760.1	OsECT-18	Sp1	GGGCGG	6	Chr8	1034	1040	+	Oryza sativa	Abiotic stress	Light responsive element
LOC_Os08g12760.1	OsECT-18	Sp1	GGGCGG	6	Chr8	1309	1315	-	Oryza sativa	Abiotic stress	Light responsive element
LOC_Os08g12760.1	OsECT-18	Sp1	GGGCGG	6	Chr8	1507	1513	-	Oryza sativa	Abiotic stress	Light responsive element
LOC_Os08g12760.1	OsECT-18	TCCC-motif	TCTCCCT	7	Chr8	774	781	-	Spinacia oleracea	Abiotic stress	Light responsive element
LOC_Os08g12760.1	OsECT-18	TCT-motif	TCTTAC	6	Chr8	331	337	-	Arabidopsis thaliana	Abiotic stress	Light responsive element
LOC_Os08g12760.2	OsECT-19	3-AF1 binding site	TAAGAGAGGAA	10	Chr8	1445	1455	-	Solanum tuberosum	Abiotic stress	Light responsive element
LOC_Os08g12760.2	OsECT-19	chs-CMA1a	TTACTTAA	8	Chr8	1569	1577	-	Daucus carota	Abiotic stress	Light responsive element
LOC_Os08g12760.2	OsECT-19	GT1-motif	GGTTAA	6	Chr8	1649	1655	+	Arabidopsis thaliana	Abiotic stress	Light responsive element
LOC_Os08g12760.2	OsECT-19	I-box	GTATAAGGCC	9	Chr8	1123	1132	-	Larix laricina	Abiotic stress	Light responsive element
LOC_Os08g12760.2	OsECT-19	LAMP-element	CCTTATCCA	9	Chr8	1125	1134	+	Spinacia oleracea	Abiotic stress	Light responsive element
LOC_Os08g12760.2	OsECT-19	Sp1	GGGCGG	6	Chr8	1034	1040	+	Oryza sativa	Abiotic stress	Light responsive element
LOC_Os08g12760.2	OsECT-19	Sp1	GGGCGG	6	Chr8	1309	1315	-	Oryza sativa	Abiotic stress	Light responsive element
LOC_Os08g12760.2	OsECT-19	Sp1	GGGCGG	6	Chr8	1507	1513	-	Oryza sativa	Abiotic stress	Light responsive element
LOC_Os08g12760.2	OsECT-19	TCCC-motif	TCTCCCT	7	Chr8	774	781	-	Spinacia oleracea	Abiotic stress	Light responsive element
LOC_Os08g12760.2	OsECT-19	TCT-motif	TCTTAC	6	Chr8	331	337	-	Arabidopsis thaliana	Abiotic stress	Light responsive element
LOC_Os01g48790.1	OsECT-2	GATA-motif	AAGATAAGATT	10	Chr1	726	736	+	Arabidopsis thaliana	Abiotic stress	Light responsive element
LOC_Os01g48790.1	OsECT-2	Sp1	GGGCGG	6	Chr1	990	996	-	Oryza sativa	Abiotic stress	Light responsive element
LOC_Os01g48790.1	OsECT-2	Sp1	GGGCGG	6	Chr1	1718	1724	-	Oryza sativa	Abiotic stress	Light responsive element
LOC_Os01g48790.1	OsECT-2	Sp1	GGGCGG	6	Chr1	1942	1948	-	Oryza sativa	Abiotic stress	Light responsive element
LOC_Os01g48790.1	OsECT-2	Sp1	GGGCGG	6	Chr1	1947	1953	-	Oryza sativa	Abiotic stress	Light responsive element
LOC_Os01g48790.1	OsECT-2	TCCC-motif	TCTCCCT	7	Chr1	625	632	+	Spinacia oleracea	Abiotic stress	Light responsive element
LOC_Os01g48790.1	OsECT-2	TCCC-motif	TCTCCCT	7	Chr1	845	852	+	Spinacia oleracea	Abiotic stress	Light responsive element
LOC_Os08g12760.3	OsECT-20	3-AF1 binding site	TAAGAGAGGAA	10	Chr8	1445	1455	-	Solanum tuberosum	Abiotic stress	Light responsive element
LOC_Os08g12760.3	OsECT-20	chs-CMA1a	TTACTTAA	8	Chr8	1569	1577	-	Daucus carota	Abiotic stress	Light responsive element
LOC_Os08g12760.3	OsECT-20	GT1-motif	GGTTAA	6	Chr8	1649	1655	+	Arabidopsis thaliana	Abiotic stress	Light responsive element
LOC_Os08g12760.3	OsECT-20	I-box	GTATAAGGCC	9	Chr8	1123	1132	-	Larix laricina	Abiotic stress	Light responsive element
LOC_Os08g12760.3	OsECT-20	LAMP-element	CCTTATCCA	9	Chr8	1125	1134	+	Spinacia oleracea	Abiotic stress	Light responsive element
LOC_Os08g12760.3	OsECT-20	Sp1	GGGCGG	6	Chr8	1034	1040	+	Oryza sativa	Abiotic stress	Light responsive element
LOC_Os08g12760.3	OsECT-20	Sp1	GGGCGG	6	Chr8	1309	1315	-	Oryza sativa	Abiotic stress	Light responsive element
LOC_Os08g12760.3	OsECT-20	Sp1	GGGCGG	6	Chr8	1507	1513	-	Oryza sativa	Abiotic stress	Light responsive element
LOC_Os08g12760.3	OsECT-20	TCCC-motif	TCTCCCT	7	Chr8	774	781	-	Spinacia oleracea	Abiotic stress	Light responsive element
LOC_Os08g12760.3	OsECT-20	TCT-motif	TCTTAC	6	Chr8	331	337	-	Arabidopsis thaliana	Abiotic stress	Light responsive element
LOC_Os08g12760.4	OsECT-21	3-AF1 binding site	TAAGAGAGGAA	10	Chr8	743	753	-	Solanum tuberosum	Abiotic stress	Light responsive element
LOC_Os08g12760.4	OsECT-21	chs-CMA1a	TTACTTAA	8	Chr8	867	875	-	Daucus carota	Abiotic stress	Light responsive element
LOC_Os08g12760.4	OsECT-21	GT1-motif	GGTTAA	6	Chr8	947	953	+	Arabidopsis thaliana	Abiotic stress	Light responsive element
LOC_Os08g12760.4	OsECT-21	I-box	GTATAAGGCC	9	Chr8	421	430	-	Larix laricina	Abiotic stress	Light responsive element
LOC_Os08g12760.4	OsECT-21	LAMP-element	CCTTATCCA	9	Chr8	423	432	+	Spinacia oleracea	Abiotic stress	Light responsive element
LOC_Os08g12760.4	OsECT-21	Sp1	GGGCGG	6	Chr8	332	338	+	Oryza sativa	Abiotic stress	Light responsive element
LOC_Os08g12760.4	OsECT-21	Sp1	GGGCGG	6	Chr8	607	613	-	Oryza sativa	Abiotic stress	Light responsive element
LOC_Os08g12760.4	OsECT-21	Sp1	GGGCGG	6	Chr8	805	811	-	Oryza sativa	Abiotic stress	Light responsive element
LOC_Os08g12760.4	OsECT-21	TCCC-motif	TCTCCCT	7	Chr8	72	79	-	Spinacia oleracea	Abiotic stress	Light responsive element
LOC_Os08g44200.1	OsECT-22	GATA-motif	AAGATAAGATT	10	Chr8	918	928	-	Arabidopsis thaliana	Abiotic stress	Light responsive element
LOC_Os08g44200.1	OsECT-22	GT1-motif	GGTTAAT	7	Chr8	1020	1027	-	Avena sativa	Abiotic stress	Light responsive element
LOC_Os08g44200.1	OsECT-22	GT1-motif	GGTTAA	6	Chr8	1021	1027	-	Arabidopsis thaliana	Abiotic stress	Light responsive element
LOC_Os08g44200.1	OsECT-22	GT1-motif	GGTTAAT	7	Chr8	1471	1478	+	Avena sativa	Abiotic stress	Light responsive element
LOC_Os08g44200.1	OsECT-22	I-box	cGATAAGGCG	9	Chr8	982	991	-	Zea mays	Abiotic stress	Light responsive element
LOC_Os08g44200.1	OsECT-22	I-box	AGATAAGG	8	Chr8	1465	1473	+	Triticum aestivum	Abiotic stress	Light responsive element
LOC_Os08g44200.1	OsECT-22	TCT-motif	TCTTAC	6	Chr8	1708	1714	+	Arabidopsis thaliana	Abiotic stress	Light responsive element
LOC_Os01g48790.2	OsECT-3	Sp1	GGGCGG	6	Chr1	665	671	-	Oryza sativa	Abiotic stress	Light responsive element
LOC_Os01g48790.2	OsECT-3	Sp1	GGGCGG	6	Chr1	889	895	-	Oryza sativa	Abiotic stress	Light responsive element
LOC_Os01g48790.2	OsECT-3	Sp1	GGGCGG	6	Chr1	894	900	-	Oryza sativa	Abiotic stress	Light responsive element
LOC_Os01g48790.2	OsECT-3	Sp1	GGGCGG	6	Chr1	1036	1042	-	Oryza sativa	Abiotic stress	Light responsive element
LOC_Os01g48790.3	OsECT-4	GT1-motif	GGTTAAT	7	Chr1	937	944	-	Avena sativa	Abiotic stress	Light responsive element
LOC_Os01g48790.3	OsECT-4	GT1-motif	GGTTAA	6	Chr1	938	944	-	Arabidopsis thaliana	Abiotic stress	Light responsive element
LOC_Os01g48790.3	OsECT-4	GT1-motif	GGTTAA	6	Chr1	1678	1684	+	Arabidopsis thaliana	Abiotic stress	Light responsive element
LOC_Os01g48790.3	OsECT-4	LAMP-element	CTTTATCA	8	Chr1	1127	1135	+	Pisum sativum	Abiotic stress	Light responsive element
LOC_Os01g48790.3	OsECT-4	TCCC-motif	TCTCCCT	7	Chr1	750	757	+	Spinacia oleracea	Abiotic stress	Light responsive element
LOC_Os01g48790.3	OsECT-4	TCT-motif	TCTTAC	6	Chr1	637	643	-	Arabidopsis thaliana	Abiotic stress	Light responsive element
LOC_Os01g48790.3	OsECT-4	TCT-motif	TCTTAC	6	Chr1	970	976	+	Arabidopsis thaliana	Abiotic stress	Light responsive element
LOC_Os03g06240.1	OsECT-5	GATA-motif	GATAGGG	7	Chr3	867	874	-	Pisum sativum	Abiotic stress	Light responsive element
LOC_Os03g06240.1	OsECT-5	GATA-motif	GATAGGG	7	Chr3	1712	1719	-	Pisum sativum	Abiotic stress	Light responsive element
LOC_Os03g06240.1	OsECT-5	Sp1	GGGCGG	6	Chr3	21	27	-	Oryza sativa	Abiotic stress	Light responsive element
LOC_Os03g06240.1	OsECT-5	TCCC-motif	TCTCCCT	7	Chr3	1610	1617	-	Spinacia oleracea	Abiotic stress	Light responsive element
LOC_Os03g06240.2	OsECT-6	GATA-motif	GATAGGG	7	Chr3	867	874	-	Pisum sativum	Abiotic stress	Light responsive element
LOC_Os03g06240.2	OsECT-6	GATA-motif	GATAGGG	7	Chr3	1712	1719	-	Pisum sativum	Abiotic stress	Light responsive element
LOC_Os03g06240.2	OsECT-6	Sp1	GGGCGG	6	Chr3	21	27	-	Oryza sativa	Abiotic stress	Light responsive element
LOC_Os03g06240.2	OsECT-6	TCCC-motif	TCTCCCT	7	Chr3	1610	1617	-	Spinacia oleracea	Abiotic stress	Light responsive element
LOC_Os03g20180.1	OsECT-7	GTGGC-motif	GATTCTGTGGC	10	Chr3	965	975	+	Spinacia oleracea	Abiotic stress	Light responsive element
LOC_Os03g20180.1	OsECT-7	I-box	cCATATCCAAT	10	Chr3	1010	1020	-	Flaveria trinervia	Abiotic stress	Light responsive element
LOC_Os03g20180.1	OsECT-7	I-box	gGATAAGGTG	9	Chr3	1013	1022	+	Zea mays	Abiotic stress	Light responsive element
LOC_Os03g20180.1	OsECT-7	I-box	cCATATCCAAT	10	Chr3	1060	1070	-	Flaveria trinervia	Abiotic stress	Light responsive element
LOC_Os03g20180.1	OsECT-7	I-box	gGATAAGGTG	9	Chr3	1063	1072	+	Zea mays	Abiotic stress	Light responsive element
LOC_Os03g20180.1	OsECT-7	Sp1	GGGCGG	6	Chr3	548	554	+	Oryza sativa	Abiotic stress	Light responsive element
LOC_Os03g20180.1	OsECT-7	TCCC-motif	TCTCCCT	7	Chr3	204	211	-	Spinacia oleracea	Abiotic stress	Light responsive element
LOC_Os03g20180.1	OsECT-7	TCCC-motif	TCTCCCT	7	Chr3	893	900	+	Spinacia oleracea	Abiotic stress	Light responsive element
LOC_Os03g53670.1	OsECT-8	GATA-motif	GATAGGA	7	Chr3	408	415	+	Arabidopsis thaliana	Abiotic stress	Light responsive element
LOC_Os03g53670.1	OsECT-8	I-box	AAGATAAGGCT	10	Chr3	1443	1453	+	Gossypium hirsutum	Abiotic stress	Light responsive element
LOC_Os03g53670.1	OsECT-8	TCCC-motif	TCTCCCT	7	Chr3	746	753	+	Spinacia oleracea	Abiotic stress	Light responsive element
LOC_Os03g53670.1	OsECT-8	TCCC-motif	TCTCCCT	7	Chr3	1804	1811	+	Spinacia oleracea	Abiotic stress	Light responsive element
LOC_Os03g53670.2	OsECT-9	GATA-motif	GATAGGA	7	Chr3	408	415	+	Arabidopsis thaliana	Abiotic stress	Light responsive element
LOC_Os03g53670.2	OsECT-9	I-box	AAGATAAGGCT	10	Chr3	1443	1453	+	Gossypium hirsutum	Abiotic stress	Light responsive element
LOC_Os03g53670.2	OsECT-9	TCCC-motif	TCTCCCT	7	Chr3	746	753	+	Spinacia oleracea	Abiotic stress	Light responsive element
LOC_Os03g53670.2	OsECT-9	TCCC-motif	TCTCCCT	7	Chr3	1804	1811	+	Spinacia oleracea	Abiotic stress	Light responsive element
LOC_Os04g04000.1	OsECT-10	AT1-motif	AATTATTTTTTATT	13	Chr4	747	760	-	Solanum tuberosum	Abiotic stress	Light responsive module
LOC_Os03g06240.1	OsECT-5	AT1-motif	AATTATTTTTTATT	13	Chr3	1001	1014	-	Solanum tuberosum	Abiotic stress	Light responsive module
LOC_Os03g06240.2	OsECT-6	AT1-motif	AATTATTTTTTATT	13	Chr3	1001	1014	-	Solanum tuberosum	Abiotic stress	Light responsive module
LOC_Os04g04000.1	OsECT-10	AC-I	(T/C)C(T/C)(C/T)ACC(T/C)ACC	8.5	Chr4	1634	1642.5	-	Phaseolus vulgaris	Abiotic stress	Light responsiveness
LOC_Os04g04000.1	OsECT-10	AE-box	AGAAACTT	8	Chr4	1314	1322	-	Arabidopsis thaliana	Abiotic stress	Light responsiveness
LOC_Os04g04000.1	OsECT-10	Box 4	ATTAAT	6	Chr4	366	372	+	Petroselinum crispum	Abiotic stress	Light responsiveness
LOC_Os04g04000.1	OsECT-10	Box 4	ATTAAT	6	Chr4	429	435	+	Petroselinum crispum	Abiotic stress	Light responsiveness
LOC_Os04g04000.1	OsECT-10	Box 4	ATTAAT	6	Chr4	1818	1824	-	Petroselinum crispum	Abiotic stress	Light responsiveness
LOC_Os04g51940.1	OsECT-11	AE-box	AGAAACAA	8	Chr4	400	408	-	Arabidopsis thaliana	Abiotic stress	Light responsiveness
LOC_Os04g51940.1	OsECT-11	Box 4	ATTAAT	6	Chr4	971	977	+	Petroselinum crispum	Abiotic stress	Light responsiveness
LOC_Os04g51940.2	OsECT-12	AE-box	AGAAACAA	8	Chr4	400	408	-	Arabidopsis thaliana	Abiotic stress	Light responsiveness
LOC_Os04g51940.2	OsECT-12	Box 4	ATTAAT	6	Chr4	971	977	+	Petroselinum crispum	Abiotic stress	Light responsiveness
LOC_Os05g06740.1	OsECT-14	AC-I	(T/C)C(T/C)(C/T)ACC(T/C)ACC	8.5	Chr5	787	795.5	-	Phaseolus vulgaris	Abiotic stress	Light responsiveness
LOC_Os05g06740.1	OsECT-14	Box 4	ATTAAT	6	Chr5	45	51	+	Petroselinum crispum	Abiotic stress	Light responsiveness
LOC_Os07g07490.1	OsECT-16	AC-I	(T/C)C(T/C)(C/T)ACC(T/C)ACC	8.5	Chr7	227	235.5	+	Phaseolus vulgaris	Abiotic stress	Light responsiveness
LOC_Os07g07490.1	OsECT-16	AC-I	(T/C)C(T/C)(C/T)ACC(T/C)ACC	8.5	Chr7	231	239.5	+	Phaseolus vulgaris	Abiotic stress	Light responsiveness
LOC_Os07g07490.1	OsECT-16	AC-I	(T/C)C(T/C)(C/T)ACC(T/C)ACC	8.5	Chr7	1584	1592.5	-	Phaseolus vulgaris	Abiotic stress	Light responsiveness
LOC_Os07g07490.2	OsECT-17	AC-I	(T/C)C(T/C)(C/T)ACC(T/C)ACC	8.5	Chr7	227	235.5	+	Phaseolus vulgaris	Abiotic stress	Light responsiveness
LOC_Os07g07490.2	OsECT-17	AC-I	(T/C)C(T/C)(C/T)ACC(T/C)ACC	8.5	Chr7	231	239.5	+	Phaseolus vulgaris	Abiotic stress	Light responsiveness
LOC_Os07g07490.2	OsECT-17	AC-I	(T/C)C(T/C)(C/T)ACC(T/C)ACC	8.5	Chr7	1584	1592.5	-	Phaseolus vulgaris	Abiotic stress	Light responsiveness
LOC_Os08g12760.1	OsECT-18	Box 4	ATTAAT	6	Chr8	84	90	+	Petroselinum crispum	Abiotic stress	Light responsiveness
LOC_Os08g12760.1	OsECT-18	Box 4	ATTAAT	6	Chr8	154	160	+	Petroselinum crispum	Abiotic stress	Light responsiveness
LOC_Os08g12760.2	OsECT-19	Box 4	ATTAAT	6	Chr8	84	90	+	Petroselinum crispum	Abiotic stress	Light responsiveness
LOC_Os08g12760.2	OsECT-19	Box 4	ATTAAT	6	Chr8	154	160	+	Petroselinum crispum	Abiotic stress	Light responsiveness
LOC_Os01g48790.1	OsECT-2	Box 4	ATTAAT	6	Chr1	1318	1324	-	Petroselinum crispum	Abiotic stress	Light responsiveness
LOC_Os01g48790.1	OsECT-2	Box II	ACACGTTGT	9	Chr1	593	602	+	Sinapis alba	Abiotic stress	Light responsiveness
LOC_Os08g12760.3	OsECT-20	Box 4	ATTAAT	6	Chr8	84	90	+	Petroselinum crispum	Abiotic stress	Light responsiveness
LOC_Os08g12760.3	OsECT-20	Box 4	ATTAAT	6	Chr8	154	160	+	Petroselinum crispum	Abiotic stress	Light responsiveness
LOC_Os08g44200.1	OsECT-22	Box 4	ATTAAT	6	Chr8	1133	1139	-	Petroselinum crispum	Abiotic stress	Light responsiveness
LOC_Os08g44200.1	OsECT-22	Box 4	ATTAAT	6	Chr8	1725	1731	-	Petroselinum crispum	Abiotic stress	Light responsiveness
LOC_Os01g48790.2	OsECT-3	Box 4	ATTAAT	6	Chr1	265	271	+	Petroselinum crispum	Abiotic stress	Light responsiveness
LOC_Os01g48790.3	OsECT-4	Box 4	ATTAAT	6	Chr1	601	607	+	Petroselinum crispum	Abiotic stress	Light responsiveness
LOC_Os01g48790.3	OsECT-4	Box 4	ATTAAT	6	Chr1	1421	1427	-	Petroselinum crispum	Abiotic stress	Light responsiveness
LOC_Os03g53670.1	OsECT-8	Box 4	ATTAAT	6	Chr3	684	690	+	Petroselinum crispum	Abiotic stress	Light responsiveness
LOC_Os03g53670.1	OsECT-8	Box 4	ATTAAT	6	Chr3	1198	1204	-	Petroselinum crispum	Abiotic stress	Light responsiveness
LOC_Os03g53670.1	OsECT-8	Box 4	ATTAAT	6	Chr3	1232	1238	-	Petroselinum crispum	Abiotic stress	Light responsiveness
LOC_Os03g53670.1	OsECT-8	Box 4	ATTAAT	6	Chr3	1236	1242	-	Petroselinum crispum	Abiotic stress	Light responsiveness
LOC_Os03g53670.1	OsECT-8	Box 4	ATTAAT	6	Chr3	1579	1585	-	Petroselinum crispum	Abiotic stress	Light responsiveness
LOC_Os03g53670.1	OsECT-8	Box II	TGGTAATAA	9	Chr3	1248	1257	-	Solanum tuberosum	Abiotic stress	Light responsiveness
LOC_Os03g53670.2	OsECT-9	Box 4	ATTAAT	6	Chr3	684	690	+	Petroselinum crispum	Abiotic stress	Light responsiveness
LOC_Os03g53670.2	OsECT-9	Box 4	ATTAAT	6	Chr3	1198	1204	-	Petroselinum crispum	Abiotic stress	Light responsiveness
LOC_Os03g53670.2	OsECT-9	Box 4	ATTAAT	6	Chr3	1232	1238	-	Petroselinum crispum	Abiotic stress	Light responsiveness
LOC_Os03g53670.2	OsECT-9	Box 4	ATTAAT	6	Chr3	1236	1242	-	Petroselinum crispum	Abiotic stress	Light responsiveness
LOC_Os03g53670.2	OsECT-9	Box 4	ATTAAT	6	Chr3	1579	1585	-	Petroselinum crispum	Abiotic stress	Light responsiveness
LOC_Os03g53670.2	OsECT-9	Box II	TGGTAATAA	9	Chr3	1248	1257	-	Solanum tuberosum	Abiotic stress	Light responsiveness
LOC_Os05g01520.1	OsECT-13	LTR	CCGAAA	6	Chr5	223	229	+	Hordeum vulgare	Abiotic stress	low-temperature responsiveness
LOC_Os07g07490.1	OsECT-16	LTR	CCGAAA	6	Chr7	1003	1009	-	Hordeum vulgare	Abiotic stress	low-temperature responsiveness
LOC_Os07g07490.2	OsECT-17	LTR	CCGAAA	6	Chr7	1003	1009	-	Hordeum vulgare	Abiotic stress	low-temperature responsiveness
LOC_Os01g48790.1	OsECT-2	LTR	CCGAAA	6	Chr1	307	313	-	Hordeum vulgare	Abiotic stress	low-temperature responsiveness
LOC_Os01g48790.1	OsECT-2	LTR	CCGAAA	6	Chr1	1092	1098	-	Hordeum vulgare	Abiotic stress	low-temperature responsiveness
LOC_Os01g48790.2	OsECT-3	LTR	CCGAAA	6	Chr1	39	45	-	Hordeum vulgare	Abiotic stress	low-temperature responsiveness
LOC_Os03g06240.1	OsECT-5	LTR	CCGAAA	6	Chr3	255	261	-	Hordeum vulgare	Abiotic stress	low-temperature responsiveness
LOC_Os03g06240.1	OsECT-5	LTR	CCGAAA	6	Chr3	1322	1328	+	Hordeum vulgare	Abiotic stress	low-temperature responsiveness
LOC_Os03g06240.2	OsECT-6	LTR	CCGAAA	6	Chr3	255	261	-	Hordeum vulgare	Abiotic stress	low-temperature responsiveness
LOC_Os03g06240.2	OsECT-6	LTR	CCGAAA	6	Chr3	1322	1328	+	Hordeum vulgare	Abiotic stress	low-temperature responsiveness
LOC_Os03g20180.1	OsECT-7	LTR	CCGAAA	6	Chr3	330	336	+	Hordeum vulgare	Abiotic stress	low-temperature responsiveness
LOC_Os03g20180.1	OsECT-7	LTR	CCGAAA	6	Chr3	948	954	-	Hordeum vulgare	Abiotic stress	low-temperature responsiveness
LOC_Os04g04000.1	OsECT-10	CGTCA-motif	CGTCA	5	Chr4	1026	1031	-	Hordeum vulgare	Phytohormone regulation (MeJA)	MeJA-responsiveness
LOC_Os04g04000.1	OsECT-10	CGTCA-motif	CGTCA	5	Chr4	1136	1141	-	Hordeum vulgare	Phytohormone regulation (MeJA)	MeJA-responsiveness
LOC_Os04g04000.1	OsECT-10	TGACG-motif	TGACG	5	Chr4	1026	1031	+	Hordeum vulgare	Phytohormone regulation (MeJA)	MeJA-responsiveness
LOC_Os04g04000.1	OsECT-10	TGACG-motif	TGACG	5	Chr4	1136	1141	+	Hordeum vulgare	Phytohormone regulation (MeJA)	MeJA-responsiveness
LOC_Os04g51940.1	OsECT-11	CGTCA-motif	CGTCA	5	Chr4	535	540	+	Hordeum vulgare	Phytohormone regulation (MeJA)	MeJA-responsiveness
LOC_Os04g51940.1	OsECT-11	CGTCA-motif	CGTCA	5	Chr4	556	561	-	Hordeum vulgare	Phytohormone regulation (MeJA)	MeJA-responsiveness
LOC_Os04g51940.1	OsECT-11	CGTCA-motif	CGTCA	5	Chr4	673	678	+	Hordeum vulgare	Phytohormone regulation (MeJA)	MeJA-responsiveness
LOC_Os04g51940.1	OsECT-11	TGACG-motif	TGACG	5	Chr4	535	540	-	Hordeum vulgare	Phytohormone regulation (MeJA)	MeJA-responsiveness
LOC_Os04g51940.1	OsECT-11	TGACG-motif	TGACG	5	Chr4	556	561	+	Hordeum vulgare	Phytohormone regulation (MeJA)	MeJA-responsiveness
LOC_Os04g51940.1	OsECT-11	TGACG-motif	TGACG	5	Chr4	673	678	-	Hordeum vulgare	Phytohormone regulation (MeJA)	MeJA-responsiveness
LOC_Os04g51940.2	OsECT-12	CGTCA-motif	CGTCA	5	Chr4	535	540	+	Hordeum vulgare	Phytohormone regulation (MeJA)	MeJA-responsiveness
LOC_Os04g51940.2	OsECT-12	CGTCA-motif	CGTCA	5	Chr4	556	561	-	Hordeum vulgare	Phytohormone regulation (MeJA)	MeJA-responsiveness
LOC_Os04g51940.2	OsECT-12	CGTCA-motif	CGTCA	5	Chr4	673	678	+	Hordeum vulgare	Phytohormone regulation (MeJA)	MeJA-responsiveness
LOC_Os04g51940.2	OsECT-12	TGACG-motif	TGACG	5	Chr4	535	540	-	Hordeum vulgare	Phytohormone regulation (MeJA)	MeJA-responsiveness
LOC_Os04g51940.2	OsECT-12	TGACG-motif	TGACG	5	Chr4	556	561	+	Hordeum vulgare	Phytohormone regulation (MeJA)	MeJA-responsiveness
LOC_Os04g51940.2	OsECT-12	TGACG-motif	TGACG	5	Chr4	673	678	-	Hordeum vulgare	Phytohormone regulation (MeJA)	MeJA-responsiveness
LOC_Os05g01520.1	OsECT-13	CGTCA-motif	CGTCA	5	Chr5	125	130	-	Hordeum vulgare	Phytohormone regulation (MeJA)	MeJA-responsiveness
LOC_Os05g01520.1	OsECT-13	CGTCA-motif	CGTCA	5	Chr5	656	661	+	Hordeum vulgare	Phytohormone regulation (MeJA)	MeJA-responsiveness
LOC_Os05g01520.1	OsECT-13	TGACG-motif	TGACG	5	Chr5	125	130	+	Hordeum vulgare	Phytohormone regulation (MeJA)	MeJA-responsiveness
LOC_Os05g01520.1	OsECT-13	TGACG-motif	TGACG	5	Chr5	656	661	-	Hordeum vulgare	Phytohormone regulation (MeJA)	MeJA-responsiveness
LOC_Os05g06740.1	OsECT-14	CGTCA-motif	CGTCA	5	Chr5	468	473	+	Hordeum vulgare	Phytohormone regulation (MeJA)	MeJA-responsiveness
LOC_Os05g06740.1	OsECT-14	CGTCA-motif	CGTCA	5	Chr5	503	508	-	Hordeum vulgare	Phytohormone regulation (MeJA)	MeJA-responsiveness
LOC_Os05g06740.1	OsECT-14	CGTCA-motif	CGTCA	5	Chr5	506	511	+	Hordeum vulgare	Phytohormone regulation (MeJA)	MeJA-responsiveness
LOC_Os05g06740.1	OsECT-14	CGTCA-motif	CGTCA	5	Chr5	800	805	+	Hordeum vulgare	Phytohormone regulation (MeJA)	MeJA-responsiveness
LOC_Os05g06740.1	OsECT-14	CGTCA-motif	CGTCA	5	Chr5	813	818	+	Hordeum vulgare	Phytohormone regulation (MeJA)	MeJA-responsiveness
LOC_Os05g06740.1	OsECT-14	CGTCA-motif	CGTCA	5	Chr5	1567	1572	+	Hordeum vulgare	Phytohormone regulation (MeJA)	MeJA-responsiveness
LOC_Os05g06740.1	OsECT-14	CGTCA-motif	CGTCA	5	Chr5	1950	1955	-	Hordeum vulgare	Phytohormone regulation (MeJA)	MeJA-responsiveness
LOC_Os05g06740.1	OsECT-14	TGACG-motif	TGACG	5	Chr5	468	473	-	Hordeum vulgare	Phytohormone regulation (MeJA)	MeJA-responsiveness
LOC_Os05g06740.1	OsECT-14	TGACG-motif	TGACG	5	Chr5	503	508	+	Hordeum vulgare	Phytohormone regulation (MeJA)	MeJA-responsiveness
LOC_Os05g06740.1	OsECT-14	TGACG-motif	TGACG	5	Chr5	506	511	-	Hordeum vulgare	Phytohormone regulation (MeJA)	MeJA-responsiveness
LOC_Os05g06740.1	OsECT-14	TGACG-motif	TGACG	5	Chr5	800	805	-	Hordeum vulgare	Phytohormone regulation (MeJA)	MeJA-responsiveness
LOC_Os05g06740.1	OsECT-14	TGACG-motif	TGACG	5	Chr5	813	818	-	Hordeum vulgare	Phytohormone regulation (MeJA)	MeJA-responsiveness
LOC_Os05g06740.1	OsECT-14	TGACG-motif	TGACG	5	Chr5	1567	1572	-	Hordeum vulgare	Phytohormone regulation (MeJA)	MeJA-responsiveness
LOC_Os05g06740.1	OsECT-14	TGACG-motif	TGACG	5	Chr5	1950	1955	+	Hordeum vulgare	Phytohormone regulation (MeJA)	MeJA-responsiveness
LOC_Os06g46400.1	OsECT-15	CGTCA-motif	CGTCA	5	Chr6	263	268	-	Hordeum vulgare	Phytohormone regulation (MeJA)	MeJA-responsiveness
LOC_Os06g46400.1	OsECT-15	CGTCA-motif	CGTCA	5	Chr6	432	437	+	Hordeum vulgare	Phytohormone regulation (MeJA)	MeJA-responsiveness
LOC_Os06g46400.1	OsECT-15	CGTCA-motif	CGTCA	5	Chr6	787	792	-	Hordeum vulgare	Phytohormone regulation (MeJA)	MeJA-responsiveness
LOC_Os06g46400.1	OsECT-15	CGTCA-motif	CGTCA	5	Chr6	998	1003	+	Hordeum vulgare	Phytohormone regulation (MeJA)	MeJA-responsiveness
LOC_Os06g46400.1	OsECT-15	TGACG-motif	TGACG	5	Chr6	263	268	+	Hordeum vulgare	Phytohormone regulation (MeJA)	MeJA-responsiveness
LOC_Os06g46400.1	OsECT-15	TGACG-motif	TGACG	5	Chr6	432	437	-	Hordeum vulgare	Phytohormone regulation (MeJA)	MeJA-responsiveness
LOC_Os06g46400.1	OsECT-15	TGACG-motif	TGACG	5	Chr6	787	792	+	Hordeum vulgare	Phytohormone regulation (MeJA)	MeJA-responsiveness
LOC_Os06g46400.1	OsECT-15	TGACG-motif	TGACG	5	Chr6	998	1003	-	Hordeum vulgare	Phytohormone regulation (MeJA)	MeJA-responsiveness
LOC_Os07g07490.1	OsECT-16	CGTCA-motif	CGTCA	5	Chr7	82	87	-	Hordeum vulgare	Phytohormone regulation (MeJA)	MeJA-responsiveness
LOC_Os07g07490.1	OsECT-16	CGTCA-motif	CGTCA	5	Chr7	631	636	+	Hordeum vulgare	Phytohormone regulation (MeJA)	MeJA-responsiveness
LOC_Os07g07490.1	OsECT-16	CGTCA-motif	CGTCA	5	Chr7	1092	1097	-	Hordeum vulgare	Phytohormone regulation (MeJA)	MeJA-responsiveness
LOC_Os07g07490.1	OsECT-16	TGACG-motif	TGACG	5	Chr7	82	87	+	Hordeum vulgare	Phytohormone regulation (MeJA)	MeJA-responsiveness
LOC_Os07g07490.1	OsECT-16	TGACG-motif	TGACG	5	Chr7	631	636	-	Hordeum vulgare	Phytohormone regulation (MeJA)	MeJA-responsiveness
LOC_Os07g07490.1	OsECT-16	TGACG-motif	TGACG	5	Chr7	1092	1097	+	Hordeum vulgare	Phytohormone regulation (MeJA)	MeJA-responsiveness
LOC_Os07g07490.2	OsECT-17	CGTCA-motif	CGTCA	5	Chr7	82	87	-	Hordeum vulgare	Phytohormone regulation (MeJA)	MeJA-responsiveness
LOC_Os07g07490.2	OsECT-17	CGTCA-motif	CGTCA	5	Chr7	631	636	+	Hordeum vulgare	Phytohormone regulation (MeJA)	MeJA-responsiveness
LOC_Os07g07490.2	OsECT-17	CGTCA-motif	CGTCA	5	Chr7	1092	1097	-	Hordeum vulgare	Phytohormone regulation (MeJA)	MeJA-responsiveness
LOC_Os07g07490.2	OsECT-17	TGACG-motif	TGACG	5	Chr7	82	87	+	Hordeum vulgare	Phytohormone regulation (MeJA)	MeJA-responsiveness
LOC_Os07g07490.2	OsECT-17	TGACG-motif	TGACG	5	Chr7	631	636	-	Hordeum vulgare	Phytohormone regulation (MeJA)	MeJA-responsiveness
LOC_Os07g07490.2	OsECT-17	TGACG-motif	TGACG	5	Chr7	1092	1097	+	Hordeum vulgare	Phytohormone regulation (MeJA)	MeJA-responsiveness
LOC_Os01g48790.1	OsECT-2	CGTCA-motif	CGTCA	5	Chr1	918	923	+	Hordeum vulgare	Phytohormone regulation (MeJA)	MeJA-responsiveness
LOC_Os01g48790.1	OsECT-2	CGTCA-motif	CGTCA	5	Chr1	1198	1203	+	Hordeum vulgare	Phytohormone regulation (MeJA)	MeJA-responsiveness
LOC_Os01g48790.1	OsECT-2	TGACG-motif	TGACG	5	Chr1	918	923	-	Hordeum vulgare	Phytohormone regulation (MeJA)	MeJA-responsiveness
LOC_Os01g48790.1	OsECT-2	TGACG-motif	TGACG	5	Chr1	1198	1203	-	Hordeum vulgare	Phytohormone regulation (MeJA)	MeJA-responsiveness
LOC_Os08g12760.4	OsECT-21	CGTCA-motif	CGTCA	5	Chr8	1663	1668	-	Hordeum vulgare	Phytohormone regulation (MeJA)	MeJA-responsiveness
LOC_Os08g12760.4	OsECT-21	TGACG-motif	TGACG	5	Chr8	1663	1668	+	Hordeum vulgare	Phytohormone regulation (MeJA)	MeJA-responsiveness
LOC_Os08g44200.1	OsECT-22	CGTCA-motif	CGTCA	5	Chr8	206	211	+	Hordeum vulgare	Phytohormone regulation (MeJA)	MeJA-responsiveness
LOC_Os08g44200.1	OsECT-22	CGTCA-motif	CGTCA	5	Chr8	279	284	+	Hordeum vulgare	Phytohormone regulation (MeJA)	MeJA-responsiveness
LOC_Os08g44200.1	OsECT-22	CGTCA-motif	CGTCA	5	Chr8	1557	1562	+	Hordeum vulgare	Phytohormone regulation (MeJA)	MeJA-responsiveness
LOC_Os08g44200.1	OsECT-22	TGACG-motif	TGACG	5	Chr8	206	211	-	Hordeum vulgare	Phytohormone regulation (MeJA)	MeJA-responsiveness
LOC_Os08g44200.1	OsECT-22	TGACG-motif	TGACG	5	Chr8	279	284	-	Hordeum vulgare	Phytohormone regulation (MeJA)	MeJA-responsiveness
LOC_Os08g44200.1	OsECT-22	TGACG-motif	TGACG	5	Chr8	1557	1562	-	Hordeum vulgare	Phytohormone regulation (MeJA)	MeJA-responsiveness
LOC_Os01g48790.2	OsECT-3	CGTCA-motif	CGTCA	5	Chr1	145	150	+	Hordeum vulgare	Phytohormone regulation (MeJA)	MeJA-responsiveness
LOC_Os01g48790.2	OsECT-3	TGACG-motif	TGACG	5	Chr1	145	150	-	Hordeum vulgare	Phytohormone regulation (MeJA)	MeJA-responsiveness
LOC_Os01g48790.3	OsECT-4	CGTCA-motif	CGTCA	5	Chr1	947	952	-	Hordeum vulgare	Phytohormone regulation (MeJA)	MeJA-responsiveness
LOC_Os01g48790.3	OsECT-4	TGACG-motif	TGACG	5	Chr1	947	952	+	Hordeum vulgare	Phytohormone regulation (MeJA)	MeJA-responsiveness
LOC_Os03g06240.1	OsECT-5	CGTCA-motif	CGTCA	5	Chr3	1351	1356	-	Hordeum vulgare	Phytohormone regulation (MeJA)	MeJA-responsiveness
LOC_Os03g06240.1	OsECT-5	TGACG-motif	TGACG	5	Chr3	1351	1356	+	Hordeum vulgare	Phytohormone regulation (MeJA)	MeJA-responsiveness
LOC_Os03g06240.2	OsECT-6	CGTCA-motif	CGTCA	5	Chr3	1351	1356	-	Hordeum vulgare	Phytohormone regulation (MeJA)	MeJA-responsiveness
LOC_Os03g06240.2	OsECT-6	TGACG-motif	TGACG	5	Chr3	1351	1356	+	Hordeum vulgare	Phytohormone regulation (MeJA)	MeJA-responsiveness
LOC_Os03g20180.1	OsECT-7	CGTCA-motif	CGTCA	5	Chr3	568	573	+	Hordeum vulgare	Phytohormone regulation (MeJA)	MeJA-responsiveness
LOC_Os03g20180.1	OsECT-7	CGTCA-motif	CGTCA	5	Chr3	1051	1056	-	Hordeum vulgare	Phytohormone regulation (MeJA)	MeJA-responsiveness
LOC_Os03g20180.1	OsECT-7	TGACG-motif	TGACG	5	Chr3	568	573	-	Hordeum vulgare	Phytohormone regulation (MeJA)	MeJA-responsiveness
LOC_Os03g20180.1	OsECT-7	TGACG-motif	TGACG	5	Chr3	1051	1056	+	Hordeum vulgare	Phytohormone regulation (MeJA)	MeJA-responsiveness
LOC_Os03g53670.1	OsECT-8	CGTCA-motif	CGTCA	5	Chr3	20	25	+	Hordeum vulgare	Phytohormone regulation (MeJA)	MeJA-responsiveness
LOC_Os03g53670.1	OsECT-8	CGTCA-motif	CGTCA	5	Chr3	916	921	-	Hordeum vulgare	Phytohormone regulation (MeJA)	MeJA-responsiveness
LOC_Os03g53670.1	OsECT-8	CGTCA-motif	CGTCA	5	Chr3	959	964	-	Hordeum vulgare	Phytohormone regulation (MeJA)	MeJA-responsiveness
LOC_Os03g53670.1	OsECT-8	TGACG-motif	TGACG	5	Chr3	20	25	-	Hordeum vulgare	Phytohormone regulation (MeJA)	MeJA-responsiveness
LOC_Os03g53670.1	OsECT-8	TGACG-motif	TGACG	5	Chr3	916	921	+	Hordeum vulgare	Phytohormone regulation (MeJA)	MeJA-responsiveness
LOC_Os03g53670.1	OsECT-8	TGACG-motif	TGACG	5	Chr3	959	964	+	Hordeum vulgare	Phytohormone regulation (MeJA)	MeJA-responsiveness
LOC_Os03g53670.2	OsECT-9	CGTCA-motif	CGTCA	5	Chr3	20	25	+	Hordeum vulgare	Phytohormone regulation (MeJA)	MeJA-responsiveness
LOC_Os03g53670.2	OsECT-9	CGTCA-motif	CGTCA	5	Chr3	916	921	-	Hordeum vulgare	Phytohormone regulation (MeJA)	MeJA-responsiveness
LOC_Os03g53670.2	OsECT-9	CGTCA-motif	CGTCA	5	Chr3	959	964	-	Hordeum vulgare	Phytohormone regulation (MeJA)	MeJA-responsiveness
LOC_Os03g53670.2	OsECT-9	TGACG-motif	TGACG	5	Chr3	20	25	-	Hordeum vulgare	Phytohormone regulation (MeJA)	MeJA-responsiveness
LOC_Os03g53670.2	OsECT-9	TGACG-motif	TGACG	5	Chr3	916	921	+	Hordeum vulgare	Phytohormone regulation (MeJA)	MeJA-responsiveness
LOC_Os03g53670.2	OsECT-9	TGACG-motif	TGACG	5	Chr3	959	964	+	Hordeum vulgare	Phytohormone regulation (MeJA)	MeJA-responsiveness
LOC_Os01g22630.1	OsECT-1	MBS	CAACTG	6	Chr1	1304	1310	-	Arabidopsis thaliana	Transcriptional regulation (MYB)	MYB involved in drought-inducibility
LOC_Os01g22630.1	OsECT-1	MRE	AACCTAA	7	Chr1	429	436	-	Petroselinum crispum	Transcriptional regulation (MYB)	MYB involved in drought-inducibility
LOC_Os01g22630.1	OsECT-1	MRE	AACCTAA	7	Chr1	603	610	-	Petroselinum crispum	Transcriptional regulation (MYB)	MYB involved in drought-inducibility
LOC_Os01g22630.1	OsECT-1	Myb	TAACTG	6	Chr1	656	662	+	Arabidopsis thaliana	Transcriptional regulation (MYB)	MYB involved in drought-inducibility
LOC_Os01g22630.1	OsECT-1	Myb	TAACTG	6	Chr1	820	826	-	Arabidopsis thaliana	Transcriptional regulation (MYB)	MYB involved in drought-inducibility
LOC_Os01g22630.1	OsECT-1	Myb	CAACTG	6	Chr1	1304	1310	-	Arabidopsis thaliana	Transcriptional regulation (MYB)	MYB involved in drought-inducibility
LOC_Os01g22630.1	OsECT-1	Myb	TAACTG	6	Chr1	1846	1852	+	Arabidopsis thaliana	Transcriptional regulation (MYB)	MYB involved in drought-inducibility
LOC_Os01g22630.1	OsECT-1	MYB	CAACAG	6	Chr1	659	665	-	Arabidopsis thaliana	Transcriptional regulation (MYB)	MYB involved in drought-inducibility
LOC_Os01g22630.1	OsECT-1	MYB	CAACAG	6	Chr1	1280	1286	-	Arabidopsis thaliana	Transcriptional regulation (MYB)	MYB involved in drought-inducibility
LOC_Os01g22630.1	OsECT-1	MYB	TAACCA	6	Chr1	1483	1489	-	Arabidopsis thaliana	Transcriptional regulation (MYB)	MYB involved in drought-inducibility
LOC_Os01g22630.1	OsECT-1	Myb-binding site	CAACAG	6	Chr1	659	665	-	Nicotiana tabacum	Transcriptional regulation (MYB)	MYB involved in drought-inducibility
LOC_Os01g22630.1	OsECT-1	Myb-binding site	CAACAG	6	Chr1	1280	1286	-	Nicotiana tabacum	Transcriptional regulation (MYB)	MYB involved in drought-inducibility
LOC_Os01g22630.1	OsECT-1	MYB-like sequence	TAACCA	6	Chr1	1483	1489	-	Arabidopsis thaliana	Transcriptional regulation (MYB)	MYB involved in drought-inducibility
LOC_Os04g04000.1	OsECT-10	MBS	CAACTG	6	Chr4	635	641	-	Arabidopsis thaliana	Transcriptional regulation (MYB)	MYB involved in drought-inducibility
LOC_Os04g04000.1	OsECT-10	MBS	CAACTG	6	Chr4	1394	1400	+	Arabidopsis thaliana	Transcriptional regulation (MYB)	MYB involved in drought-inducibility
LOC_Os04g04000.1	OsECT-10	Myb	CAACTG	6	Chr4	635	641	-	Arabidopsis thaliana	Transcriptional regulation (MYB)	MYB involved in drought-inducibility
LOC_Os04g04000.1	OsECT-10	Myb	CAACTG	6	Chr4	1394	1400	+	Arabidopsis thaliana	Transcriptional regulation (MYB)	MYB involved in drought-inducibility
LOC_Os04g04000.1	OsECT-10	MYB	TAACCA	6	Chr4	223	229	+	Arabidopsis thaliana	Transcriptional regulation (MYB)	MYB involved in drought-inducibility
LOC_Os04g04000.1	OsECT-10	MYB	CAACCA	6	Chr4	621	627	+	Arabidopsis thaliana	Transcriptional regulation (MYB)	MYB involved in drought-inducibility
LOC_Os04g04000.1	OsECT-10	MYB	TAACCA	6	Chr4	728	734	-	Arabidopsis thaliana	Transcriptional regulation (MYB)	MYB involved in drought-inducibility
LOC_Os04g04000.1	OsECT-10	MYB-like sequence	TAACCA	6	Chr4	223	229	+	Arabidopsis thaliana	Transcriptional regulation (MYB)	MYB involved in drought-inducibility
LOC_Os04g04000.1	OsECT-10	MYB-like sequence	TAACCA	6	Chr4	728	734	-	Arabidopsis thaliana	Transcriptional regulation (MYB)	MYB involved in drought-inducibility
LOC_Os04g51940.1	OsECT-11	MBS	CAACTG	6	Chr4	2001	2007	-	Arabidopsis thaliana	Transcriptional regulation (MYB)	MYB involved in drought-inducibility
LOC_Os04g51940.1	OsECT-11	MYB	CAACCA	6	Chr4	446	452	-	Arabidopsis thaliana	Transcriptional regulation (MYB)	MYB involved in drought-inducibility
LOC_Os04g51940.1	OsECT-11	MYB	TAACCA	6	Chr4	896	902	-	Arabidopsis thaliana	Transcriptional regulation (MYB)	MYB involved in drought-inducibility
LOC_Os04g51940.1	OsECT-11	MYB	CAACAG	6	Chr4	903	909	+	Arabidopsis thaliana	Transcriptional regulation (MYB)	MYB involved in drought-inducibility
LOC_Os04g51940.1	OsECT-11	MYB	CAACCA	6	Chr4	1029	1035	-	Arabidopsis thaliana	Transcriptional regulation (MYB)	MYB involved in drought-inducibility
LOC_Os04g51940.1	OsECT-11	MYB	TAACCA	6	Chr4	1059	1065	-	Arabidopsis thaliana	Transcriptional regulation (MYB)	MYB involved in drought-inducibility
LOC_Os04g51940.1	OsECT-11	MYB	CAACCA	6	Chr4	1362	1368	-	Arabidopsis thaliana	Transcriptional regulation (MYB)	MYB involved in drought-inducibility
LOC_Os04g51940.1	OsECT-11	Myb	TAACTG	6	Chr4	1021	1027	+	Arabidopsis thaliana	Transcriptional regulation (MYB)	MYB involved in drought-inducibility
LOC_Os04g51940.1	OsECT-11	Myb	TAACTG	6	Chr4	1519	1525	-	Arabidopsis thaliana	Transcriptional regulation (MYB)	MYB involved in drought-inducibility
LOC_Os04g51940.1	OsECT-11	Myb	CAACTG	6	Chr4	2001	2007	-	Arabidopsis thaliana	Transcriptional regulation (MYB)	MYB involved in drought-inducibility
LOC_Os04g51940.1	OsECT-11	Myb-binding site	CAACAG	6	Chr4	903	909	+	Nicotiana tabacum	Transcriptional regulation (MYB)	MYB involved in drought-inducibility
LOC_Os04g51940.1	OsECT-11	MYB-like sequence	TAACCA	6	Chr4	896	902	-	Arabidopsis thaliana	Transcriptional regulation (MYB)	MYB involved in drought-inducibility
LOC_Os04g51940.1	OsECT-11	MYB-like sequence	TAACCA	6	Chr4	1059	1065	-	Arabidopsis thaliana	Transcriptional regulation (MYB)	MYB involved in drought-inducibility
LOC_Os04g51940.2	OsECT-12	MBS	CAACTG	6	Chr4	2001	2007	-	Arabidopsis thaliana	Transcriptional regulation (MYB)	MYB involved in drought-inducibility
LOC_Os04g51940.2	OsECT-12	MYB	CAACCA	6	Chr4	446	452	-	Arabidopsis thaliana	Transcriptional regulation (MYB)	MYB involved in drought-inducibility
LOC_Os04g51940.2	OsECT-12	MYB	TAACCA	6	Chr4	896	902	-	Arabidopsis thaliana	Transcriptional regulation (MYB)	MYB involved in drought-inducibility
LOC_Os04g51940.2	OsECT-12	MYB	CAACAG	6	Chr4	903	909	+	Arabidopsis thaliana	Transcriptional regulation (MYB)	MYB involved in drought-inducibility
LOC_Os04g51940.2	OsECT-12	MYB	CAACCA	6	Chr4	1029	1035	-	Arabidopsis thaliana	Transcriptional regulation (MYB)	MYB involved in drought-inducibility
LOC_Os04g51940.2	OsECT-12	MYB	TAACCA	6	Chr4	1059	1065	-	Arabidopsis thaliana	Transcriptional regulation (MYB)	MYB involved in drought-inducibility
LOC_Os04g51940.2	OsECT-12	MYB	CAACCA	6	Chr4	1362	1368	-	Arabidopsis thaliana	Transcriptional regulation (MYB)	MYB involved in drought-inducibility
LOC_Os04g51940.2	OsECT-12	Myb	TAACTG	6	Chr4	1021	1027	+	Arabidopsis thaliana	Transcriptional regulation (MYB)	MYB involved in drought-inducibility
LOC_Os04g51940.2	OsECT-12	Myb	TAACTG	6	Chr4	1519	1525	-	Arabidopsis thaliana	Transcriptional regulation (MYB)	MYB involved in drought-inducibility
LOC_Os04g51940.2	OsECT-12	Myb	CAACTG	6	Chr4	2001	2007	-	Arabidopsis thaliana	Transcriptional regulation (MYB)	MYB involved in drought-inducibility
LOC_Os04g51940.2	OsECT-12	Myb-binding site	CAACAG	6	Chr4	903	909	+	Nicotiana tabacum	Transcriptional regulation (MYB)	MYB involved in drought-inducibility
LOC_Os04g51940.2	OsECT-12	MYB-like sequence	TAACCA	6	Chr4	896	902	-	Arabidopsis thaliana	Transcriptional regulation (MYB)	MYB involved in drought-inducibility
LOC_Os04g51940.2	OsECT-12	MYB-like sequence	TAACCA	6	Chr4	1059	1065	-	Arabidopsis thaliana	Transcriptional regulation (MYB)	MYB involved in drought-inducibility
LOC_Os05g01520.1	OsECT-13	MBS	CAACTG	6	Chr5	427	433	-	Arabidopsis thaliana	Transcriptional regulation (MYB)	MYB involved in drought-inducibility
LOC_Os05g01520.1	OsECT-13	MBS	CAACTG	6	Chr5	1925	1931	-	Arabidopsis thaliana	Transcriptional regulation (MYB)	MYB involved in drought-inducibility
LOC_Os05g01520.1	OsECT-13	MYB	CAACCA	6	Chr5	1068	1074	-	Arabidopsis thaliana	Transcriptional regulation (MYB)	MYB involved in drought-inducibility
LOC_Os05g01520.1	OsECT-13	MYB	TAACCA	6	Chr5	1596	1602	-	Arabidopsis thaliana	Transcriptional regulation (MYB)	MYB involved in drought-inducibility
LOC_Os05g01520.1	OsECT-13	MYB	TAACCA	6	Chr5	1961	1967	+	Arabidopsis thaliana	Transcriptional regulation (MYB)	MYB involved in drought-inducibility
LOC_Os05g01520.1	OsECT-13	Myb	CAACTG	6	Chr5	427	433	-	Arabidopsis thaliana	Transcriptional regulation (MYB)	MYB involved in drought-inducibility
LOC_Os05g01520.1	OsECT-13	Myb	TAACTG	6	Chr5	937	943	+	Arabidopsis thaliana	Transcriptional regulation (MYB)	MYB involved in drought-inducibility
LOC_Os05g01520.1	OsECT-13	Myb	TAACTG	6	Chr5	965	971	+	Arabidopsis thaliana	Transcriptional regulation (MYB)	MYB involved in drought-inducibility
LOC_Os05g01520.1	OsECT-13	Myb	TAACTG	6	Chr5	1230	1236	-	Arabidopsis thaliana	Transcriptional regulation (MYB)	MYB involved in drought-inducibility
LOC_Os05g01520.1	OsECT-13	Myb	CAACTG	6	Chr5	1925	1931	-	Arabidopsis thaliana	Transcriptional regulation (MYB)	MYB involved in drought-inducibility
LOC_Os05g01520.1	OsECT-13	MYB-like sequence	TAACCA	6	Chr5	1596	1602	-	Arabidopsis thaliana	Transcriptional regulation (MYB)	MYB involved in drought-inducibility
LOC_Os05g01520.1	OsECT-13	MYB-like sequence	TAACCA	6	Chr5	1961	1967	+	Arabidopsis thaliana	Transcriptional regulation (MYB)	MYB involved in drought-inducibility
LOC_Os05g06740.1	OsECT-14	MBS	CAACTG	6	Chr5	624	630	+	Arabidopsis thaliana	Transcriptional regulation (MYB)	MYB involved in drought-inducibility
LOC_Os05g06740.1	OsECT-14	MBS	CAACTG	6	Chr5	1533	1539	+	Arabidopsis thaliana	Transcriptional regulation (MYB)	MYB involved in drought-inducibility
LOC_Os05g06740.1	OsECT-14	MYB	TAACCA	6	Chr5	331	337	+	Arabidopsis thaliana	Transcriptional regulation (MYB)	MYB involved in drought-inducibility
LOC_Os05g06740.1	OsECT-14	Myb	CAACTG	6	Chr5	624	630	+	Arabidopsis thaliana	Transcriptional regulation (MYB)	MYB involved in drought-inducibility
LOC_Os05g06740.1	OsECT-14	Myb	CAACTG	6	Chr5	1533	1539	+	Arabidopsis thaliana	Transcriptional regulation (MYB)	MYB involved in drought-inducibility
LOC_Os05g06740.1	OsECT-14	MYB-like sequence	TAACCA	6	Chr5	331	337	+	Arabidopsis thaliana	Transcriptional regulation (MYB)	MYB involved in drought-inducibility
LOC_Os06g46400.1	OsECT-15	MYB	CAACCA	6	Chr6	505	511	+	Arabidopsis thaliana	Transcriptional regulation (MYB)	MYB involved in drought-inducibility
LOC_Os06g46400.1	OsECT-15	MYB	CAACCA	6	Chr6	726	732	+	Arabidopsis thaliana	Transcriptional regulation (MYB)	MYB involved in drought-inducibility
LOC_Os07g07490.1	OsECT-16	MBS	CAACTG	6	Chr7	2013	2019	-	Arabidopsis thaliana	Transcriptional regulation (MYB)	MYB involved in drought-inducibility
LOC_Os07g07490.1	OsECT-16	MRE	AACCTAA	7	Chr7	574	581	-	Petroselinum crispum	Transcriptional regulation (MYB)	MYB involved in drought-inducibility
LOC_Os07g07490.1	OsECT-16	Myb	TAACTG	6	Chr7	1296	1302	+	Arabidopsis thaliana	Transcriptional regulation (MYB)	MYB involved in drought-inducibility
LOC_Os07g07490.1	OsECT-16	Myb	CAACTG	6	Chr7	2013	2019	-	Arabidopsis thaliana	Transcriptional regulation (MYB)	MYB involved in drought-inducibility
LOC_Os07g07490.1	OsECT-16	MYB	TAACCA	6	Chr7	1220	1226	-	Arabidopsis thaliana	Transcriptional regulation (MYB)	MYB involved in drought-inducibility
LOC_Os07g07490.1	OsECT-16	MYB	TAACCA	6	Chr7	1258	1264	-	Arabidopsis thaliana	Transcriptional regulation (MYB)	MYB involved in drought-inducibility
LOC_Os07g07490.1	OsECT-16	MYB	CAACAG	6	Chr7	1299	1305	-	Arabidopsis thaliana	Transcriptional regulation (MYB)	MYB involved in drought-inducibility
LOC_Os07g07490.1	OsECT-16	MYB	CAACCA	6	Chr7	1331	1337	-	Arabidopsis thaliana	Transcriptional regulation (MYB)	MYB involved in drought-inducibility
LOC_Os07g07490.1	OsECT-16	MYB	CAACAG	6	Chr7	1463	1469	-	Arabidopsis thaliana	Transcriptional regulation (MYB)	MYB involved in drought-inducibility
LOC_Os07g07490.1	OsECT-16	MYB	CAACCA	6	Chr7	1496	1502	-	Arabidopsis thaliana	Transcriptional regulation (MYB)	MYB involved in drought-inducibility
LOC_Os07g07490.1	OsECT-16	Myb-binding site	CAACAG	6	Chr7	1299	1305	-	Nicotiana tabacum	Transcriptional regulation (MYB)	MYB involved in drought-inducibility
LOC_Os07g07490.1	OsECT-16	Myb-binding site	CAACAG	6	Chr7	1463	1469	-	Nicotiana tabacum	Transcriptional regulation (MYB)	MYB involved in drought-inducibility
LOC_Os07g07490.1	OsECT-16	MYB-like sequence	TAACCA	6	Chr7	1220	1226	-	Arabidopsis thaliana	Transcriptional regulation (MYB)	MYB involved in drought-inducibility
LOC_Os07g07490.1	OsECT-16	MYB-like sequence	TAACCA	6	Chr7	1258	1264	-	Arabidopsis thaliana	Transcriptional regulation (MYB)	MYB involved in drought-inducibility
LOC_Os07g07490.2	OsECT-17	MBS	CAACTG	6	Chr7	2013	2019	-	Arabidopsis thaliana	Transcriptional regulation (MYB)	MYB involved in drought-inducibility
LOC_Os07g07490.2	OsECT-17	MRE	AACCTAA	7	Chr7	574	581	-	Petroselinum crispum	Transcriptional regulation (MYB)	MYB involved in drought-inducibility
LOC_Os07g07490.2	OsECT-17	MYB	TAACCA	6	Chr7	1220	1226	-	Arabidopsis thaliana	Transcriptional regulation (MYB)	MYB involved in drought-inducibility
LOC_Os07g07490.2	OsECT-17	MYB	TAACCA	6	Chr7	1258	1264	-	Arabidopsis thaliana	Transcriptional regulation (MYB)	MYB involved in drought-inducibility
LOC_Os07g07490.2	OsECT-17	MYB	CAACAG	6	Chr7	1299	1305	-	Arabidopsis thaliana	Transcriptional regulation (MYB)	MYB involved in drought-inducibility
LOC_Os07g07490.2	OsECT-17	MYB	CAACCA	6	Chr7	1331	1337	-	Arabidopsis thaliana	Transcriptional regulation (MYB)	MYB involved in drought-inducibility
LOC_Os07g07490.2	OsECT-17	MYB	CAACAG	6	Chr7	1463	1469	-	Arabidopsis thaliana	Transcriptional regulation (MYB)	MYB involved in drought-inducibility
LOC_Os07g07490.2	OsECT-17	MYB	CAACCA	6	Chr7	1496	1502	-	Arabidopsis thaliana	Transcriptional regulation (MYB)	MYB involved in drought-inducibility
LOC_Os07g07490.2	OsECT-17	Myb	TAACTG	6	Chr7	1296	1302	+	Arabidopsis thaliana	Transcriptional regulation (MYB)	MYB involved in drought-inducibility
LOC_Os07g07490.2	OsECT-17	Myb	CAACTG	6	Chr7	2013	2019	-	Arabidopsis thaliana	Transcriptional regulation (MYB)	MYB involved in drought-inducibility
LOC_Os07g07490.2	OsECT-17	Myb-binding site	CAACAG	6	Chr7	1299	1305	-	Nicotiana tabacum	Transcriptional regulation (MYB)	MYB involved in drought-inducibility
LOC_Os07g07490.2	OsECT-17	Myb-binding site	CAACAG	6	Chr7	1463	1469	-	Nicotiana tabacum	Transcriptional regulation (MYB)	MYB involved in drought-inducibility
LOC_Os07g07490.2	OsECT-17	MYB-like sequence	TAACCA	6	Chr7	1220	1226	-	Arabidopsis thaliana	Transcriptional regulation (MYB)	MYB involved in drought-inducibility
LOC_Os07g07490.2	OsECT-17	MYB-like sequence	TAACCA	6	Chr7	1258	1264	-	Arabidopsis thaliana	Transcriptional regulation (MYB)	MYB involved in drought-inducibility
LOC_Os08g12760.1	OsECT-18	MYB	CAACCA	6	Chr8	116	122	+	Arabidopsis thaliana	Transcriptional regulation (MYB)	MYB involved in drought-inducibility
LOC_Os08g12760.1	OsECT-18	MYB	TAACCA	6	Chr8	1748	1754	-	Arabidopsis thaliana	Transcriptional regulation (MYB)	MYB involved in drought-inducibility
LOC_Os08g12760.1	OsECT-18	Myb	TAACTG	6	Chr8	705	711	+	Arabidopsis thaliana	Transcriptional regulation (MYB)	MYB involved in drought-inducibility
LOC_Os08g12760.1	OsECT-18	MYB-like sequence	TAACCA	6	Chr8	1748	1754	-	Arabidopsis thaliana	Transcriptional regulation (MYB)	MYB involved in drought-inducibility
LOC_Os08g12760.2	OsECT-19	MYB	CAACCA	6	Chr8	116	122	+	Arabidopsis thaliana	Transcriptional regulation (MYB)	MYB involved in drought-inducibility
LOC_Os08g12760.2	OsECT-19	MYB	TAACCA	6	Chr8	1748	1754	-	Arabidopsis thaliana	Transcriptional regulation (MYB)	MYB involved in drought-inducibility
LOC_Os08g12760.2	OsECT-19	Myb	TAACTG	6	Chr8	705	711	+	Arabidopsis thaliana	Transcriptional regulation (MYB)	MYB involved in drought-inducibility
LOC_Os08g12760.2	OsECT-19	MYB-like sequence	TAACCA	6	Chr8	1748	1754	-	Arabidopsis thaliana	Transcriptional regulation (MYB)	MYB involved in drought-inducibility
LOC_Os01g48790.1	OsECT-2	MYB	CAACAG	6	Chr1	882	888	+	Arabidopsis thaliana	Transcriptional regulation (MYB)	MYB involved in drought-inducibility
LOC_Os01g48790.1	OsECT-2	MYB	TAACCA	6	Chr1	1429	1435	-	Arabidopsis thaliana	Transcriptional regulation (MYB)	MYB involved in drought-inducibility
LOC_Os01g48790.1	OsECT-2	Myb-binding site	CAACAG	6	Chr1	882	888	+	Nicotiana tabacum	Transcriptional regulation (MYB)	MYB involved in drought-inducibility
LOC_Os01g48790.1	OsECT-2	MYB-like sequence	TAACCA	6	Chr1	1429	1435	-	Arabidopsis thaliana	Transcriptional regulation (MYB)	MYB involved in drought-inducibility
LOC_Os08g12760.3	OsECT-20	Myb	TAACTG	6	Chr8	705	711	+	Arabidopsis thaliana	Transcriptional regulation (MYB)	MYB involved in drought-inducibility
LOC_Os08g12760.3	OsECT-20	MYB	CAACCA	6	Chr8	116	122	+	Arabidopsis thaliana	Transcriptional regulation (MYB)	MYB involved in drought-inducibility
LOC_Os08g12760.3	OsECT-20	MYB	TAACCA	6	Chr8	1748	1754	-	Arabidopsis thaliana	Transcriptional regulation (MYB)	MYB involved in drought-inducibility
LOC_Os08g12760.3	OsECT-20	MYB-like sequence	TAACCA	6	Chr8	1748	1754	-	Arabidopsis thaliana	Transcriptional regulation (MYB)	MYB involved in drought-inducibility
LOC_Os08g12760.4	OsECT-21	MRE	AACCTAA	7	Chr8	1632	1639	-	Petroselinum crispum	Transcriptional regulation (MYB)	MYB involved in drought-inducibility
LOC_Os08g12760.4	OsECT-21	MYB	TAACCA	6	Chr8	1046	1052	-	Arabidopsis thaliana	Transcriptional regulation (MYB)	MYB involved in drought-inducibility
LOC_Os08g12760.4	OsECT-21	MYB	CAACCA	6	Chr8	1437	1443	-	Arabidopsis thaliana	Transcriptional regulation (MYB)	MYB involved in drought-inducibility
LOC_Os08g12760.4	OsECT-21	MYB	CAACAG	6	Chr8	1676	1682	-	Arabidopsis thaliana	Transcriptional regulation (MYB)	MYB involved in drought-inducibility
LOC_Os08g12760.4	OsECT-21	MYB	CAACCA	6	Chr8	1706	1712	+	Arabidopsis thaliana	Transcriptional regulation (MYB)	MYB involved in drought-inducibility
LOC_Os08g12760.4	OsECT-21	Myb	TAACTG	6	Chr8	1838	1844	+	Arabidopsis thaliana	Transcriptional regulation (MYB)	MYB involved in drought-inducibility
LOC_Os08g12760.4	OsECT-21	Myb-binding site	CAACAG	6	Chr8	1676	1682	-	Nicotiana tabacum	Transcriptional regulation (MYB)	MYB involved in drought-inducibility
LOC_Os08g12760.4	OsECT-21	MYB-like sequence	TAACCA	6	Chr8	1046	1052	-	Arabidopsis thaliana	Transcriptional regulation (MYB)	MYB involved in drought-inducibility
LOC_Os08g44200.1	OsECT-22	MBS	CAACTG	6	Chr8	250	256	+	Arabidopsis thaliana	Transcriptional regulation (MYB)	MYB involved in drought-inducibility
LOC_Os08g44200.1	OsECT-22	MYB	TAACCA	6	Chr8	55	61	-	Arabidopsis thaliana	Transcriptional regulation (MYB)	MYB involved in drought-inducibility
LOC_Os08g44200.1	OsECT-22	MYB	TAACCA	6	Chr8	453	459	-	Arabidopsis thaliana	Transcriptional regulation (MYB)	MYB involved in drought-inducibility
LOC_Os08g44200.1	OsECT-22	MYB	TAACCA	6	Chr8	703	709	+	Arabidopsis thaliana	Transcriptional regulation (MYB)	MYB involved in drought-inducibility
LOC_Os08g44200.1	OsECT-22	MYB	CAACAG	6	Chr8	970	976	+	Arabidopsis thaliana	Transcriptional regulation (MYB)	MYB involved in drought-inducibility
LOC_Os08g44200.1	OsECT-22	MYB	TAACCA	6	Chr8	1022	1028	+	Arabidopsis thaliana	Transcriptional regulation (MYB)	MYB involved in drought-inducibility
LOC_Os08g44200.1	OsECT-22	MYB	CAACCA	6	Chr8	1065	1071	+	Arabidopsis thaliana	Transcriptional regulation (MYB)	MYB involved in drought-inducibility
LOC_Os08g44200.1	OsECT-22	Myb	CAACTG	6	Chr8	250	256	+	Arabidopsis thaliana	Transcriptional regulation (MYB)	MYB involved in drought-inducibility
LOC_Os08g44200.1	OsECT-22	Myb-binding site	CAACAG	6	Chr8	970	976	+	Nicotiana tabacum	Transcriptional regulation (MYB)	MYB involved in drought-inducibility
LOC_Os08g44200.1	OsECT-22	MYB-like sequence	TAACCA	6	Chr8	55	61	-	Arabidopsis thaliana	Transcriptional regulation (MYB)	MYB involved in drought-inducibility
LOC_Os08g44200.1	OsECT-22	MYB-like sequence	TAACCA	6	Chr8	453	459	-	Arabidopsis thaliana	Transcriptional regulation (MYB)	MYB involved in drought-inducibility
LOC_Os08g44200.1	OsECT-22	MYB-like sequence	TAACCA	6	Chr8	703	709	+	Arabidopsis thaliana	Transcriptional regulation (MYB)	MYB involved in drought-inducibility
LOC_Os01g48790.2	OsECT-3	MYB	TAACCA	6	Chr1	376	382	-	Arabidopsis thaliana	Transcriptional regulation (MYB)	MYB involved in drought-inducibility
LOC_Os01g48790.2	OsECT-3	MYB	TAACCA	6	Chr1	1290	1296	-	Arabidopsis thaliana	Transcriptional regulation (MYB)	MYB involved in drought-inducibility
LOC_Os01g48790.2	OsECT-3	MYB	CAACCA	6	Chr1	1934	1940	-	Arabidopsis thaliana	Transcriptional regulation (MYB)	MYB involved in drought-inducibility
LOC_Os01g48790.2	OsECT-3	MYB-like sequence	TAACCA	6	Chr1	376	382	-	Arabidopsis thaliana	Transcriptional regulation (MYB)	MYB involved in drought-inducibility
LOC_Os01g48790.2	OsECT-3	MYB-like sequence	TAACCA	6	Chr1	1290	1296	-	Arabidopsis thaliana	Transcriptional regulation (MYB)	MYB involved in drought-inducibility
LOC_Os01g48790.3	OsECT-4	MYB	CAACCA	6	Chr1	489	495	-	Arabidopsis thaliana	Transcriptional regulation (MYB)	MYB involved in drought-inducibility
LOC_Os01g48790.3	OsECT-4	MYB	CAACCA	6	Chr1	719	725	-	Arabidopsis thaliana	Transcriptional regulation (MYB)	MYB involved in drought-inducibility
LOC_Os01g48790.3	OsECT-4	MYB	CAACCA	6	Chr1	723	729	-	Arabidopsis thaliana	Transcriptional regulation (MYB)	MYB involved in drought-inducibility
LOC_Os01g48790.3	OsECT-4	MYB	CAACCA	6	Chr1	727	733	-	Arabidopsis thaliana	Transcriptional regulation (MYB)	MYB involved in drought-inducibility
LOC_Os01g48790.3	OsECT-4	MYB	CAACAG	6	Chr1	1384	1390	-	Arabidopsis thaliana	Transcriptional regulation (MYB)	MYB involved in drought-inducibility
LOC_Os01g48790.3	OsECT-4	MYB	TAACCA	6	Chr1	1677	1683	-	Arabidopsis thaliana	Transcriptional regulation (MYB)	MYB involved in drought-inducibility
LOC_Os01g48790.3	OsECT-4	Myb-binding site	CAACAG	6	Chr1	1384	1390	-	Nicotiana tabacum	Transcriptional regulation (MYB)	MYB involved in drought-inducibility
LOC_Os01g48790.3	OsECT-4	MYB-like sequence	TAACCA	6	Chr1	1677	1683	-	Arabidopsis thaliana	Transcriptional regulation (MYB)	MYB involved in drought-inducibility
LOC_Os03g06240.1	OsECT-5	MBS	CAACTG	6	Chr3	969	975	-	Arabidopsis thaliana	Transcriptional regulation (MYB)	MYB involved in drought-inducibility
LOC_Os03g06240.1	OsECT-5	MBS	CAACTG	6	Chr3	1416	1422	-	Arabidopsis thaliana	Transcriptional regulation (MYB)	MYB involved in drought-inducibility
LOC_Os03g06240.1	OsECT-5	Myb	CAACTG	6	Chr3	969	975	-	Arabidopsis thaliana	Transcriptional regulation (MYB)	MYB involved in drought-inducibility
LOC_Os03g06240.1	OsECT-5	Myb	CAACTG	6	Chr3	1416	1422	-	Arabidopsis thaliana	Transcriptional regulation (MYB)	MYB involved in drought-inducibility
LOC_Os03g06240.1	OsECT-5	MYB	CAACCA	6	Chr3	959	965	-	Arabidopsis thaliana	Transcriptional regulation (MYB)	MYB involved in drought-inducibility
LOC_Os03g06240.1	OsECT-5	MYB	TAACCA	6	Chr3	1412	1418	+	Arabidopsis thaliana	Transcriptional regulation (MYB)	MYB involved in drought-inducibility
LOC_Os03g06240.1	OsECT-5	MYB	TAACCA	6	Chr3	1529	1535	+	Arabidopsis thaliana	Transcriptional regulation (MYB)	MYB involved in drought-inducibility
LOC_Os03g06240.1	OsECT-5	MYB-like sequence	TAACCA	6	Chr3	1412	1418	+	Arabidopsis thaliana	Transcriptional regulation (MYB)	MYB involved in drought-inducibility
LOC_Os03g06240.1	OsECT-5	MYB-like sequence	TAACCA	6	Chr3	1529	1535	+	Arabidopsis thaliana	Transcriptional regulation (MYB)	MYB involved in drought-inducibility
LOC_Os03g06240.2	OsECT-6	MBS	CAACTG	6	Chr3	969	975	-	Arabidopsis thaliana	Transcriptional regulation (MYB)	MYB involved in drought-inducibility
LOC_Os03g06240.2	OsECT-6	MBS	CAACTG	6	Chr3	1416	1422	-	Arabidopsis thaliana	Transcriptional regulation (MYB)	MYB involved in drought-inducibility
LOC_Os03g06240.2	OsECT-6	MYB	CAACCA	6	Chr3	959	965	-	Arabidopsis thaliana	Transcriptional regulation (MYB)	MYB involved in drought-inducibility
LOC_Os03g06240.2	OsECT-6	MYB	TAACCA	6	Chr3	1412	1418	+	Arabidopsis thaliana	Transcriptional regulation (MYB)	MYB involved in drought-inducibility
LOC_Os03g06240.2	OsECT-6	MYB	TAACCA	6	Chr3	1529	1535	+	Arabidopsis thaliana	Transcriptional regulation (MYB)	MYB involved in drought-inducibility
LOC_Os03g06240.2	OsECT-6	Myb	CAACTG	6	Chr3	969	975	-	Arabidopsis thaliana	Transcriptional regulation (MYB)	MYB involved in drought-inducibility
LOC_Os03g06240.2	OsECT-6	Myb	CAACTG	6	Chr3	1416	1422	-	Arabidopsis thaliana	Transcriptional regulation (MYB)	MYB involved in drought-inducibility
LOC_Os03g06240.2	OsECT-6	MYB-like sequence	TAACCA	6	Chr3	1412	1418	+	Arabidopsis thaliana	Transcriptional regulation (MYB)	MYB involved in drought-inducibility
LOC_Os03g06240.2	OsECT-6	MYB-like sequence	TAACCA	6	Chr3	1529	1535	+	Arabidopsis thaliana	Transcriptional regulation (MYB)	MYB involved in drought-inducibility
LOC_Os03g20180.1	OsECT-7	MRE	AACCTAA	7	Chr3	1195	1202	-	Petroselinum crispum	Transcriptional regulation (MYB)	MYB involved in drought-inducibility
LOC_Os03g20180.1	OsECT-7	Myb	TAACTG	6	Chr3	1307	1313	-	Arabidopsis thaliana	Transcriptional regulation (MYB)	MYB involved in drought-inducibility
LOC_Os03g20180.1	OsECT-7	MYB	CAACAG	6	Chr3	958	964	-	Arabidopsis thaliana	Transcriptional regulation (MYB)	MYB involved in drought-inducibility
LOC_Os03g20180.1	OsECT-7	MYB	CAACAG	6	Chr3	1128	1134	-	Arabidopsis thaliana	Transcriptional regulation (MYB)	MYB involved in drought-inducibility
LOC_Os03g20180.1	OsECT-7	MYB	TAACCA	6	Chr3	1328	1334	-	Arabidopsis thaliana	Transcriptional regulation (MYB)	MYB involved in drought-inducibility
LOC_Os03g20180.1	OsECT-7	MYB	CAACAG	6	Chr3	1606	1612	-	Arabidopsis thaliana	Transcriptional regulation (MYB)	MYB involved in drought-inducibility
LOC_Os03g20180.1	OsECT-7	MYB	CAACAG	6	Chr3	1730	1736	-	Arabidopsis thaliana	Transcriptional regulation (MYB)	MYB involved in drought-inducibility
LOC_Os03g20180.1	OsECT-7	MYB	CAACAG	6	Chr3	1899	1905	+	Arabidopsis thaliana	Transcriptional regulation (MYB)	MYB involved in drought-inducibility
LOC_Os03g20180.1	OsECT-7	Myb-binding site	CAACAG	6	Chr3	958	964	-	Nicotiana tabacum	Transcriptional regulation (MYB)	MYB involved in drought-inducibility
LOC_Os03g20180.1	OsECT-7	Myb-binding site	CAACAG	6	Chr3	1128	1134	-	Nicotiana tabacum	Transcriptional regulation (MYB)	MYB involved in drought-inducibility
LOC_Os03g20180.1	OsECT-7	Myb-binding site	CAACAG	6	Chr3	1606	1612	-	Nicotiana tabacum	Transcriptional regulation (MYB)	MYB involved in drought-inducibility
LOC_Os03g20180.1	OsECT-7	Myb-binding site	CAACAG	6	Chr3	1730	1736	-	Nicotiana tabacum	Transcriptional regulation (MYB)	MYB involved in drought-inducibility
LOC_Os03g20180.1	OsECT-7	Myb-binding site	CAACAG	6	Chr3	1899	1905	+	Nicotiana tabacum	Transcriptional regulation (MYB)	MYB involved in drought-inducibility
LOC_Os03g20180.1	OsECT-7	MYB-like sequence	TAACCA	6	Chr3	1328	1334	-	Arabidopsis thaliana	Transcriptional regulation (MYB)	MYB involved in drought-inducibility
LOC_Os03g53670.1	OsECT-8	MBS	CAACTG	6	Chr3	77	83	-	Arabidopsis thaliana	Transcriptional regulation (MYB)	MYB involved in drought-inducibility
LOC_Os03g53670.1	OsECT-8	MBS	CAACTG	6	Chr3	794	800	-	Arabidopsis thaliana	Transcriptional regulation (MYB)	MYB involved in drought-inducibility
LOC_Os03g53670.1	OsECT-8	Myb	CAACTG	6	Chr3	77	83	-	Arabidopsis thaliana	Transcriptional regulation (MYB)	MYB involved in drought-inducibility
LOC_Os03g53670.1	OsECT-8	Myb	CAACTG	6	Chr3	794	800	-	Arabidopsis thaliana	Transcriptional regulation (MYB)	MYB involved in drought-inducibility
LOC_Os03g53670.1	OsECT-8	MYB	CAACCA	6	Chr3	1462	1468	-	Arabidopsis thaliana	Transcriptional regulation (MYB)	MYB involved in drought-inducibility
LOC_Os03g53670.2	OsECT-9	MBS	CAACTG	6	Chr3	77	83	-	Arabidopsis thaliana	Transcriptional regulation (MYB)	MYB involved in drought-inducibility
LOC_Os03g53670.2	OsECT-9	MBS	CAACTG	6	Chr3	794	800	-	Arabidopsis thaliana	Transcriptional regulation (MYB)	MYB involved in drought-inducibility
LOC_Os03g53670.2	OsECT-9	Myb	CAACTG	6	Chr3	77	83	-	Arabidopsis thaliana	Transcriptional regulation (MYB)	MYB involved in drought-inducibility
LOC_Os03g53670.2	OsECT-9	Myb	CAACTG	6	Chr3	794	800	-	Arabidopsis thaliana	Transcriptional regulation (MYB)	MYB involved in drought-inducibility
LOC_Os03g53670.2	OsECT-9	MYB	CAACCA	6	Chr3	1462	1468	-	Arabidopsis thaliana	Transcriptional regulation (MYB)	MYB involved in drought-inducibility
LOC_Os01g22630.1	OsECT-1	CCAAT-box	CAACGG	6	Chr1	204	210	-	Hordeum vulgare	Transcriptional regulation (MYBHv1)	MYBHv1 binding site
LOC_Os04g04000.1	OsECT-10	CCAAT-box	CAACGG	6	Chr4	1620	1626	-	Hordeum vulgare	Transcriptional regulation (MYBHv1)	MYBHv1 binding site
LOC_Os05g01520.1	OsECT-13	CCAAT-box	CAACGG	6	Chr5	291	297	+	Hordeum vulgare	Transcriptional regulation (MYBHv1)	MYBHv1 binding site
LOC_Os05g01520.1	OsECT-13	CCAAT-box	CAACGG	6	Chr5	377	383	-	Hordeum vulgare	Transcriptional regulation (MYBHv1)	MYBHv1 binding site
LOC_Os07g07490.1	OsECT-16	CCAAT-box	CAACGG	6	Chr7	696	702	-	Hordeum vulgare	Transcriptional regulation (MYBHv1)	MYBHv1 binding site
LOC_Os07g07490.2	OsECT-17	CCAAT-box	CAACGG	6	Chr7	696	702	-	Hordeum vulgare	Transcriptional regulation (MYBHv1)	MYBHv1 binding site
LOC_Os08g12760.1	OsECT-18	CCAAT-box	CAACGG	6	Chr8	279	285	-	Hordeum vulgare	Transcriptional regulation (MYBHv1)	MYBHv1 binding site
LOC_Os08g12760.2	OsECT-19	CCAAT-box	CAACGG	6	Chr8	279	285	-	Hordeum vulgare	Transcriptional regulation (MYBHv1)	MYBHv1 binding site
LOC_Os08g12760.3	OsECT-20	CCAAT-box	CAACGG	6	Chr8	279	285	-	Hordeum vulgare	Transcriptional regulation (MYBHv1)	MYBHv1 binding site
LOC_Os08g44200.1	OsECT-22	CCAAT-box	CAACGG	6	Chr8	654	660	-	Hordeum vulgare	Transcriptional regulation (MYBHv1)	MYBHv1 binding site
LOC_Os08g44200.1	OsECT-22	CCAAT-box	CAACGG	6	Chr8	718	724	+	Hordeum vulgare	Transcriptional regulation (MYBHv1)	MYBHv1 binding site
LOC_Os01g48790.2	OsECT-3	CCAAT-box	CAACGG	6	Chr1	1725	1731	+	Hordeum vulgare	Transcriptional regulation (MYBHv1)	MYBHv1 binding site
LOC_Os01g48790.3	OsECT-4	CCAAT-box	CAACGG	6	Chr1	280	286	+	Hordeum vulgare	Transcriptional regulation (MYBHv1)	MYBHv1 binding site
LOC_Os03g20180.1	OsECT-7	CCAAT-box	CAACGG	6	Chr3	1278	1284	-	Hordeum vulgare	Transcriptional regulation (MYBHv1)	MYBHv1 binding site
LOC_Os01g22630.1	OsECT-1	MYC	CATTTG	6	Chr1	1352	1358	-	Arabidopsis thaliana	Transcriptional regulation (MYC)	MYC TFs involved Growth and Development
LOC_Os01g22630.1	OsECT-1	MYC	CATGTG	6	Chr1	1361	1367	+	Arabidopsis thaliana	Transcriptional regulation (MYC)	MYC TFs involved Growth and Development
LOC_Os01g22630.1	OsECT-1	MYC	CATGTG	6	Chr1	1374	1380	-	Arabidopsis thaliana	Transcriptional regulation (MYC)	MYC TFs involved Growth and Development
LOC_Os01g22630.1	OsECT-1	MYC	CATTTG	6	Chr1	1720	1726	+	Arabidopsis thaliana	Transcriptional regulation (MYC)	MYC TFs involved Growth and Development
LOC_Os04g04000.1	OsECT-10	Myc	TCTCTTA	7	Chr4	322	329	-	Arabidopsis thaliana	Transcriptional regulation (MYC)	MYC TFs involved Growth and Development
LOC_Os04g04000.1	OsECT-10	Myc	TCTCTTA	7	Chr4	338	345	-	Arabidopsis thaliana	Transcriptional regulation (MYC)	MYC TFs involved Growth and Development
LOC_Os04g04000.1	OsECT-10	MYC	CATGTG	6	Chr4	84	90	+	Arabidopsis thaliana	Transcriptional regulation (MYC)	MYC TFs involved Growth and Development
LOC_Os04g04000.1	OsECT-10	MYC	CATGTG	6	Chr4	458	464	+	Arabidopsis thaliana	Transcriptional regulation (MYC)	MYC TFs involved Growth and Development
LOC_Os04g04000.1	OsECT-10	MYC	CATTTG	6	Chr4	691	697	+	Arabidopsis thaliana	Transcriptional regulation (MYC)	MYC TFs involved Growth and Development
LOC_Os04g51940.1	OsECT-11	Myc	TCTCTTA	7	Chr4	1151	1158	-	Arabidopsis thaliana	Transcriptional regulation (MYC)	MYC TFs involved Growth and Development
LOC_Os04g51940.1	OsECT-11	MYC	CATGTG	6	Chr4	442	448	-	Arabidopsis thaliana	Transcriptional regulation (MYC)	MYC TFs involved Growth and Development
LOC_Os04g51940.1	OsECT-11	MYC	CATTTG	6	Chr4	1312	1318	-	Arabidopsis thaliana	Transcriptional regulation (MYC)	MYC TFs involved Growth and Development
LOC_Os04g51940.1	OsECT-11	MYC	CAATTG	6	Chr4	1732	1738	-	Arabidopsis thaliana	Transcriptional regulation (MYC)	MYC TFs involved Growth and Development
LOC_Os04g51940.2	OsECT-12	Myc	TCTCTTA	7	Chr4	1151	1158	-	Arabidopsis thaliana	Transcriptional regulation (MYC)	MYC TFs involved Growth and Development
LOC_Os04g51940.2	OsECT-12	MYC	CATGTG	6	Chr4	442	448	-	Arabidopsis thaliana	Transcriptional regulation (MYC)	MYC TFs involved Growth and Development
LOC_Os04g51940.2	OsECT-12	MYC	CATTTG	6	Chr4	1312	1318	-	Arabidopsis thaliana	Transcriptional regulation (MYC)	MYC TFs involved Growth and Development
LOC_Os04g51940.2	OsECT-12	MYC	CAATTG	6	Chr4	1732	1738	-	Arabidopsis thaliana	Transcriptional regulation (MYC)	MYC TFs involved Growth and Development
LOC_Os05g01520.1	OsECT-13	Myc	TCTCTTA	7	Chr5	475	482	-	Arabidopsis thaliana	Transcriptional regulation (MYC)	MYC TFs involved Growth and Development
LOC_Os05g01520.1	OsECT-13	Myc	TCTCTTA	7	Chr5	1836	1843	-	Arabidopsis thaliana	Transcriptional regulation (MYC)	MYC TFs involved Growth and Development
LOC_Os05g01520.1	OsECT-13	MYC	CATTTG	6	Chr5	1439	1445	+	Arabidopsis thaliana	Transcriptional regulation (MYC)	MYC TFs involved Growth and Development
LOC_Os05g01520.1	OsECT-13	MYC	CATTTG	6	Chr5	1666	1672	-	Arabidopsis thaliana	Transcriptional regulation (MYC)	MYC TFs involved Growth and Development
LOC_Os05g01520.1	OsECT-13	MYC	CATGTG	6	Chr5	1824	1830	+	Arabidopsis thaliana	Transcriptional regulation (MYC)	MYC TFs involved Growth and Development
LOC_Os05g06740.1	OsECT-14	MYC	CATTTG	6	Chr5	173	179	-	Arabidopsis thaliana	Transcriptional regulation (MYC)	MYC TFs involved Growth and Development
LOC_Os05g06740.1	OsECT-14	MYC	CATTTG	6	Chr5	1671	1677	+	Arabidopsis thaliana	Transcriptional regulation (MYC)	MYC TFs involved Growth and Development
LOC_Os05g06740.1	OsECT-14	MYC	CATGTG	6	Chr5	1978	1984	-	Arabidopsis thaliana	Transcriptional regulation (MYC)	MYC TFs involved Growth and Development
LOC_Os06g46400.1	OsECT-15	MYC	CAATTG	6	Chr6	521	527	+	Arabidopsis thaliana	Transcriptional regulation (MYC)	MYC TFs involved Growth and Development
LOC_Os06g46400.1	OsECT-15	MYC	CATGTG	6	Chr6	868	874	-	Arabidopsis thaliana	Transcriptional regulation (MYC)	MYC TFs involved Growth and Development
LOC_Os06g46400.1	OsECT-15	MYC	CATGTG	6	Chr6	870	876	+	Arabidopsis thaliana	Transcriptional regulation (MYC)	MYC TFs involved Growth and Development
LOC_Os06g46400.1	OsECT-15	MYC	CATGTG	6	Chr6	1953	1959	-	Arabidopsis thaliana	Transcriptional regulation (MYC)	MYC TFs involved Growth and Development
LOC_Os07g07490.1	OsECT-16	MYC	CATGTG	6	Chr7	532	538	+	Arabidopsis thaliana	Transcriptional regulation (MYC)	MYC TFs involved Growth and Development
LOC_Os07g07490.1	OsECT-16	MYC	CATGTG	6	Chr7	588	594	+	Arabidopsis thaliana	Transcriptional regulation (MYC)	MYC TFs involved Growth and Development
LOC_Os07g07490.1	OsECT-16	MYC	CATGTG	6	Chr7	1720	1726	-	Arabidopsis thaliana	Transcriptional regulation (MYC)	MYC TFs involved Growth and Development
LOC_Os07g07490.1	OsECT-16	MYC	CATTTG	6	Chr7	2002	2008	+	Arabidopsis thaliana	Transcriptional regulation (MYC)	MYC TFs involved Growth and Development
LOC_Os07g07490.2	OsECT-17	MYC	CATGTG	6	Chr7	532	538	+	Arabidopsis thaliana	Transcriptional regulation (MYC)	MYC TFs involved Growth and Development
LOC_Os07g07490.2	OsECT-17	MYC	CATGTG	6	Chr7	588	594	+	Arabidopsis thaliana	Transcriptional regulation (MYC)	MYC TFs involved Growth and Development
LOC_Os07g07490.2	OsECT-17	MYC	CATGTG	6	Chr7	1720	1726	-	Arabidopsis thaliana	Transcriptional regulation (MYC)	MYC TFs involved Growth and Development
LOC_Os07g07490.2	OsECT-17	MYC	CATTTG	6	Chr7	2002	2008	+	Arabidopsis thaliana	Transcriptional regulation (MYC)	MYC TFs involved Growth and Development
LOC_Os08g12760.1	OsECT-18	Myc	TCTCTTA	7	Chr8	1449	1456	+	Arabidopsis thaliana	Transcriptional regulation (MYC)	MYC TFs involved Growth and Development
LOC_Os08g12760.1	OsECT-18	MYC	CATGTG	6	Chr8	1042	1048	-	Arabidopsis thaliana	Transcriptional regulation (MYC)	MYC TFs involved Growth and Development
LOC_Os08g12760.1	OsECT-18	MYC	CATGTG	6	Chr8	1485	1491	-	Arabidopsis thaliana	Transcriptional regulation (MYC)	MYC TFs involved Growth and Development
LOC_Os08g12760.1	OsECT-18	MYC	CATGTG	6	Chr8	1799	1805	+	Arabidopsis thaliana	Transcriptional regulation (MYC)	MYC TFs involved Growth and Development
LOC_Os08g12760.1	OsECT-18	MYC	CAATTG	6	Chr8	1805	1811	-	Arabidopsis thaliana	Transcriptional regulation (MYC)	MYC TFs involved Growth and Development
LOC_Os08g12760.2	OsECT-19	Myc	TCTCTTA	7	Chr8	1449	1456	+	Arabidopsis thaliana	Transcriptional regulation (MYC)	MYC TFs involved Growth and Development
LOC_Os08g12760.2	OsECT-19	MYC	CATGTG	6	Chr8	1042	1048	-	Arabidopsis thaliana	Transcriptional regulation (MYC)	MYC TFs involved Growth and Development
LOC_Os08g12760.2	OsECT-19	MYC	CATGTG	6	Chr8	1485	1491	-	Arabidopsis thaliana	Transcriptional regulation (MYC)	MYC TFs involved Growth and Development
LOC_Os08g12760.2	OsECT-19	MYC	CATGTG	6	Chr8	1799	1805	+	Arabidopsis thaliana	Transcriptional regulation (MYC)	MYC TFs involved Growth and Development
LOC_Os08g12760.2	OsECT-19	MYC	CAATTG	6	Chr8	1805	1811	-	Arabidopsis thaliana	Transcriptional regulation (MYC)	MYC TFs involved Growth and Development
LOC_Os01g48790.1	OsECT-2	MYC	CATGTG	6	Chr1	57	63	-	Arabidopsis thaliana	Transcriptional regulation (MYC)	MYC TFs involved Growth and Development
LOC_Os01g48790.1	OsECT-2	MYC	CATTTG	6	Chr1	257	263	+	Arabidopsis thaliana	Transcriptional regulation (MYC)	MYC TFs involved Growth and Development
LOC_Os01g48790.1	OsECT-2	MYC	CATGTG	6	Chr1	562	568	-	Arabidopsis thaliana	Transcriptional regulation (MYC)	MYC TFs involved Growth and Development
LOC_Os01g48790.1	OsECT-2	MYC	CATGTG	6	Chr1	586	592	-	Arabidopsis thaliana	Transcriptional regulation (MYC)	MYC TFs involved Growth and Development
LOC_Os01g48790.1	OsECT-2	MYC	CATTTG	6	Chr1	818	824	-	Arabidopsis thaliana	Transcriptional regulation (MYC)	MYC TFs involved Growth and Development
LOC_Os01g48790.1	OsECT-2	MYC	CATGTG	6	Chr1	1425	1431	+	Arabidopsis thaliana	Transcriptional regulation (MYC)	MYC TFs involved Growth and Development
LOC_Os08g12760.3	OsECT-20	MYC	CATGTG	6	Chr8	1042	1048	-	Arabidopsis thaliana	Transcriptional regulation (MYC)	MYC TFs involved Growth and Development
LOC_Os08g12760.3	OsECT-20	MYC	CATGTG	6	Chr8	1485	1491	-	Arabidopsis thaliana	Transcriptional regulation (MYC)	MYC TFs involved Growth and Development
LOC_Os08g12760.3	OsECT-20	MYC	CATGTG	6	Chr8	1799	1805	+	Arabidopsis thaliana	Transcriptional regulation (MYC)	MYC TFs involved Growth and Development
LOC_Os08g12760.3	OsECT-20	MYC	CAATTG	6	Chr8	1805	1811	-	Arabidopsis thaliana	Transcriptional regulation (MYC)	MYC TFs involved Growth and Development
LOC_Os08g12760.3	OsECT-20	Myc	TCTCTTA	7	Chr8	1449	1456	+	Arabidopsis thaliana	Transcriptional regulation (MYC)	MYC TFs involved Growth and Development
LOC_Os08g12760.4	OsECT-21	MYC	CATGTG	6	Chr8	340	346	-	Arabidopsis thaliana	Transcriptional regulation (MYC)	MYC TFs involved Growth and Development
LOC_Os08g12760.4	OsECT-21	MYC	CATGTG	6	Chr8	783	789	-	Arabidopsis thaliana	Transcriptional regulation (MYC)	MYC TFs involved Growth and Development
LOC_Os08g12760.4	OsECT-21	MYC	CATGTG	6	Chr8	1097	1103	+	Arabidopsis thaliana	Transcriptional regulation (MYC)	MYC TFs involved Growth and Development
LOC_Os08g12760.4	OsECT-21	MYC	CAATTG	6	Chr8	1103	1109	-	Arabidopsis thaliana	Transcriptional regulation (MYC)	MYC TFs involved Growth and Development
LOC_Os08g12760.4	OsECT-21	MYC	CATTTG	6	Chr8	1472	1478	-	Arabidopsis thaliana	Transcriptional regulation (MYC)	MYC TFs involved Growth and Development
LOC_Os08g12760.4	OsECT-21	MYC	CATTTG	6	Chr8	1696	1702	-	Arabidopsis thaliana	Transcriptional regulation (MYC)	MYC TFs involved Growth and Development
LOC_Os08g12760.4	OsECT-21	MYC	CATTTG	6	Chr8	1980	1986	+	Arabidopsis thaliana	Transcriptional regulation (MYC)	MYC TFs involved Growth and Development
LOC_Os08g12760.4	OsECT-21	Myc	TCTCTTA	7	Chr8	747	754	+	Arabidopsis thaliana	Transcriptional regulation (MYC)	MYC TFs involved Growth and Development
LOC_Os08g44200.1	OsECT-22	MYB-like sequence	TAACCA	6	Chr8	1022	1028	+	Arabidopsis thaliana	Transcriptional regulation (MYC)	MYC TFs involved Growth and Development
LOC_Os08g44200.1	OsECT-22	Myc	TCTCTTA	7	Chr8	85	92	-	Arabidopsis thaliana	Transcriptional regulation (MYC)	MYC TFs involved Growth and Development
LOC_Os08g44200.1	OsECT-22	MYC	CATGTG	6	Chr8	397	403	+	Arabidopsis thaliana	Transcriptional regulation (MYC)	MYC TFs involved Growth and Development
LOC_Os08g44200.1	OsECT-22	MYC	CAATTG	6	Chr8	822	828	+	Arabidopsis thaliana	Transcriptional regulation (MYC)	MYC TFs involved Growth and Development
LOC_Os08g44200.1	OsECT-22	MYC	CATTTG	6	Chr8	929	935	-	Arabidopsis thaliana	Transcriptional regulation (MYC)	MYC TFs involved Growth and Development
LOC_Os08g44200.1	OsECT-22	MYC	CATTTG	6	Chr8	1357	1363	-	Arabidopsis thaliana	Transcriptional regulation (MYC)	MYC TFs involved Growth and Development
LOC_Os08g44200.1	OsECT-22	MYC	CAATTG	6	Chr8	1781	1787	-	Arabidopsis thaliana	Transcriptional regulation (MYC)	MYC TFs involved Growth and Development
LOC_Os01g48790.2	OsECT-3	MYC	CATGTG	6	Chr1	372	378	+	Arabidopsis thaliana	Transcriptional regulation (MYC)	MYC TFs involved Growth and Development
LOC_Os01g48790.2	OsECT-3	MYC	CATGTG	6	Chr1	1608	1614	+	Arabidopsis thaliana	Transcriptional regulation (MYC)	MYC TFs involved Growth and Development
LOC_Os01g48790.2	OsECT-3	MYC	CATTTG	6	Chr1	1824	1830	-	Arabidopsis thaliana	Transcriptional regulation (MYC)	MYC TFs involved Growth and Development
LOC_Os01g48790.3	OsECT-4	MYC	CATGTG	6	Chr1	163	169	+	Arabidopsis thaliana	Transcriptional regulation (MYC)	MYC TFs involved Growth and Development
LOC_Os01g48790.3	OsECT-4	MYC	CATTTG	6	Chr1	379	385	-	Arabidopsis thaliana	Transcriptional regulation (MYC)	MYC TFs involved Growth and Development
LOC_Os01g48790.3	OsECT-4	MYC	CATTTG	6	Chr1	775	781	+	Arabidopsis thaliana	Transcriptional regulation (MYC)	MYC TFs involved Growth and Development
LOC_Os01g48790.3	OsECT-4	MYC	CATTTG	6	Chr1	984	990	+	Arabidopsis thaliana	Transcriptional regulation (MYC)	MYC TFs involved Growth and Development
LOC_Os01g48790.3	OsECT-4	MYC	CATTTG	6	Chr1	1042	1048	+	Arabidopsis thaliana	Transcriptional regulation (MYC)	MYC TFs involved Growth and Development
LOC_Os01g48790.3	OsECT-4	MYC	CAATTG	6	Chr1	1324	1330	-	Arabidopsis thaliana	Transcriptional regulation (MYC)	MYC TFs involved Growth and Development
LOC_Os03g06240.1	OsECT-5	MYC	CATTTG	6	Chr3	729	735	-	Arabidopsis thaliana	Transcriptional regulation (MYC)	MYC TFs involved Growth and Development
LOC_Os03g06240.1	OsECT-5	MYC	CATTTG	6	Chr3	1369	1375	+	Arabidopsis thaliana	Transcriptional regulation (MYC)	MYC TFs involved Growth and Development
LOC_Os03g06240.1	OsECT-5	MYC	CATTTG	6	Chr3	1464	1470	-	Arabidopsis thaliana	Transcriptional regulation (MYC)	MYC TFs involved Growth and Development
LOC_Os03g06240.2	OsECT-6	MYC	CATTTG	6	Chr3	729	735	-	Arabidopsis thaliana	Transcriptional regulation (MYC)	MYC TFs involved Growth and Development
LOC_Os03g06240.2	OsECT-6	MYC	CATTTG	6	Chr3	1369	1375	+	Arabidopsis thaliana	Transcriptional regulation (MYC)	MYC TFs involved Growth and Development
LOC_Os03g06240.2	OsECT-6	MYC	CATTTG	6	Chr3	1464	1470	-	Arabidopsis thaliana	Transcriptional regulation (MYC)	MYC TFs involved Growth and Development
LOC_Os03g20180.1	OsECT-7	MYC	CATTTG	6	Chr3	126	132	+	Arabidopsis thaliana	Transcriptional regulation (MYC)	MYC TFs involved Growth and Development
LOC_Os03g20180.1	OsECT-7	MYC	CAATTG	6	Chr3	1539	1545	-	Arabidopsis thaliana	Transcriptional regulation (MYC)	MYC TFs involved Growth and Development
LOC_Os03g20180.1	OsECT-7	MYC	CAATTG	6	Chr3	1569	1575	-	Arabidopsis thaliana	Transcriptional regulation (MYC)	MYC TFs involved Growth and Development
LOC_Os03g20180.1	OsECT-7	Myc	TCTCTTA	7	Chr3	260	267	-	Arabidopsis thaliana	Transcriptional regulation (MYC)	MYC TFs involved Growth and Development
LOC_Os03g53670.1	OsECT-8	MYC	CATGTG	6	Chr3	732	738	-	Arabidopsis thaliana	Transcriptional regulation (MYC)	MYC TFs involved Growth and Development
LOC_Os03g53670.2	OsECT-9	MYC	CATGTG	6	Chr3	732	738	-	Arabidopsis thaliana	Transcriptional regulation (MYC)	MYC TFs involved Growth and Development
LOC_Os06g46400.1	OsECT-15	AP-1	TGAGTTAG	8	Chr6	628	636	-	Arabidopsis thaliana	Biotic stress	Pathogen responsiveness
LOC_Os07g07490.1	OsECT-16	AP-1	TGAGTTAG	8	Chr7	1799	1807	-	Arabidopsis thaliana	Biotic stress	Pathogen responsiveness
LOC_Os07g07490.2	OsECT-17	AP-1	TGAGTTAG	8	Chr7	1799	1807	-	Arabidopsis thaliana	Biotic stress	Pathogen responsiveness
LOC_Os01g22630.1	OsECT-1	TCA-element	TCAGAAGAGG	9	Chr1	1090	1099	-	Brassica oleracea	Phytohormone regulation (SA)	Salicylic acid responsiveness
LOC_Os04g51940.1	OsECT-11	box S	AGCCACC	7	Chr4	1013	1020	-	Arabidopsis thaliana	Phytohormone regulation (SA)	Salicylic acid responsiveness
LOC_Os04g51940.1	OsECT-11	TCA-element	CCATCTTTTT	9	Chr4	69	78	-	Nicotiana tabacum	Phytohormone regulation (SA)	Salicylic acid responsiveness
LOC_Os04g51940.1	OsECT-11	TCA-element	CCATCTTTTT	9	Chr4	353	362	+	Nicotiana tabacum	Phytohormone regulation (SA)	Salicylic acid responsiveness
LOC_Os04g51940.2	OsECT-12	box S	AGCCACC	7	Chr4	1013	1020	-	Arabidopsis thaliana	Phytohormone regulation (SA)	Salicylic acid responsiveness
LOC_Os04g51940.2	OsECT-12	TCA-element	CCATCTTTTT	9	Chr4	69	78	-	Nicotiana tabacum	Phytohormone regulation (SA)	Salicylic acid responsiveness
LOC_Os04g51940.2	OsECT-12	TCA-element	CCATCTTTTT	9	Chr4	353	362	+	Nicotiana tabacum	Phytohormone regulation (SA)	Salicylic acid responsiveness
LOC_Os05g01520.1	OsECT-13	TCA-element	CCATCTTTTT	9	Chr5	1113	1122	+	Nicotiana tabacum	Phytohormone regulation (SA)	Salicylic acid responsiveness
LOC_Os05g01520.1	OsECT-13	TCA-element	CCATCTTTTT	9	Chr5	1964	1973	+	Nicotiana tabacum	Phytohormone regulation (SA)	Salicylic acid responsiveness
LOC_Os06g46400.1	OsECT-15	TCA	TCATCTTCAT	9	Chr6	1199	1208	+	Pisum sativum	Phytohormone regulation (SA)	Salicylic acid responsiveness
LOC_Os07g07490.1	OsECT-16	TCA	TCATCTTCAT	9	Chr7	522	531	-	Pisum sativum	Phytohormone regulation (SA)	Salicylic acid responsiveness
LOC_Os07g07490.1	OsECT-16	TCA-element	CCATCTTTTT	9	Chr7	553	562	+	Nicotiana tabacum	Phytohormone regulation (SA)	Salicylic acid responsiveness
LOC_Os07g07490.1	OsECT-16	TCA-element	TCAGAAGAGG	9	Chr7	1661	1670	+	Brassica oleracea	Phytohormone regulation (SA)	Salicylic acid responsiveness
LOC_Os07g07490.2	OsECT-17	TCA	TCATCTTCAT	9	Chr7	522	531	-	Pisum sativum	Phytohormone regulation (SA)	Salicylic acid responsiveness
LOC_Os07g07490.2	OsECT-17	TCA-element	CCATCTTTTT	9	Chr7	553	562	+	Nicotiana tabacum	Phytohormone regulation (SA)	Salicylic acid responsiveness
LOC_Os07g07490.2	OsECT-17	TCA-element	TCAGAAGAGG	9	Chr7	1661	1670	+	Brassica oleracea	Phytohormone regulation (SA)	Salicylic acid responsiveness
LOC_Os08g44200.1	OsECT-22	TCA-element	CCATCTTTTT	9	Chr8	1484	1493	+	Nicotiana tabacum	Phytohormone regulation (SA)	Salicylic acid responsiveness
LOC_Os03g53670.1	OsECT-8	box S	AGCCACC	7	Chr3	432	439	+	Arabidopsis thaliana	Phytohormone regulation (SA)	Salicylic acid responsiveness
LOC_Os03g53670.1	OsECT-8	TCA	TCATCTTCAT	9	Chr3	1278	1287	+	Pisum sativum	Phytohormone regulation (SA)	Salicylic acid responsiveness
LOC_Os03g53670.1	OsECT-8	TCA	TCATCTTCAT	10	Chr3	1284	1294	+	Pisum sativum	Phytohormone regulation (SA)	Salicylic acid responsiveness
LOC_Os03g53670.1	OsECT-8	TCA	TCATCTTCAT	9	Chr3	1290	1299	+	Pisum sativum	Phytohormone regulation (SA)	Salicylic acid responsiveness
LOC_Os03g53670.1	OsECT-8	TCA	TCATCTTCAT	9	Chr3	1348	1357	+	Pisum sativum	Phytohormone regulation (SA)	Salicylic acid responsiveness
LOC_Os03g53670.1	OsECT-8	TCA	TCATCTTCAT	9	Chr3	1379	1388	-	Pisum sativum	Phytohormone regulation (SA)	Salicylic acid responsiveness
LOC_Os03g53670.1	OsECT-8	TCA-element	CCATCTTTTT	9	Chr3	985	994	-	Nicotiana tabacum	Phytohormone regulation (SA)	Salicylic acid responsiveness
LOC_Os03g53670.2	OsECT-9	box S	AGCCACC	7	Chr3	432	439	+	Arabidopsis thaliana	Phytohormone regulation (SA)	Salicylic acid responsiveness
LOC_Os03g53670.2	OsECT-9	TCA	TCATCTTCAT	9	Chr3	1278	1287	+	Pisum sativum	Phytohormone regulation (SA)	Salicylic acid responsiveness
LOC_Os03g53670.2	OsECT-9	TCA	TCATCTTCAT	10	Chr3	1284	1294	+	Pisum sativum	Phytohormone regulation (SA)	Salicylic acid responsiveness
LOC_Os03g53670.2	OsECT-9	TCA	TCATCTTCAT	9	Chr3	1290	1299	+	Pisum sativum	Phytohormone regulation (SA)	Salicylic acid responsiveness
LOC_Os03g53670.2	OsECT-9	TCA	TCATCTTCAT	9	Chr3	1348	1357	+	Pisum sativum	Phytohormone regulation (SA)	Salicylic acid responsiveness
LOC_Os03g53670.2	OsECT-9	TCA	TCATCTTCAT	9	Chr3	1379	1388	-	Pisum sativum	Phytohormone regulation (SA)	Salicylic acid responsiveness
LOC_Os03g53670.2	OsECT-9	TCA-element	CCATCTTTTT	9	Chr3	985	994	-	Nicotiana tabacum	Phytohormone regulation (SA)	Salicylic acid responsiveness
LOC_Os01g22630.1	OsECT-1	STRE	AGGGG	5	Chr1	172	177	-	Arabidopsis thaliana	Abiotic stress	Stress-responsive element
LOC_Os01g22630.1	OsECT-1	STRE	AGGGG	5	Chr1	177	182	-	Arabidopsis thaliana	Abiotic stress	Stress-responsive element
LOC_Os01g22630.1	OsECT-1	STRE	AGGGG	5	Chr1	184	189	-	Arabidopsis thaliana	Abiotic stress	Stress-responsive element
LOC_Os01g22630.1	OsECT-1	STRE	AGGGG	5	Chr1	222	227	-	Arabidopsis thaliana	Abiotic stress	Stress-responsive element
LOC_Os01g22630.1	OsECT-1	STRE	AGGGG	5	Chr1	1255	1260	-	Arabidopsis thaliana	Abiotic stress	Stress-responsive element
LOC_Os04g04000.1	OsECT-10	STRE	AGGGG	5	Chr4	1530	1535	-	Arabidopsis thaliana	Abiotic stress	Stress-responsive element
LOC_Os04g04000.1	OsECT-10	STRE	AGGGG	5	Chr4	1750	1755	-	Arabidopsis thaliana	Abiotic stress	Stress-responsive element
LOC_Os04g51940.1	OsECT-11	STRE	AGGGG	5	Chr4	1813	1818	+	Arabidopsis thaliana	Abiotic stress	Stress-responsive element
LOC_Os04g51940.2	OsECT-12	STRE	AGGGG	5	Chr4	1813	1818	+	Arabidopsis thaliana	Abiotic stress	Stress-responsive element
LOC_Os05g01520.1	OsECT-13	STRE	AGGGG	5	Chr5	585	590	+	Arabidopsis thaliana	Abiotic stress	Stress-responsive element
LOC_Os05g01520.1	OsECT-13	STRE	AGGGG	5	Chr5	1089	1094	+	Arabidopsis thaliana	Abiotic stress	Stress-responsive element
LOC_Os05g06740.1	OsECT-14	STRE	AGGGG	5	Chr5	414	419	+	Arabidopsis thaliana	Abiotic stress	Stress-responsive element
LOC_Os05g06740.1	OsECT-14	STRE	AGGGG	5	Chr5	493	498	+	Arabidopsis thaliana	Abiotic stress	Stress-responsive element
LOC_Os05g06740.1	OsECT-14	STRE	AGGGG	5	Chr5	512	517	-	Arabidopsis thaliana	Abiotic stress	Stress-responsive element
LOC_Os05g06740.1	OsECT-14	STRE	AGGGG	5	Chr5	584	589	+	Arabidopsis thaliana	Abiotic stress	Stress-responsive element
LOC_Os05g06740.1	OsECT-14	STRE	AGGGG	5	Chr5	682	687	-	Arabidopsis thaliana	Abiotic stress	Stress-responsive element
LOC_Os05g06740.1	OsECT-14	STRE	AGGGG	5	Chr5	981	986	-	Arabidopsis thaliana	Abiotic stress	Stress-responsive element
LOC_Os05g06740.1	OsECT-14	STRE	AGGGG	5	Chr5	1022	1027	-	Arabidopsis thaliana	Abiotic stress	Stress-responsive element
LOC_Os05g06740.1	OsECT-14	STRE	AGGGG	5	Chr5	1062	1067	+	Arabidopsis thaliana	Abiotic stress	Stress-responsive element
LOC_Os05g06740.1	OsECT-14	STRE	AGGGG	5	Chr5	1294	1299	+	Arabidopsis thaliana	Abiotic stress	Stress-responsive element
LOC_Os06g46400.1	OsECT-15	STRE	AGGGG	5	Chr6	114	119	-	Arabidopsis thaliana	Abiotic stress	Stress-responsive element
LOC_Os06g46400.1	OsECT-15	STRE	AGGGG	5	Chr6	436	441	+	Arabidopsis thaliana	Abiotic stress	Stress-responsive element
LOC_Os06g46400.1	OsECT-15	STRE	AGGGG	5	Chr6	563	568	-	Arabidopsis thaliana	Abiotic stress	Stress-responsive element
LOC_Os07g07490.1	OsECT-16	STRE	AGGGG	5	Chr7	149	154	+	Arabidopsis thaliana	Abiotic stress	Stress-responsive element
LOC_Os07g07490.1	OsECT-16	STRE	AGGGG	5	Chr7	156	161	+	Arabidopsis thaliana	Abiotic stress	Stress-responsive element
LOC_Os07g07490.1	OsECT-16	STRE	AGGGG	5	Chr7	846	851	+	Arabidopsis thaliana	Abiotic stress	Stress-responsive element
LOC_Os07g07490.1	OsECT-16	STRE	AGGGG	5	Chr7	1867	1872	-	Arabidopsis thaliana	Abiotic stress	Stress-responsive element
LOC_Os07g07490.2	OsECT-17	STRE	AGGGG	5	Chr7	149	154	+	Arabidopsis thaliana	Abiotic stress	Stress-responsive element
LOC_Os07g07490.2	OsECT-17	STRE	AGGGG	5	Chr7	156	161	+	Arabidopsis thaliana	Abiotic stress	Stress-responsive element
LOC_Os07g07490.2	OsECT-17	STRE	AGGGG	5	Chr7	846	851	+	Arabidopsis thaliana	Abiotic stress	Stress-responsive element
LOC_Os07g07490.2	OsECT-17	STRE	AGGGG	5	Chr7	1867	1872	-	Arabidopsis thaliana	Abiotic stress	Stress-responsive element
LOC_Os08g12760.1	OsECT-18	STRE	AGGGG	5	Chr8	1182	1187	+	Arabidopsis thaliana	Abiotic stress	Stress-responsive element
LOC_Os08g12760.1	OsECT-18	STRE	AGGGG	5	Chr8	1218	1223	-	Arabidopsis thaliana	Abiotic stress	Stress-responsive element
LOC_Os08g12760.1	OsECT-18	STRE	AGGGG	5	Chr8	1391	1396	-	Arabidopsis thaliana	Abiotic stress	Stress-responsive element
LOC_Os08g12760.1	OsECT-18	STRE	AGGGG	5	Chr8	1500	1505	-	Arabidopsis thaliana	Abiotic stress	Stress-responsive element
LOC_Os08g12760.1	OsECT-18	STRE	AGGGG	5	Chr8	1510	1515	-	Arabidopsis thaliana	Abiotic stress	Stress-responsive element
LOC_Os08g12760.1	OsECT-18	STRE	AGGGG	5	Chr8	1548	1553	+	Arabidopsis thaliana	Abiotic stress	Stress-responsive element
LOC_Os08g12760.2	OsECT-19	STRE	AGGGG	5	Chr8	1182	1187	+	Arabidopsis thaliana	Abiotic stress	Stress-responsive element
LOC_Os08g12760.2	OsECT-19	STRE	AGGGG	5	Chr8	1218	1223	-	Arabidopsis thaliana	Abiotic stress	Stress-responsive element
LOC_Os08g12760.2	OsECT-19	STRE	AGGGG	5	Chr8	1391	1396	-	Arabidopsis thaliana	Abiotic stress	Stress-responsive element
LOC_Os08g12760.2	OsECT-19	STRE	AGGGG	5	Chr8	1500	1505	-	Arabidopsis thaliana	Abiotic stress	Stress-responsive element
LOC_Os08g12760.2	OsECT-19	STRE	AGGGG	5	Chr8	1510	1515	-	Arabidopsis thaliana	Abiotic stress	Stress-responsive element
LOC_Os08g12760.2	OsECT-19	STRE	AGGGG	5	Chr8	1548	1553	+	Arabidopsis thaliana	Abiotic stress	Stress-responsive element
LOC_Os01g48790.1	OsECT-2	STRE	AGGGG	5	Chr1	343	348	+	Arabidopsis thaliana	Abiotic stress	Stress-responsive element
LOC_Os01g48790.1	OsECT-2	STRE	AGGGG	5	Chr1	488	493	+	Arabidopsis thaliana	Abiotic stress	Stress-responsive element
LOC_Os01g48790.1	OsECT-2	STRE	AGGGG	5	Chr1	604	609	+	Arabidopsis thaliana	Abiotic stress	Stress-responsive element
LOC_Os01g48790.1	OsECT-2	STRE	AGGGG	5	Chr1	910	915	-	Arabidopsis thaliana	Abiotic stress	Stress-responsive element
LOC_Os01g48790.1	OsECT-2	STRE	AGGGG	5	Chr1	979	984	-	Arabidopsis thaliana	Abiotic stress	Stress-responsive element
LOC_Os01g48790.1	OsECT-2	STRE	AGGGG	5	Chr1	1721	1726	-	Arabidopsis thaliana	Abiotic stress	Stress-responsive element
LOC_Os01g48790.1	OsECT-2	STRE	AGGGG	5	Chr1	1882	1887	-	Arabidopsis thaliana	Abiotic stress	Stress-responsive element
LOC_Os08g12760.3	OsECT-20	STRE	AGGGG	5	Chr8	1182	1187	+	Arabidopsis thaliana	Abiotic stress	Stress-responsive element
LOC_Os08g12760.3	OsECT-20	STRE	AGGGG	5	Chr8	1218	1223	-	Arabidopsis thaliana	Abiotic stress	Stress-responsive element
LOC_Os08g12760.3	OsECT-20	STRE	AGGGG	5	Chr8	1391	1396	-	Arabidopsis thaliana	Abiotic stress	Stress-responsive element
LOC_Os08g12760.3	OsECT-20	STRE	AGGGG	5	Chr8	1500	1505	-	Arabidopsis thaliana	Abiotic stress	Stress-responsive element
LOC_Os08g12760.3	OsECT-20	STRE	AGGGG	5	Chr8	1510	1515	-	Arabidopsis thaliana	Abiotic stress	Stress-responsive element
LOC_Os08g12760.3	OsECT-20	STRE	AGGGG	5	Chr8	1548	1553	+	Arabidopsis thaliana	Abiotic stress	Stress-responsive element
LOC_Os08g12760.4	OsECT-21	STRE	AGGGG	5	Chr8	480	485	+	Arabidopsis thaliana	Abiotic stress	Stress-responsive element
LOC_Os08g12760.4	OsECT-21	STRE	AGGGG	5	Chr8	516	521	-	Arabidopsis thaliana	Abiotic stress	Stress-responsive element
LOC_Os08g12760.4	OsECT-21	STRE	AGGGG	5	Chr8	689	694	-	Arabidopsis thaliana	Abiotic stress	Stress-responsive element
LOC_Os08g12760.4	OsECT-21	STRE	AGGGG	5	Chr8	798	803	-	Arabidopsis thaliana	Abiotic stress	Stress-responsive element
LOC_Os08g12760.4	OsECT-21	STRE	AGGGG	5	Chr8	808	813	-	Arabidopsis thaliana	Abiotic stress	Stress-responsive element
LOC_Os08g12760.4	OsECT-21	STRE	AGGGG	5	Chr8	846	851	+	Arabidopsis thaliana	Abiotic stress	Stress-responsive element
LOC_Os08g12760.4	OsECT-21	STRE	AGGGG	5	Chr8	1960	1965	-	Arabidopsis thaliana	Abiotic stress	Stress-responsive element
LOC_Os08g44200.1	OsECT-22	STRE	AGGGG	5	Chr8	71	76	-	Arabidopsis thaliana	Abiotic stress	Stress-responsive element
LOC_Os08g44200.1	OsECT-22	STRE	AGGGG	5	Chr8	126	131	-	Arabidopsis thaliana	Abiotic stress	Stress-responsive element
LOC_Os08g44200.1	OsECT-22	STRE	AGGGG	5	Chr8	325	330	+	Arabidopsis thaliana	Abiotic stress	Stress-responsive element
LOC_Os08g44200.1	OsECT-22	STRE	AGGGG	5	Chr8	517	522	+	Arabidopsis thaliana	Abiotic stress	Stress-responsive element
LOC_Os08g44200.1	OsECT-22	STRE	AGGGG	5	Chr8	1646	1651	-	Arabidopsis thaliana	Abiotic stress	Stress-responsive element
LOC_Os08g44200.1	OsECT-22	STRE	AGGGG	5	Chr8	1843	1848	+	Arabidopsis thaliana	Abiotic stress	Stress-responsive element
LOC_Os08g44200.1	OsECT-22	STRE	AGGGG	5	Chr8	1895	1900	-	Arabidopsis thaliana	Abiotic stress	Stress-responsive element
LOC_Os01g48790.2	OsECT-3	STRE	AGGGG	5	Chr1	668	673	-	Arabidopsis thaliana	Abiotic stress	Stress-responsive element
LOC_Os01g48790.2	OsECT-3	STRE	AGGGG	5	Chr1	829	834	-	Arabidopsis thaliana	Abiotic stress	Stress-responsive element
LOC_Os01g48790.2	OsECT-3	STRE	AGGGG	5	Chr1	1053	1058	+	Arabidopsis thaliana	Abiotic stress	Stress-responsive element
LOC_Os01g48790.2	OsECT-3	STRE	AGGGG	5	Chr1	1779	1784	-	Arabidopsis thaliana	Abiotic stress	Stress-responsive element
LOC_Os01g48790.3	OsECT-4	STRE	AGGGG	5	Chr1	334	339	-	Arabidopsis thaliana	Abiotic stress	Stress-responsive element
LOC_Os03g06240.1	OsECT-5	STRE	AGGGG	5	Chr3	206	211	+	Arabidopsis thaliana	Abiotic stress	Stress-responsive element
LOC_Os03g06240.1	OsECT-5	STRE	AGGGG	5	Chr3	408	413	+	Arabidopsis thaliana	Abiotic stress	Stress-responsive element
LOC_Os03g06240.1	OsECT-5	STRE	AGGGG	5	Chr3	691	696	+	Arabidopsis thaliana	Abiotic stress	Stress-responsive element
LOC_Os03g06240.1	OsECT-5	STRE	AGGGG	5	Chr3	703	708	+	Arabidopsis thaliana	Abiotic stress	Stress-responsive element
LOC_Os03g06240.1	OsECT-5	STRE	AGGGG	5	Chr3	709	714	+	Arabidopsis thaliana	Abiotic stress	Stress-responsive element
LOC_Os03g06240.1	OsECT-5	STRE	AGGGG	5	Chr3	834	839	-	Arabidopsis thaliana	Abiotic stress	Stress-responsive element
LOC_Os03g06240.1	OsECT-5	STRE	AGGGG	5	Chr3	1626	1631	+	Arabidopsis thaliana	Abiotic stress	Stress-responsive element
LOC_Os03g06240.1	OsECT-5	STRE	AGGGG	5	Chr3	1706	1711	-	Arabidopsis thaliana	Abiotic stress	Stress-responsive element
LOC_Os03g06240.1	OsECT-5	STRE	AGGGG	5	Chr3	1711	1716	-	Arabidopsis thaliana	Abiotic stress	Stress-responsive element
LOC_Os03g06240.1	OsECT-5	STRE	AGGGG	5	Chr3	1760	1765	-	Arabidopsis thaliana	Abiotic stress	Stress-responsive element
LOC_Os03g06240.1	OsECT-5	STRE	AGGGG	5	Chr3	1909	1914	+	Arabidopsis thaliana	Abiotic stress	Stress-responsive element
LOC_Os03g06240.2	OsECT-6	STRE	AGGGG	5	Chr3	206	211	+	Arabidopsis thaliana	Abiotic stress	Stress-responsive element
LOC_Os03g06240.2	OsECT-6	STRE	AGGGG	5	Chr3	408	413	+	Arabidopsis thaliana	Abiotic stress	Stress-responsive element
LOC_Os03g06240.2	OsECT-6	STRE	AGGGG	5	Chr3	691	696	+	Arabidopsis thaliana	Abiotic stress	Stress-responsive element
LOC_Os03g06240.2	OsECT-6	STRE	AGGGG	5	Chr3	703	708	+	Arabidopsis thaliana	Abiotic stress	Stress-responsive element
LOC_Os03g06240.2	OsECT-6	STRE	AGGGG	5	Chr3	709	714	+	Arabidopsis thaliana	Abiotic stress	Stress-responsive element
LOC_Os03g06240.2	OsECT-6	STRE	AGGGG	5	Chr3	834	839	-	Arabidopsis thaliana	Abiotic stress	Stress-responsive element
LOC_Os03g06240.2	OsECT-6	STRE	AGGGG	5	Chr3	1626	1631	+	Arabidopsis thaliana	Abiotic stress	Stress-responsive element
LOC_Os03g06240.2	OsECT-6	STRE	AGGGG	5	Chr3	1706	1711	-	Arabidopsis thaliana	Abiotic stress	Stress-responsive element
LOC_Os03g06240.2	OsECT-6	STRE	AGGGG	5	Chr3	1711	1716	-	Arabidopsis thaliana	Abiotic stress	Stress-responsive element
LOC_Os03g06240.2	OsECT-6	STRE	AGGGG	5	Chr3	1760	1765	-	Arabidopsis thaliana	Abiotic stress	Stress-responsive element
LOC_Os03g06240.2	OsECT-6	STRE	AGGGG	5	Chr3	1909	1914	+	Arabidopsis thaliana	Abiotic stress	Stress-responsive element
LOC_Os03g20180.1	OsECT-7	STRE	AGGGG	5	Chr3	788	793	-	Arabidopsis thaliana	Abiotic stress	Stress-responsive element
LOC_Os03g20180.1	OsECT-7	STRE	AGGGG	5	Chr3	936	941	-	Arabidopsis thaliana	Abiotic stress	Stress-responsive element
LOC_Os03g20180.1	OsECT-7	STRE	AGGGG	5	Chr3	944	949	-	Arabidopsis thaliana	Abiotic stress	Stress-responsive element
LOC_Os03g20180.1	OsECT-7	STRE	AGGGG	5	Chr3	1916	1921	-	Arabidopsis thaliana	Abiotic stress	Stress-responsive element
LOC_Os03g53670.1	OsECT-8	STRE	AGGGG	5	Chr3	180	185	+	Arabidopsis thaliana	Abiotic stress	Stress-responsive element
LOC_Os03g53670.1	OsECT-8	STRE	AGGGG	5	Chr3	1077	1082	-	Arabidopsis thaliana	Abiotic stress	Stress-responsive element
LOC_Os03g53670.1	OsECT-8	STRE	AGGGG	5	Chr3	1722	1727	-	Arabidopsis thaliana	Abiotic stress	Stress-responsive element
LOC_Os03g53670.1	OsECT-8	STRE	AGGGG	5	Chr3	1737	1742	-	Arabidopsis thaliana	Abiotic stress	Stress-responsive element
LOC_Os03g53670.1	OsECT-8	STRE	AGGGG	5	Chr3	1763	1768	-	Arabidopsis thaliana	Abiotic stress	Stress-responsive element
LOC_Os03g53670.1	OsECT-8	STRE	AGGGG	5	Chr3	1770	1775	-	Arabidopsis thaliana	Abiotic stress	Stress-responsive element
LOC_Os03g53670.1	OsECT-8	STRE	AGGGG	5	Chr3	1818	1823	-	Arabidopsis thaliana	Abiotic stress	Stress-responsive element
LOC_Os03g53670.1	OsECT-8	STRE	AGGGG	5	Chr3	1895	1900	-	Arabidopsis thaliana	Abiotic stress	Stress-responsive element
LOC_Os03g53670.2	OsECT-9	STRE	AGGGG	5	Chr3	180	185	+	Arabidopsis thaliana	Abiotic stress	Stress-responsive element
LOC_Os03g53670.2	OsECT-9	STRE	AGGGG	5	Chr3	1077	1082	-	Arabidopsis thaliana	Abiotic stress	Stress-responsive element
LOC_Os03g53670.2	OsECT-9	STRE	AGGGG	5	Chr3	1722	1727	-	Arabidopsis thaliana	Abiotic stress	Stress-responsive element
LOC_Os03g53670.2	OsECT-9	STRE	AGGGG	5	Chr3	1737	1742	-	Arabidopsis thaliana	Abiotic stress	Stress-responsive element
LOC_Os03g53670.2	OsECT-9	STRE	AGGGG	5	Chr3	1763	1768	-	Arabidopsis thaliana	Abiotic stress	Stress-responsive element
LOC_Os03g53670.2	OsECT-9	STRE	AGGGG	5	Chr3	1770	1775	-	Arabidopsis thaliana	Abiotic stress	Stress-responsive element
LOC_Os03g53670.2	OsECT-9	STRE	AGGGG	5	Chr3	1818	1823	-	Arabidopsis thaliana	Abiotic stress	Stress-responsive element
LOC_Os03g53670.2	OsECT-9	STRE	AGGGG	5	Chr3	1895	1900	-	Arabidopsis thaliana	Abiotic stress	Stress-responsive element
LOC_Os04g04000.1	OsECT-10	DRE1	ACCGAGA	7	Chr4	556	563	-	Zea mays	Abiotic stress (Drought/Cold)	Water scarcity and freezing temperatures
LOC_Os05g01520.1	OsECT-13	DRE1	ACCGAGA	7	Chr5	330	337	+	Zea mays	Abiotic stress (Drought/Cold)	Water scarcity and freezing temperatures
LOC_Os07g07490.1	OsECT-16	DRE1	ACCGAGA	7	Chr7	1137	1144	-	Zea mays	Abiotic stress (Drought/Cold)	Water scarcity and freezing temperatures
LOC_Os07g07490.2	OsECT-17	DRE1	ACCGAGA	7	Chr7	1137	1144	-	Zea mays	Abiotic stress (Drought/Cold)	Water scarcity and freezing temperatures
LOC_Os01g22630.1	OsECT-1	WUN-motif	CAATTACAT	9	Chr1	475	484	-	Nicotiana glutinosa	Biotic stress	Wound-responsive element
LOC_Os05g01520.1	OsECT-13	WUN-motif	TTATTACAT	9	Chr5	1415	1424	-	Nicotiana glutinosa	Biotic stress	Wound-responsive element
LOC_Os05g06740.1	OsECT-14	WUN-motif	TTATTACAT	9	Chr5	1689	1698	+	Nicotiana glutinosa	Biotic stress	Wound-responsive element
LOC_Os08g12760.1	OsECT-18	WUN-motif	AAATTTCCT	9	Chr8	202	211	-	Brassica oleracea	Biotic stress	Wound-responsive element
LOC_Os08g12760.2	OsECT-19	WUN-motif	AAATTTCCT	9	Chr8	202	211	-	Brassica oleracea	Biotic stress	Wound-responsive element
LOC_Os08g12760.3	OsECT-20	WUN-motif	AAATTTCCT	9	Chr8	202	211	-	Brassica oleracea	Biotic stress	Wound-responsive element
LOC_Os01g48790.2	OsECT-3	WUN-motif	CCATTTCAA	9	Chr1	1569	1578	+	Nicotiana glutinosa	Biotic stress	Wound-responsive element
LOC_Os01g48790.3	OsECT-4	WUN-motif	CCATTTCAA	9	Chr1	124	133	+	Nicotiana glutinosa	Biotic stress	Wound-responsive element
LOC_Os03g53670.1	OsECT-8	WUN-motif	AAATTACT	8	Chr3	169	177	-	Nicotiana glutinosa	Biotic stress	Wound-responsive element
LOC_Os03g53670.2	OsECT-9	WUN-motif	AAATTACT	8	Chr3	169	177	-	Nicotiana glutinosa	Biotic stress	Wound-responsive element
