# Supplementary material for: Comprehensive Genome‐Wide Identification and Expression Analysis of the N6‐Methyladenosine (m6A) Regulatory Network Influences Rapid Stress Adaptation With Exogenous Melatonin in Rice
Source: J Pineal Res. 2026 Jan 13;78(1):e70109. doi: 10.1111/jpi.70109 (PMC12796873; doi:10.1111/jpi.70109)
Supplement: Supplementary file 11 — Supplementary Table S6: Cis‐acting elements analysis of Osm6A (erasers) promoter sequences. [file JPI-78-e70109-s007.xlsx]

## Sheet: Sheet1
Supplementary Table S5. Cis-acting elements analysis of Osm6A (erasers) promoter sequences
Transcript ID	Gene ID	Cis-regulatory element	Element motif	Motif Length (bp)	Chr	Start Position	End Position	Strand + / –	Organism in which the motif was first identified or characterized	Factor	Function / Stress Type
LOC_Os01g08220.1	OsALKBH-1	STRE	AGGGG	5	Chr1	577	582	-	Arabidopsis thaliana	Abiotic stress (Drought and cold stress responsiveness)	Drought, salinity, extreme temperatures, and oxidative stress
LOC_Os01g08220.1	OsALKBH-1	STRE	AGGGG	5	Chr1	606	611	-	Arabidopsis thaliana	Abiotic stress (Drought and cold stress responsiveness)	Drought, salinity, extreme temperatures, and oxidative stress
LOC_Os01g08220.1	OsALKBH-1	STRE	AGGGG	5	Chr1	1605	1610	+	Arabidopsis thaliana	Abiotic stress (Drought and cold stress responsiveness)	Drought, salinity, extreme temperatures, and oxidative stress
LOC_Os01g08220.1	OsALKBH-1	TCA	TCATCTTCAT	9	Chr1	758	767	-	Pisum sativum	Phytohormone regulation (SA)	Salicylic acid responsiveness
LOC_Os01g08220.1	OsALKBH-1	TCA-element	CCATCTTTTT	9	Chr1	145	154	-	Nicotiana tabacum	Phytohormone regulation (SA)	Salicylic acid responsiveness
LOC_Os01g08220.1	OsALKBH-1	HD-Zip 3	GTAAT(G/C)ATTAC	9.5	Chr1	157	166.5	+	Arabidopsis thaliana	Phytohormone regulation (SA)	Transcription factor
LOC_Os01g08220.1	OsALKBH-1	WUN-motif	AAATTACT	8	Chr1	1497	1505	+	Nicotiana glutinosa	Phytohormone regulation (SA)	Wound and pathogen responsive element
LOC_Os01g08220.1	OsALKBH-1	WUN-motif	CCATTTCAA	9	Chr1	1739	1748	+	Nicotiana glutinosa	Phytohormone regulation (SA)	Wound and pathogen responsive element
LOC_Os01g08220.1	OsALKBH-1	ABRE	ACGTG	5	Chr1	1318	1323	+	Arabidopsis thaliana	Phytohormone regulation (ABA)	ABA responsiveness
LOC_Os01g08220.1	OsALKBH-1	MYB	CAACCA	6	Chr1	152	158	-	Arabidopsis thaliana	Transcriptional regulation (MYB)	MYB family of transcription factors
LOC_Os01g08220.1	OsALKBH-1	MYB	CAACCA	6	Chr1	737	743	+	Arabidopsis thaliana	Transcriptional regulation (MYB)	MYB family of transcription factors
LOC_Os01g08220.1	OsALKBH-1	MYB recognition site	CCGTTG	6	Chr1	1421	1427	-	Arabidopsis thaliana	Transcriptional regulation (MYB) drought, salt, cold stress, and pathogen attack	MYB TFs, regulates drought, salt, cold stress, and pathogen attack
LOC_Os01g08220.1	OsALKBH-1	MYC	CATGTG	6	Chr1	1365	1371	+	Arabidopsis thaliana	Transcriptional regulation (MYC)	MYC TFs response to abiotic stresses and hormonal signals
LOC_Os01g09300.1	OsALKBH-2	DRE core	GCCGAC	6	Chr1	1913	1919	+	Arabidopsis thaliana	Abiotic stress (Drought and cold stress responsiveness)	Drought, cold, and high-salt stress responsiveness
LOC_Os01g09300.1	OsALKBH-2	STRE	AGGGG	5	Chr1	1325	1330	-	Arabidopsis thaliana	Abiotic stress (Drought and cold stress responsiveness)	Drought, salinity, extreme temperatures, and oxidative stress
LOC_Os01g09300.1	OsALKBH-2	STRE	AGGGG	5	Chr1	1693	1698	+	Arabidopsis thaliana	Abiotic stress (Drought and cold stress responsiveness)	Drought, salinity, extreme temperatures, and oxidative stress
LOC_Os01g09300.1	OsALKBH-2	AAGAA-motif	GAAAGAA	7	Chr1	446	453	+	Avena sativa	Abiotic stress (Drought and cold stress responsiveness)	Drought, salt, and extremes temperature responsive element
LOC_Os01g09300.1	OsALKBH-2	AAGAA-motif	GAAAGAA	7	Chr1	1744	1751	+	Avena sativa	Abiotic stress (Drought and cold stress responsiveness)	Drought, salt, and extremes temperature responsive element
LOC_Os01g09300.1	OsALKBH-2	WRE3	CCACCT	6	Chr1	337	343	+	Pisum sativum	Biotic stress	Wound Responsive Element 3
LOC_Os01g09300.1	OsALKBH-2	WRE3	CCACCT	6	Chr1	505	511	-	Pisum sativum	Biotic stress	Wound Responsive Element 3
LOC_Os01g09300.1	OsALKBH-2	WRE3	CCACCT	6	Chr1	800	806	-	Pisum sativum	Biotic stress	Wound Responsive Element 3
LOC_Os01g09300.1	OsALKBH-2	TGA-box	TGACGTAA	8	Chr1	939	947	+	Glycine max	Phytohormone regulation (Auxin)	Auxin responsiveness
LOC_Os01g09300.1	OsALKBH-2	ERE	ATTTTAAA	8	Chr1	1502	1510	-	Nicotiana glutinos	Phytohormone regulation (ETH)	Ethylene-responsive TFs
LOC_Os01g09300.1	OsALKBH-2	as-1	TGACG	5	Chr1	586	591	-	Arabidopsis thaliana	Phytohormone regulation (SA)	SA responsiveness; pathogen & oxidative stress
LOC_Os01g09300.1	OsALKBH-2	as-1	TGACG	5	Chr1	632	637	-	Arabidopsis thaliana	Phytohormone regulation (SA)	SA responsiveness; pathogen & oxidative stress
LOC_Os01g09300.1	OsALKBH-2	as-1	TGACG	5	Chr1	939	944	+	Arabidopsis thaliana	Phytohormone regulation (SA)	SA responsiveness; pathogen & oxidative stress
LOC_Os01g09300.1	OsALKBH-2	as-1	TGACG	5	Chr1	1086	1091	-	Arabidopsis thaliana	Phytohormone regulation (SA)	SA responsiveness; pathogen & oxidative stress
LOC_Os01g09300.1	OsALKBH-2	ABRE	ACGTG	5	Chr1	630	635	-	Arabidopsis thaliana	Phytohormone regulation (ABA)	ABA responsiveness
LOC_Os01g09300.1	OsALKBH-2	ABRE	ACGTG	5	Chr1	866	871	-	Arabidopsis thaliana	Phytohormone regulation (ABA)	ABA responsiveness
LOC_Os01g09300.1	OsALKBH-2	ABRE	CACGTG	6	Chr1	928	934	+	Arabidopsis thaliana	Phytohormone regulation (ABA)	ABA responsiveness
LOC_Os01g09300.1	OsALKBH-2	ABRE	ACGTG	5	Chr1	929	934	+	Arabidopsis thaliana	Phytohormone regulation (ABA)	ABA responsiveness
LOC_Os01g09300.1	OsALKBH-2	ABRE	ACGTG	5	Chr1	946	951	+	Arabidopsis thaliana	Phytohormone regulation (ABA)	ABA responsiveness
LOC_Os01g09300.1	OsALKBH-2	ABRE	ACGTG	5	Chr1	1356	1361	+	Arabidopsis thaliana	Phytohormone regulation (ABA)	ABA responsiveness
LOC_Os01g09300.1	OsALKBH-2	CGTCA-motif	CGTCA	5	Chr1	586	591	+	Hordeum vulgare	Phytohormone regulation (MeJA)	MeJA-responsiveness
LOC_Os01g09300.1	OsALKBH-2	CGTCA-motif	CGTCA	5	Chr1	632	637	+	Hordeum vulgare	Phytohormone regulation (MeJA)	MeJA-responsiveness
LOC_Os01g09300.1	OsALKBH-2	CGTCA-motif	CGTCA	5	Chr1	939	944	-	Hordeum vulgare	Phytohormone regulation (MeJA)	MeJA-responsiveness
LOC_Os01g09300.1	OsALKBH-2	CGTCA-motif	CGTCA	5	Chr1	1086	1091	+	Hordeum vulgare	Phytohormone regulation (MeJA)	MeJA-responsiveness
LOC_Os01g09300.1	OsALKBH-2	TGACG-motif	TGACG	5	Chr1	586	591	-	Hordeum vulgare	Phytohormone regulation (MeJA)	MeJA-responsiveness
LOC_Os01g09300.1	OsALKBH-2	TGACG-motif	TGACG	5	Chr1	632	637	-	Hordeum vulgare	Phytohormone regulation (MeJA)	MeJA-responsiveness
LOC_Os01g09300.1	OsALKBH-2	TGACG-motif	TGACG	5	Chr1	939	944	+	Hordeum vulgare	Phytohormone regulation (MeJA)	MeJA-responsiveness
LOC_Os01g09300.1	OsALKBH-2	TGACG-motif	TGACG	5	Chr1	1086	1091	-	Hordeum vulgare	Phytohormone regulation (MeJA)	MeJA-responsiveness
LOC_Os01g09300.1	OsALKBH-2	MYB	CAACCA	6	Chr1	1071	1077	+	Arabidopsis thaliana	Transcriptional regulation (MYB)	MYB family of transcription factors
LOC_Os01g09300.1	OsALKBH-2	MYB	CAACAG	6	Chr1	1077	1083	-	Arabidopsis thaliana	Transcriptional regulation (MYB)	MYB family of transcription factors
LOC_Os01g09300.1	OsALKBH-2	MYB	TAACCA	6	Chr1	1671	1677	+	Arabidopsis thaliana	Transcriptional regulation (MYB)	MYB family of transcription factors
LOC_Os01g09300.1	OsALKBH-2	Myb-binding site	CAACAG	6	Chr1	1077	1083	-	Nicotiana tabacum	Transcriptional regulation (MYB)	MYB TFs, regulates drought, salt, cold stress, and pathogen attack
LOC_Os01g09300.1	OsALKBH-2	MYB-like sequence	TAACCA	6	Chr1	1671	1677	+	Arabidopsis thaliana	Transcriptional regulation (MYB)	MYB TFs, regulates drought, salt, cold stress, and pathogen attack
LOC_Os01g09300.1	OsALKBH-2	Myc	TCTCTTA	7	Chr1	753	760	-	Arabidopsis thaliana	Transcriptional regulation (MYC)	MYC TFs response to abiotic stresses and hormonal signals
LOC_Os01g09300.1	OsALKBH-2	Myc	TCTCTTA	7	Chr1	1297	1304	-	Arabidopsis thaliana	Transcriptional regulation (MYC)	MYC TFs response to abiotic stresses and hormonal signals
LOC_Os01g09300.1	OsALKBH-2	MYC	CATGTG	6	Chr1	589	595	-	Arabidopsis thaliana	Transcriptional regulation (MYC)	MYC TFs response to abiotic stresses and hormonal signals
LOC_Os01g09300.1	OsALKBH-2	MYC	CATTTG	6	Chr1	872	878	+	Arabidopsis thaliana	Transcriptional regulation (MYC)	MYC TFs response to abiotic stresses and hormonal signals
LOC_Os01g09300.1	OsALKBH-2	MYC	CATGTG	6	Chr1	983	989	+	Arabidopsis thaliana	Transcriptional regulation (MYC)	MYC TFs response to abiotic stresses and hormonal signals
LOC_Os01g09300.1	OsALKBH-2	MYC	CATGTG	6	Chr1	1277	1283	-	Arabidopsis thaliana	Transcriptional regulation (MYC)	MYC TFs response to abiotic stresses and hormonal signals
LOC_Os01g11150.1	OsALKBH-3	AP-1	TGAGTTAG	8	Chr1	171	179	+	Arabidopsis thaliana	Abiotic and Biotic	Pathogens, wounding, oxidative stress, and immune signaling.
LOC_Os01g11150.1	OsALKBH-3	STRE	AGGGG	5	Chr1	285	290	-	Arabidopsis thaliana	Abiotic stress (Drought and cold stress responsiveness)	Drought, salinity, extreme temperatures, and oxidative stress
LOC_Os01g11150.1	OsALKBH-3	AAGAA-motif	gGTAAAGAAA	9	Chr1	848	857	-	Avena sativa	Abiotic stress (Drought and cold stress responsiveness)	Drought, salt, and extremes temperature responsive element
LOC_Os01g11150.1	OsALKBH-3	AAGAA-motif	GAAAGAA	7	Chr1	862	869	-	Avena sativa	Abiotic stress (Drought and cold stress responsiveness)	Drought, salt, and extremes temperature responsive element
LOC_Os01g11150.1	OsALKBH-3	TC-rich repeats	GTTTTCTTAC	9	Chr1	664	673	+	Nicotiana tabacum	Biotic stress	Pathogen defense and stress responsiveness
LOC_Os01g11150.1	OsALKBH-3	W box	TTGACC	6	Chr1	1173	1179	-	Arabidopsis thaliana	Biotic stress	Pathogens, wounding, and environmental stress responsive
LOC_Os01g11150.1	OsALKBH-3	WRE3	CCACCT	6	Chr1	1824	1830	+	Pisum sativum	Biotic stress	Wound Responsive Element 3
LOC_Os01g11150.1	OsALKBH-3	TGA-element	AACGAC	6	Chr1	88	94	+	Brassica oleracea	Phytohormone regulation (Auxin)	Auxin responsiveness
LOC_Os01g11150.1	OsALKBH-3	ABRE4	CACGTA	6	Chr1	308	314	+	Zea mays	Phytohormone regulation (ABA)	ABA-responsive drought, salinity, and osmotic stress
LOC_Os01g11150.1	OsALKBH-3	ABRE3a	TACGTG	6	Chr1	308	314	-	Zea mays	Phytohormone regulation (ABA)	ABA activating in water deficit and osmotic stress
LOC_Os01g11150.1	OsALKBH-3	ABRE	ACGTG	5	Chr1	308	313	-	Arabidopsis thaliana	Phytohormone regulation (ABA)	ABA responsiveness
LOC_Os01g11150.1	OsALKBH-3	ABRE	ACGTG	5	Chr1	1188	1193	-	Arabidopsis thaliana	Phytohormone regulation (ABA)	ABA responsiveness
LOC_Os01g11150.1	OsALKBH-3	MYB	CAACCA	6	Chr1	119	125	-	Arabidopsis thaliana	Transcriptional regulation (MYB)	MYB family of transcription factors
LOC_Os01g11150.1	OsALKBH-3	MYB	TAACCA	6	Chr1	1147	1153	+	Arabidopsis thaliana	Transcriptional regulation (MYB)	MYB family of transcription factors
LOC_Os01g11150.1	OsALKBH-3	MYB	CAACCA	6	Chr1	1249	1255	-	Arabidopsis thaliana	Transcriptional regulation (MYB)	MYB family of transcription factors
LOC_Os01g11150.1	OsALKBH-3	MYB	TAACCA	6	Chr1	1328	1334	+	Arabidopsis thaliana	Transcriptional regulation (MYB)	MYB family of transcription factors
LOC_Os01g11150.1	OsALKBH-3	MYB	CAACCA	6	Chr1	1691	1697	+	Arabidopsis thaliana	Transcriptional regulation (MYB)	MYB family of transcription factors
LOC_Os01g11150.1	OsALKBH-3	MYB	CAACCA	6	Chr1	1922	1928	+	Arabidopsis thaliana	Transcriptional regulation (MYB)	MYB family of transcription factors
LOC_Os01g11150.1	OsALKBH-3	MYB recognition site	CCGTTG	6	Chr1	76	82	-	Arabidopsis thaliana	Transcriptional regulation (MYB)	MYB TFs, regulates drought, salt, cold stress, and pathogen attack
LOC_Os01g11150.1	OsALKBH-3	MYB recognition site	CCGTTG	6	Chr1	1635	1641	-	Arabidopsis thaliana	Transcriptional regulation (MYB)	MYB TFs, regulates drought, salt, cold stress, and pathogen attack
LOC_Os01g11150.1	OsALKBH-3	MYB-like sequence	TAACCA	6	Chr1	1147	1153	+	Arabidopsis thaliana	Transcriptional regulation (MYB)	MYB TFs, regulates drought, salt, cold stress, and pathogen attack
LOC_Os01g11150.1	OsALKBH-3	MYB-like sequence	TAACCA	6	Chr1	1328	1334	+	Arabidopsis thaliana	Transcriptional regulation (MYB)	MYB TFs, regulates drought, salt, cold stress, and pathogen attack
LOC_Os01g11150.1	OsALKBH-3	MRE	AACCTAA	7	Chr1	817	824	-	Petroselinum crispum	Transcriptional regulation (MYB)	MYB binding involved in light responsiveness
LOC_Os01g11150.1	OsALKBH-3	Myc	TCTCTTA	7	Chr1	243	250	-	Arabidopsis thaliana	Transcriptional regulation (MYC)	MYC TFs response to abiotic stresses and hormonal signals
LOC_Os01g11150.1	OsALKBH-3	Myc	TCTCTTA	7	Chr1	1136	1143	+	Arabidopsis thaliana	Transcriptional regulation (MYC)	MYC TFs response to abiotic stresses and hormonal signals
LOC_Os01g11150.1	OsALKBH-3	Myc	TCTCTTA	7	Chr1	1287	1294	-	Arabidopsis thaliana	Transcriptional regulation (MYC)	MYC TFs response to abiotic stresses and hormonal signals
LOC_Os01g11150.1	OsALKBH-3	MYC	CAATTG	6	Chr1	203	209	+	Arabidopsis thaliana	Transcriptional regulation (MYC)	MYC TFs response to abiotic stresses and hormonal signals
LOC_Os01g22910.1	OsALKBH-4	STRE	AGGGG	5	Chr1	610	615	-	Arabidopsis thaliana	Abiotic stress (Drought, salinity, extreme temperatures, and oxidative stress	Drought, salinity, extreme temperatures, and oxidative stress
LOC_Os01g22910.1	OsALKBH-4	STRE	AGGGG	5	Chr1	1142	1147	-	Arabidopsis thaliana	Abiotic stress (Drought, salinity, extreme temperatures, and oxidative stress	Drought, salinity, extreme temperatures, and oxidative stress
LOC_Os01g22910.1	OsALKBH-4	STRE	AGGGG	5	Chr1	1229	1234	+	Arabidopsis thaliana	Abiotic stress (Drought, salinity, extreme temperatures, and oxidative stress	Drought, salinity, extreme temperatures, and oxidative stress
LOC_Os01g22910.1	OsALKBH-4	STRE	AGGGG	5	Chr1	1274	1279	+	Arabidopsis thaliana	Abiotic stress (Drought, salinity, extreme temperatures, and oxidative stress	Drought, salinity, extreme temperatures, and oxidative stress
LOC_Os01g22910.1	OsALKBH-4	STRE	AGGGG	5	Chr1	1749	1754	+	Arabidopsis thaliana	Abiotic stress (Drought, salinity, extreme temperatures, and oxidative stress	Drought, salinity, extreme temperatures, and oxidative stress
LOC_Os01g22910.1	OsALKBH-4	AAGAA-motif	gGTAAAGAAA	9	Chr1	1041	1050	-	Avena sativa	Abiotic stress (Drought, salinity, extreme temperatures, and oxidative stress	Drought, salt, and extremes temperature responsive element
LOC_Os01g22910.1	OsALKBH-4	AAGAA-motif	GAAAGAA	7	Chr1	1455	1462	+	Avena sativa	Abiotic stress (Drought, salinity, extreme temperatures, and oxidative stress	Drought, salt, and extremes temperature responsive element
LOC_Os01g22910.1	OsALKBH-4	AAGAA-motif	GAAAGAA	7	Chr1	1915	1922	+	Avena sativa	Abiotic stress (Drought, salinity, extreme temperatures, and oxidative stress	Drought, salt, and extremes temperature responsive element
LOC_Os01g22910.1	OsALKBH-4	LTR	CCGAAA	6	Chr1	1913	1919	+	Hordeum vulgare	Abiotic stress (Low temperature)	Low-temperature responsiveness
LOC_Os01g22910.1	OsALKBH-4	ERE	ATTTCATA	8	Chr1	1602	1610	+	Nicotiana glutinos	Phytohormone regulation (ETH)	Ethylene-responsive TFs
LOC_Os01g22910.1	OsALKBH-4	P-box	CCTTTTG	7	Chr1	1701	1708	-	Oryza sativa	Phytohormone regulation (GB)	Gibberellin-responsive element
LOC_Os01g22910.1	OsALKBH-4	as-1	TGACG	5	Chr1	1595	1600	+	Arabidopsis thaliana	Phytohormone regulation (SA)	SA responsiveness; pathogen & oxidative stress
LOC_Os01g22910.1	OsALKBH-4	ABRE	GCCGCGTGGC	9	Chr1	770	779	-	Oryza sativa	Phytohormone regulation (ABA)	ABA responsiveness
LOC_Os01g22910.1	OsALKBH-4	CGTCA-motif	CGTCA	5	Chr1	1595	1600	-	Hordeum vulgare	Phytohormone regulation (MeJA)	MeJA-responsiveness
LOC_Os01g22910.1	OsALKBH-4	TGACG-motif	TGACG	5	Chr1	1595	1600	+	Hordeum vulgare	Phytohormone regulation (MeJA)	MeJA-responsiveness
LOC_Os01g22910.1	OsALKBH-4	MYB	CAACCA	6	Chr1	102	108	-	Arabidopsis thaliana	Transcriptional regulation (MYB)	MYB family of transcription factors
LOC_Os01g22910.1	OsALKBH-4	MYB	CAACAG	6	Chr1	318	324	-	Arabidopsis thaliana	Transcriptional regulation (MYB)	MYB family of transcription factors
LOC_Os01g22910.1	OsALKBH-4	MYB	CAACCA	6	Chr1	1448	1454	-	Arabidopsis thaliana	Transcriptional regulation (MYB)	MYB family of transcription factors
LOC_Os01g22910.1	OsALKBH-4	MYB	CAACCA	6	Chr1	1763	1769	+	Arabidopsis thaliana	Transcriptional regulation (MYB)	MYB family of transcription factors
LOC_Os01g22910.1	OsALKBH-4	MYB	CAACCA	6	Chr1	2008	2014	-	Arabidopsis thaliana	Transcriptional regulation (MYB)	MYB family of transcription factors
LOC_Os01g22910.1	OsALKBH-4	Myb-binding site	CAACAG	6	Chr1	318	324	-	Nicotiana tabacum	Transcriptional regulation (MYB) drought, salt, cold stress, and pathogen attack	MYB TFs, regulates drought, salt, cold stress, and pathogen attack
LOC_Os01g22910.1	OsALKBH-4	MRE	AACCTAA	7	Chr1	487	494	+	Petroselinum crispum	Transcriptional regulation (MYB) involved in light	MYB binding involved in light responsiveness
LOC_Os01g22910.1	OsALKBH-4	Myc	TCTCTTA	7	Chr1	274	281	-	Arabidopsis thaliana	Transcriptional regulation (MYC)	MYC TFs response to abiotic stresses and hormonal signals
LOC_Os01g22910.1	OsALKBH-4	MYC	CATGTG	6	Chr1	265	271	-	Arabidopsis thaliana	Transcriptional regulation (MYC)	MYC TFs response to abiotic stresses and hormonal signals
LOC_Os01g22910.1	OsALKBH-4	MYC	CATGTG	6	Chr1	336	342	+	Arabidopsis thaliana	Transcriptional regulation (MYC)	MYC TFs response to abiotic stresses and hormonal signals
LOC_Os01g22910.1	OsALKBH-4	MYC	CATGTG	6	Chr1	544	550	+	Arabidopsis thaliana	Transcriptional regulation (MYC)	MYC TFs response to abiotic stresses and hormonal signals
LOC_Os01g22910.1	OsALKBH-4	MYC	CATTTG	6	Chr1	974	980	-	Arabidopsis thaliana	Transcriptional regulation (MYC)	MYC TFs response to abiotic stresses and hormonal signals
LOC_Os01g22910.1	OsALKBH-4	MYC	CAATTG	6	Chr1	1689	1695	-	Arabidopsis thaliana	Transcriptional regulation (MYC)	MYC TFs response to abiotic stresses and hormonal signals
LOC_Os01g25010.1	OsALKBH-5	W box	TTGACC	6	Chr1	587	593	+	Arabidopsis thaliana	Biotic stress (Pathogen, wound )	Pathogens, wounding, and environmental stress responsive
LOC_Os01g25010.1	OsALKBH-5	W box	TTGACC	6	Chr1	673	679	-	Arabidopsis thaliana	Biotic stress (Pathogen, wound )	Pathogens, wounding, and environmental stress responsive
LOC_Os01g25010.1	OsALKBH-5	ABRE4	CACGTA	6	Chr1	1591	1597	+	Zea mays	Phytohormone (ABA) responsive drought, salinity, and osmotic stress	ABA-responsive drought, salinity, and osmotic stress
LOC_Os01g25010.1	OsALKBH-5	ABRE4	CACGTA	6	Chr1	1967	1973	+	Zea mays	Phytohormone (ABA) responsive drought, salinity, and osmotic stress	ABA-responsive drought, salinity, and osmotic stress
LOC_Os01g25010.1	OsALKBH-5	ERE	ATTTTAAA	8	Chr1	683	691	+	Nicotiana glutinos	Phytohormone regulation (ETH)	Ethylene-responsive TFs
LOC_Os01g25010.1	OsALKBH-5	ERE	ATTTTAAA	8	Chr1	1055	1063	-	Nicotiana glutinos	Phytohormone regulation (ETH)	Ethylene-responsive TFs
LOC_Os01g25010.1	OsALKBH-5	ERE	ATTTTAAA	8	Chr1	1652	1660	-	Nicotiana glutinos	Phytohormone regulation (ETH)	Ethylene-responsive TFs
LOC_Os01g25010.1	OsALKBH-5	as-1	TGACG	5	Chr1	132	137	+	Arabidopsis thaliana	Phytohormone regulation (SA)	SA responsiveness; pathogen & oxidative stress
LOC_Os01g25010.1	OsALKBH-5	as-1	TGACG	5	Chr1	263	268	+	Arabidopsis thaliana	Phytohormone regulation (SA)	SA responsiveness; pathogen & oxidative stress
LOC_Os01g25010.1	OsALKBH-5	as-1	TGACG	5	Chr1	702	707	-	Arabidopsis thaliana	Phytohormone regulation (SA)	SA responsiveness; pathogen & oxidative stress
LOC_Os01g25010.1	OsALKBH-5	TCA-element	TCAGAAGAGG	9	Chr1	995	1004	+	Brassica oleracea	Phytohormone regulation (SA)	Salicylic acid responsiveness
LOC_Os01g25010.1	OsALKBH-5	TCA-element	CCATCTTTTT	9	Chr1	1281	1290	-	Nicotiana tabacum	Phytohormone regulation (SA)	Salicylic acid responsiveness
LOC_Os01g25010.1	OsALKBH-5	ABRE3a	TACGTG	6	Chr1	1591	1597	-	Zea mays	Phytohormone regulation (ABA)	ABA activating in water deficit and osmotic stress
LOC_Os01g25010.1	OsALKBH-5	ABRE3a	TACGTG	6	Chr1	1967	1973	-	Zea mays	Phytohormone regulation (ABA)	ABA activating in water deficit and osmotic stress
LOC_Os01g25010.1	OsALKBH-5	ABRE	ACGTG	5	Chr1	827	832	-	Arabidopsis thaliana	Phytohormone regulation (ABA)	ABA responsiveness
LOC_Os01g25010.1	OsALKBH-5	ABRE	ACGTG	5	Chr1	1591	1596	-	Arabidopsis thaliana	Phytohormone regulation (ABA)	ABA responsiveness
LOC_Os01g25010.1	OsALKBH-5	ABRE	ACGTG	5	Chr1	1967	1972	-	Arabidopsis thaliana	Phytohormone regulation (ABA)	ABA responsiveness
LOC_Os01g25010.1	OsALKBH-5	CGTCA-motif	CGTCA	5	Chr1	132	137	-	Hordeum vulgare	Phytohormone regulation (MeJA)	MeJA-responsiveness
LOC_Os01g25010.1	OsALKBH-5	CGTCA-motif	CGTCA	5	Chr1	263	268	-	Hordeum vulgare	Phytohormone regulation (MeJA)	MeJA-responsiveness
LOC_Os01g25010.1	OsALKBH-5	CGTCA-motif	CGTCA	5	Chr1	702	707	+	Hordeum vulgare	Phytohormone regulation (MeJA)	MeJA-responsiveness
LOC_Os01g25010.1	OsALKBH-5	TGACG-motif	TGACG	5	Chr1	132	137	+	Hordeum vulgare	Phytohormone regulation (MeJA)	MeJA-responsiveness
LOC_Os01g25010.1	OsALKBH-5	TGACG-motif	TGACG	5	Chr1	263	268	+	Hordeum vulgare	Phytohormone regulation (MeJA)	MeJA-responsiveness
LOC_Os01g25010.1	OsALKBH-5	TGACG-motif	TGACG	5	Chr1	702	707	-	Hordeum vulgare	Phytohormone regulation (MeJA)	MeJA-responsiveness
LOC_Os01g25010.1	OsALKBH-5	Myb	TAACTG	6	Chr1	1039	1045	+	Arabidopsis thaliana	Transcriptional regulation (MYB)	MYB family of transcription factors
LOC_Os01g25010.1	OsALKBH-5	MYB	CAACCA	6	Chr1	382	388	-	Arabidopsis thaliana	Transcriptional regulation (MYB)	MYB family of transcription factors
LOC_Os01g25010.1	OsALKBH-5	MYB	CAACAG	6	Chr1	1801	1807	-	Arabidopsis thaliana	Transcriptional regulation (MYB)	MYB family of transcription factors
LOC_Os01g25010.1	OsALKBH-5	Myb-binding site	CAACAG	6	Chr1	1801	1807	-	Nicotiana tabacum	Transcriptional regulation (MYB) drought, salt, cold stress, and pathogen attack	MYB TFs, regulates drought, salt, cold stress, and pathogen attack
LOC_Os01g25010.1	OsALKBH-5	Myc	TCTCTTA	7	Chr1	1716	1723	-	Arabidopsis thaliana	Transcriptional regulation (MYC)	MYC TFs response to abiotic stresses and hormonal signals
LOC_Os01g25010.1	OsALKBH-5	MYC	CATGTG	6	Chr1	580	586	-	Arabidopsis thaliana	Transcriptional regulation (MYC)	MYC TFs response to abiotic stresses and hormonal signals
LOC_Os01g25010.1	OsALKBH-5	MYC	CATTTG	6	Chr1	765	771	+	Arabidopsis thaliana	Transcriptional regulation (MYC)	MYC TFs response to abiotic stresses and hormonal signals
LOC_Os01g25010.1	OsALKBH-5	MYC	CATTTG	6	Chr1	1622	1628	+	Arabidopsis thaliana	Transcriptional regulation (MYC)	MYC TFs response to abiotic stresses and hormonal signals
LOC_Os01g27490.1	OsALKBH-6	STRE	AGGGG	5	Chr1	367	372	-	Arabidopsis thaliana	Abiotic stress (Drought, salinity, extreme temperatures, and oxidative stress	Drought, salinity, extreme temperatures, and oxidative stress
LOC_Os01g27490.1	OsALKBH-6	STRE	AGGGG	5	Chr1	440	445	+	Arabidopsis thaliana	Abiotic stress (Drought, salinity, extreme temperatures, and oxidative stress	Drought, salinity, extreme temperatures, and oxidative stress
LOC_Os01g27490.1	OsALKBH-6	STRE	AGGGG	5	Chr1	577	582	-	Arabidopsis thaliana	Abiotic stress (Drought, salinity, extreme temperatures, and oxidative stress	Drought, salinity, extreme temperatures, and oxidative stress
LOC_Os01g27490.1	OsALKBH-6	STRE	AGGGG	5	Chr1	891	896	-	Arabidopsis thaliana	Abiotic stress (Drought, salinity, extreme temperatures, and oxidative stress	Drought, salinity, extreme temperatures, and oxidative stress
LOC_Os01g27490.1	OsALKBH-6	STRE	AGGGG	5	Chr1	1756	1761	+	Arabidopsis thaliana	Abiotic stress (Drought, salinity, extreme temperatures, and oxidative stress	Drought, salinity, extreme temperatures, and oxidative stress
LOC_Os01g27490.1	OsALKBH-6	ABRE4	CACGTA	6	Chr1	1973	1979	-	Zea mays	Phytohormone (ABA) responsive drought, salinity, and osmotic stress	ABA-responsive drought, salinity, and osmotic stress
LOC_Os01g27490.1	OsALKBH-6	TGA-element	AACGAC	6	Chr1	827	833	-	Brassica oleracea	Phytohormone regulation (Auxin)	Auxin responsiveness
LOC_Os01g27490.1	OsALKBH-6	ERE	ATTTCATA	8	Chr1	1221	1229	+	Nicotiana glutinos	Phytohormone regulation (ETH)	Ethylene-responsive TFs
LOC_Os01g27490.1	OsALKBH-6	ERE	ATTTTAAA	8	Chr1	1353	1361	+	Nicotiana glutinos	Phytohormone regulation (ETH)	Ethylene-responsive TFs
LOC_Os01g27490.1	OsALKBH-6	P-box	CCTTTTG	7	Chr1	1407	1414	-	Oryza sativa	Phytohormone regulation (GB)	Gibberellin-responsive element
LOC_Os01g27490.1	OsALKBH-6	as-1	TGACG	5	Chr1	756	761	+	Arabidopsis thaliana	Phytohormone regulation (SA)	SA responsiveness; pathogen & oxidative stress
LOC_Os01g27490.1	OsALKBH-6	ABRE3a	TACGTG	6	Chr1	1973	1979	+	Zea mays	Phytohormone regulation (ABA)	ABA activating in water deficit and osmotic stress
LOC_Os01g27490.1	OsALKBH-6	ABRE	CACGTG	6	Chr1	1801	1807	-	Arabidopsis thaliana	Phytohormone regulation (ABA)	ABA responsiveness
LOC_Os01g27490.1	OsALKBH-6	ABRE	ACGTG	5	Chr1	1802	1807	+	Arabidopsis thaliana	Phytohormone regulation (ABA)	ABA responsiveness
LOC_Os01g27490.1	OsALKBH-6	ABRE	ACGTG	5	Chr1	1974	1979	+	Arabidopsis thaliana	Phytohormone regulation (ABA)	ABA responsiveness
LOC_Os01g27490.1	OsALKBH-6	CGTCA-motif	CGTCA	5	Chr1	756	761	-	Hordeum vulgare	Phytohormone regulation (MeJA)	MeJA-responsiveness
LOC_Os01g27490.1	OsALKBH-6	TGACG-motif	TGACG	5	Chr1	756	761	+	Hordeum vulgare	Phytohormone regulation (MeJA)	MeJA-responsiveness
LOC_Os01g27490.1	OsALKBH-6	MYB	CAACCA	6	Chr1	41	47	-	Arabidopsis thaliana	Transcriptional regulation (MYB)	MYB family of transcription factors
LOC_Os01g27490.1	OsALKBH-6	MYB	CAACAG	6	Chr1	412	418	-	Arabidopsis thaliana	Transcriptional regulation (MYB)	MYB family of transcription factors
LOC_Os01g27490.1	OsALKBH-6	MYB	CAACCA	6	Chr1	507	513	-	Arabidopsis thaliana	Transcriptional regulation (MYB)	MYB family of transcription factors
LOC_Os01g27490.1	OsALKBH-6	MYB	TAACCA	6	Chr1	804	810	+	Arabidopsis thaliana	Transcriptional regulation (MYB)	MYB family of transcription factors
LOC_Os01g27490.1	OsALKBH-6	MYB	CAACAG	6	Chr1	1752	1758	+	Arabidopsis thaliana	Transcriptional regulation (MYB)	MYB family of transcription factors
LOC_Os01g27490.1	OsALKBH-6	MYB	CAACCA	6	Chr1	1781	1787	+	Arabidopsis thaliana	Transcriptional regulation (MYB)	MYB family of transcription factors
LOC_Os01g27490.1	OsALKBH-6	MYB	CAACCA	6	Chr1	1845	1851	-	Arabidopsis thaliana	Transcriptional regulation (MYB)	MYB family of transcription factors
LOC_Os01g27490.1	OsALKBH-6	Myb	CAACTG	6	Chr1	37	43	+	Arabidopsis thaliana	Transcriptional regulation (MYB)	MYB family of transcription factors
LOC_Os01g27490.1	OsALKBH-6	Myb-binding site	CAACAG	6	Chr1	412	418	-	Nicotiana tabacum	Transcriptional regulation (MYB) drought, salt, cold stress, and pathogen attack	MYB TFs, regulates drought, salt, cold stress, and pathogen attack
LOC_Os01g27490.1	OsALKBH-6	Myb-binding site	CAACAG	6	Chr1	1752	1758	+	Nicotiana tabacum	Transcriptional regulation (MYB) drought, salt, cold stress, and pathogen attack	MYB TFs, regulates drought, salt, cold stress, and pathogen attack
LOC_Os01g27490.1	OsALKBH-6	MYB-like sequence	TAACCA	6	Chr1	804	810	+	Arabidopsis thaliana	Transcriptional regulation (MYB) drought, salt, cold stress, and pathogen attack	MYB TFs, regulates drought, salt, cold stress, and pathogen attack
LOC_Os01g27490.1	OsALKBH-6	MBS	CAACTG	6	Chr1	37	43	+	Arabidopsis thaliana	Transcriptional regulation (MYB) involved in drought-inducibility	MYB binding involved in drought-inducibility
LOC_Os01g27490.1	OsALKBH-6	Myc	TCTCTTA	7	Chr1	938	945	+	Arabidopsis thaliana	Transcriptional regulation (MYC)	MYC TFs response to abiotic stresses and hormonal signals
LOC_Os01g27490.1	OsALKBH-6	MYC	CATTTG	6	Chr1	259	265	+	Arabidopsis thaliana	Transcriptional regulation (MYC)	MYC TFs response to abiotic stresses and hormonal signals
LOC_Os01g27490.1	OsALKBH-6	MYC	CAATTG	6	Chr1	1157	1163	-	Arabidopsis thaliana	Transcriptional regulation (MYC)	MYC TFs response to abiotic stresses and hormonal signals
LOC_Os01g27490.1	OsALKBH-6	MYC	CATTTG	6	Chr1	1241	1247	-	Arabidopsis thaliana	Transcriptional regulation (MYC)	MYC TFs response to abiotic stresses and hormonal signals
LOC_Os01g27490.1	OsALKBH-6	MYC	CATGTG	6	Chr1	1870	1876	-	Arabidopsis thaliana	Transcriptional regulation (MYC)	MYC TFs response to abiotic stresses and hormonal signals
LOC_Os01g35230.1	OsALKBH-7	DRE core	GCCGAC	6	Chr1	1900	1906	+	Arabidopsis thaliana	Abiotic stress (Drought, cold and high salt stress responsiveness)	Drought, cold, and high-salt stress responsiveness
LOC_Os01g35230.1	OsALKBH-7	STRE	AGGGG	5	Chr1	122	127	-	Arabidopsis thaliana	Abiotic stress (Drought, salinity, extreme temperatures, and oxidative stress	Drought, salinity, extreme temperatures, and oxidative stress
LOC_Os01g35230.1	OsALKBH-7	STRE	AGGGG	5	Chr1	1215	1220	+	Arabidopsis thaliana	Abiotic stress (Drought, salinity, extreme temperatures, and oxidative stress	Drought, salinity, extreme temperatures, and oxidative stress
LOC_Os01g35230.1	OsALKBH-7	LTR	CCGAAA	6	Chr1	1445	1451	-	Hordeum vulgare	Abiotic stress (Low temperature)	Low-temperature responsiveness
LOC_Os01g35230.1	OsALKBH-7	W box	TTGACC	6	Chr1	725	731	-	Arabidopsis thaliana	Biotic stress (Pathogen, wound )	Pathogens, wounding, and environmental stress responsive
LOC_Os01g35230.1	OsALKBH-7	W box	TTGACC	6	Chr1	881	887	-	Arabidopsis thaliana	Biotic stress (Pathogen, wound )	Pathogens, wounding, and environmental stress responsive
LOC_Os01g35230.1	OsALKBH-7	WRE3	CCACCT	6	Chr1	1915	1921	-	Pisum sativum	Biotic stress (Wound Responsive Element)	Wound Responsive Element 3
LOC_Os01g35230.1	OsALKBH-7	ABRE4	CACGTA	6	Chr1	757	763	+	Zea mays	Phytohormone (ABA) responsive drought, salinity, and osmotic stress	ABA-responsive drought, salinity, and osmotic stress
LOC_Os01g35230.1	OsALKBH-7	ERE	ATTTTAAA	8	Chr1	910	918	+	Nicotiana glutinos	Phytohormone regulation (ETH)	Ethylene-responsive TFs
LOC_Os01g35230.1	OsALKBH-7	ERE	ATTTCATA	8	Chr1	1064	1072	-	Nicotiana glutinos	Phytohormone regulation (ETH)	Ethylene-responsive TFs
LOC_Os01g35230.1	OsALKBH-7	as-1	TGACG	5	Chr1	321	326	+	Arabidopsis thaliana	Phytohormone regulation (SA)	SA responsiveness; pathogen & oxidative stress
LOC_Os01g35230.1	OsALKBH-7	ABRE3a	TACGTG	6	Chr1	757	763	-	Zea mays	Phytohormone regulation (ABA)	ABA activating in water deficit and osmotic stress
LOC_Os01g35230.1	OsALKBH-7	ABRE	ACGTG	5	Chr1	757	762	-	Arabidopsis thaliana	Phytohormone regulation (ABA)	ABA responsiveness
LOC_Os01g35230.1	OsALKBH-7	CGTCA-motif	CGTCA	5	Chr1	321	326	-	Hordeum vulgare	Phytohormone regulation (MeJA)	MeJA-responsiveness
LOC_Os01g35230.1	OsALKBH-7	TGACG-motif	TGACG	5	Chr1	321	326	+	Hordeum vulgare	Phytohormone regulation (MeJA)	MeJA-responsiveness
LOC_Os01g35230.1	OsALKBH-7	Myb	TAACTG	6	Chr1	459	465	+	Arabidopsis thaliana	Transcriptional regulation (MYB)	MYB family of transcription factors
LOC_Os01g35230.1	OsALKBH-7	Myb	TAACTG	6	Chr1	1383	1389	+	Arabidopsis thaliana	Transcriptional regulation (MYB)	MYB family of transcription factors
LOC_Os01g35230.1	OsALKBH-7	MYB	TAACCA	6	Chr1	473	479	-	Arabidopsis thaliana	Transcriptional regulation (MYB)	MYB family of transcription factors
LOC_Os01g35230.1	OsALKBH-7	MYB	TAACCA	6	Chr1	1238	1244	+	Arabidopsis thaliana	Transcriptional regulation (MYB)	MYB family of transcription factors
LOC_Os01g35230.1	OsALKBH-7	MYB-like sequence	TAACCA	6	Chr1	473	479	-	Arabidopsis thaliana	Transcriptional regulation (MYB) drought, salt, cold stress, and pathogen attack	MYB TFs, regulates drought, salt, cold stress, and pathogen attack
LOC_Os01g35230.1	OsALKBH-7	MYB-like sequence	TAACCA	6	Chr1	1238	1244	+	Arabidopsis thaliana	Transcriptional regulation (MYB) drought, salt, cold stress, and pathogen attack	MYB TFs, regulates drought, salt, cold stress, and pathogen attack
LOC_Os01g35230.1	OsALKBH-7	MYC	CATGTG	6	Chr1	144	150	-	Arabidopsis thaliana	Transcriptional regulation (MYC)	MYC TFs response to abiotic stresses and hormonal signals
LOC_Os01g35230.1	OsALKBH-7	MYC	CATGTG	6	Chr1	713	719	-	Arabidopsis thaliana	Transcriptional regulation (MYC)	MYC TFs response to abiotic stresses and hormonal signals
LOC_Os01g35230.1	OsALKBH-7	MYC	CATGTG	6	Chr1	748	754	-	Arabidopsis thaliana	Transcriptional regulation (MYC)	MYC TFs response to abiotic stresses and hormonal signals
LOC_Os01g35230.1	OsALKBH-7	MYC	CATGTG	6	Chr1	750	756	+	Arabidopsis thaliana	Transcriptional regulation (MYC)	MYC TFs response to abiotic stresses and hormonal signals
LOC_Os01g35230.1	OsALKBH-7	MYC	CATTTG	6	Chr1	952	958	-	Arabidopsis thaliana	Transcriptional regulation (MYC)	MYC TFs response to abiotic stresses and hormonal signals
LOC_Os01g35230.1	OsALKBH-7	MYC	CATGTG	6	Chr1	1019	1025	+	Arabidopsis thaliana	Transcriptional regulation (MYC)	MYC TFs response to abiotic stresses and hormonal signals
LOC_Os01g39860.1	OsALKBH-8	DRE core	GCCGAC	6	Chr1	560	566	+	Arabidopsis thaliana	Abiotic stress (Drought, cold and high salt stress responsiveness)	Drought, cold, and high-salt stress responsiveness
LOC_Os01g39860.1	OsALKBH-8	STRE	AGGGG	5	Chr1	394	399	-	Arabidopsis thaliana	Abiotic stress (Drought, salinity, extreme temperatures, and oxidative stress	Drought, salinity, extreme temperatures, and oxidative stress
LOC_Os01g39860.1	OsALKBH-8	STRE	AGGGG	5	Chr1	1389	1394	+	Arabidopsis thaliana	Abiotic stress (Drought, salinity, extreme temperatures, and oxidative stress	Drought, salinity, extreme temperatures, and oxidative stress
LOC_Os01g39860.1	OsALKBH-8	STRE	AGGGG	5	Chr1	1496	1501	+	Arabidopsis thaliana	Abiotic stress (Drought, salinity, extreme temperatures, and oxidative stress	Drought, salinity, extreme temperatures, and oxidative stress
LOC_Os01g39860.1	OsALKBH-8	STRE	AGGGG	5	Chr1	1511	1516	-	Arabidopsis thaliana	Abiotic stress (Drought, salinity, extreme temperatures, and oxidative stress	Drought, salinity, extreme temperatures, and oxidative stress
LOC_Os01g39860.1	OsALKBH-8	LTR	CCGAAA	6	Chr1	136	142	-	Hordeum vulgare	Abiotic stress (Low temperature)	Low-temperature responsiveness
LOC_Os01g39860.1	OsALKBH-8	WRE3	CCACCT	6	Chr1	42	48	+	Pisum sativum	Biotic stress (Wound Responsive Element)	Wound Responsive Element 3
LOC_Os01g39860.1	OsALKBH-8	ABRE4	CACGTA	6	Chr1	448	454	+	Zea mays	Phytohormone (ABA) responsive drought, salinity, and osmotic stress	ABA-responsive drought, salinity, and osmotic stress
LOC_Os01g39860.1	OsALKBH-8	as-1	TGACG	5	Chr1	614	619	-	Arabidopsis thaliana	Phytohormone regulation (SA)	SA responsiveness; pathogen & oxidative stress
LOC_Os01g39860.1	OsALKBH-8	as-1	TGACG	5	Chr1	940	945	-	Arabidopsis thaliana	Phytohormone regulation (SA)	SA responsiveness; pathogen & oxidative stress
LOC_Os01g39860.1	OsALKBH-8	as-1	TGACG	5	Chr1	1195	1200	+	Arabidopsis thaliana	Phytohormone regulation (SA)	SA responsiveness; pathogen & oxidative stress
LOC_Os01g39860.1	OsALKBH-8	as-1	TGACG	5	Chr1	1237	1242	+	Arabidopsis thaliana	Phytohormone regulation (SA)	SA responsiveness; pathogen & oxidative stress
LOC_Os01g39860.1	OsALKBH-8	as-1	TGACG	5	Chr1	1580	1585	-	Arabidopsis thaliana	Phytohormone regulation (SA)	SA responsiveness; pathogen & oxidative stress
LOC_Os01g39860.1	OsALKBH-8	TCA	TCATCTTCAT	9	Chr1	1917	1926	+	Pisum sativum	Phytohormone regulation (SA)	Salicylic acid responsiveness
LOC_Os01g39860.1	OsALKBH-8	TCA-element	CCATCTTTTT	9	Chr1	396	405	+	Nicotiana tabacum	Phytohormone regulation (SA)	Salicylic acid responsiveness
LOC_Os01g39860.1	OsALKBH-8	ABRE3a	TACGTG	6	Chr1	448	454	-	Zea mays	Phytohormone regulation (ABA)	ABA activating in water deficit and osmotic stress
LOC_Os01g39860.1	OsALKBH-8	ABRE	ACGTG	5	Chr1	448	453	-	Arabidopsis thaliana	Phytohormone regulation (ABA)	ABA responsiveness
LOC_Os01g39860.1	OsALKBH-8	CGTCA-motif	CGTCA	5	Chr1	614	619	+	Hordeum vulgare	Phytohormone regulation (MeJA)	MeJA-responsiveness
LOC_Os01g39860.1	OsALKBH-8	CGTCA-motif	CGTCA	5	Chr1	940	945	+	Hordeum vulgare	Phytohormone regulation (MeJA)	MeJA-responsiveness
LOC_Os01g39860.1	OsALKBH-8	CGTCA-motif	CGTCA	5	Chr1	1195	1200	-	Hordeum vulgare	Phytohormone regulation (MeJA)	MeJA-responsiveness
LOC_Os01g39860.1	OsALKBH-8	CGTCA-motif	CGTCA	5	Chr1	1237	1242	-	Hordeum vulgare	Phytohormone regulation (MeJA)	MeJA-responsiveness
LOC_Os01g39860.1	OsALKBH-8	CGTCA-motif	CGTCA	5	Chr1	1580	1585	+	Hordeum vulgare	Phytohormone regulation (MeJA)	MeJA-responsiveness
LOC_Os01g39860.1	OsALKBH-8	TGACG-motif	TGACG	5	Chr1	614	619	-	Hordeum vulgare	Phytohormone regulation (MeJA)	MeJA-responsiveness
LOC_Os01g39860.1	OsALKBH-8	TGACG-motif	TGACG	5	Chr1	940	945	-	Hordeum vulgare	Phytohormone regulation (MeJA)	MeJA-responsiveness
LOC_Os01g39860.1	OsALKBH-8	TGACG-motif	TGACG	5	Chr1	1195	1200	+	Hordeum vulgare	Phytohormone regulation (MeJA)	MeJA-responsiveness
LOC_Os01g39860.1	OsALKBH-8	TGACG-motif	TGACG	5	Chr1	1237	1242	+	Hordeum vulgare	Phytohormone regulation (MeJA)	MeJA-responsiveness
LOC_Os01g39860.1	OsALKBH-8	TGACG-motif	TGACG	5	Chr1	1580	1585	-	Hordeum vulgare	Phytohormone regulation (MeJA)	MeJA-responsiveness
LOC_Os01g39860.1	OsALKBH-8	Myb	CAACTG	6	Chr1	1975	1981	-	Arabidopsis thaliana	Transcriptional regulation (MYB)	MYB family of transcription factors
LOC_Os01g39860.1	OsALKBH-8	MYB	TAACCA	6	Chr1	156	162	-	Arabidopsis thaliana	Transcriptional regulation (MYB)	MYB family of transcription factors
LOC_Os01g39860.1	OsALKBH-8	MYB	CAACCA	6	Chr1	195	201	+	Arabidopsis thaliana	Transcriptional regulation (MYB)	MYB family of transcription factors
LOC_Os01g39860.1	OsALKBH-8	MYB	CAACAG	6	Chr1	592	598	-	Arabidopsis thaliana	Transcriptional regulation (MYB)	MYB family of transcription factors
LOC_Os01g39860.1	OsALKBH-8	MYB	CAACCA	6	Chr1	1848	1854	-	Arabidopsis thaliana	Transcriptional regulation (MYB)	MYB family of transcription factors
LOC_Os01g39860.1	OsALKBH-8	Myb-binding site	CAACAG	6	Chr1	592	598	-	Nicotiana tabacum	Transcriptional regulation (MYB) drought, salt, cold stress, and pathogen attack	MYB TFs, regulates drought, salt, cold stress, and pathogen attack
LOC_Os01g39860.1	OsALKBH-8	MYB-like sequence	TAACCA	6	Chr1	156	162	-	Arabidopsis thaliana	Transcriptional regulation (MYB) drought, salt, cold stress, and pathogen attack	MYB TFs, regulates drought, salt, cold stress, and pathogen attack
LOC_Os01g39860.1	OsALKBH-8	MBS	CAACTG	6	Chr1	1975	1981	-	Arabidopsis thaliana	Transcriptional regulation (MYB) involved in drought-inducibility	MYB binding involved in drought-inducibility
LOC_Os01g39860.1	OsALKBH-8	MRE	AACCTAA	7	Chr1	1206	1213	-	Petroselinum crispum	Transcriptional regulation (MYB) involved in light	MYB binding involved in light responsiveness
LOC_Os01g39860.1	OsALKBH-8	MYC	CATGTG	6	Chr1	304	310	-	Arabidopsis thaliana	Transcriptional regulation (MYC)	MYC TFs response to abiotic stresses and hormonal signals
LOC_Os01g39860.1	OsALKBH-8	MYC	CATGTG	6	Chr1	770	776	+	Arabidopsis thaliana	Transcriptional regulation (MYC)	MYC TFs response to abiotic stresses and hormonal signals
LOC_Os01g39860.1	OsALKBH-8	MYC	CATTTG	6	Chr1	1185	1191	+	Arabidopsis thaliana	Transcriptional regulation (MYC)	MYC TFs response to abiotic stresses and hormonal signals
LOC_Os01g39860.1	OsALKBH-8	MYC	CATGTG	6	Chr1	1571	1577	-	Arabidopsis thaliana	Transcriptional regulation (MYC)	MYC TFs response to abiotic stresses and hormonal signals
LOC_Os01g55240.1	OsALKBH-9	DRE1	ACCGAGA	7	Chr1	148	155	-	Zea mays	Abiotic stress (Drought and cold stress responsiveness)	Drought and cold stress responsiveness
LOC_Os01g55240.1	OsALKBH-9	STRE	AGGGG	5	Chr1	1119	1124	+	Arabidopsis thaliana	Abiotic stress (Drought, salinity, extreme temperatures, and oxidative stress	Drought, salinity, extreme temperatures, and oxidative stress
LOC_Os01g55240.1	OsALKBH-9	STRE	AGGGG	5	Chr1	1231	1236	+	Arabidopsis thaliana	Abiotic stress (Drought, salinity, extreme temperatures, and oxidative stress	Drought, salinity, extreme temperatures, and oxidative stress
LOC_Os01g55240.1	OsALKBH-9	STRE	AGGGG	5	Chr1	1596	1601	-	Arabidopsis thaliana	Abiotic stress (Drought, salinity, extreme temperatures, and oxidative stress	Drought, salinity, extreme temperatures, and oxidative stress
LOC_Os01g55240.1	OsALKBH-9	STRE	AGGGG	5	Chr1	1792	1797	+	Arabidopsis thaliana	Abiotic stress (Drought, salinity, extreme temperatures, and oxidative stress	Drought, salinity, extreme temperatures, and oxidative stress
LOC_Os01g55240.1	OsALKBH-9	STRE	AGGGG	5	Chr1	1932	1937	-	Arabidopsis thaliana	Abiotic stress (Drought, salinity, extreme temperatures, and oxidative stress	Drought, salinity, extreme temperatures, and oxidative stress
LOC_Os01g55240.1	OsALKBH-9	AAGAA-motif	GAAAGAA	7	Chr1	196	203	+	Avena sativa	Abiotic stress (Drought, salinity, extreme temperatures, and oxidative stress	Drought, salt, and extremes temperature responsive element
LOC_Os01g55240.1	OsALKBH-9	ABRE4	CACGTA	6	Chr1	458	464	+	Zea mays	Phytohormone (ABA) responsive drought, salinity, and osmotic stress	ABA-responsive drought, salinity, and osmotic stress
LOC_Os01g55240.1	OsALKBH-9	ERE	ATTTTAAA	8	Chr1	984	992	+	Nicotiana glutinos	Phytohormone regulation (ETH)	Ethylene-responsive TFs
LOC_Os01g55240.1	OsALKBH-9	ERE	ATTTTAAA	8	Chr1	1367	1375	+	Nicotiana glutinos	Phytohormone regulation (ETH)	Ethylene-responsive TFs
LOC_Os01g55240.1	OsALKBH-9	ERE	ATTTTAAA	8	Chr1	1369	1377	-	Nicotiana glutinos	Phytohormone regulation (ETH)	Ethylene-responsive TFs
LOC_Os01g55240.1	OsALKBH-9	as-1	TGACG	5	Chr1	889	894	-	Arabidopsis thaliana	Phytohormone regulation (SA)	SA responsiveness; pathogen & oxidative stress
LOC_Os01g55240.1	OsALKBH-9	TCA-element	CCATCTTTTT	9	Chr1	897	906	-	Nicotiana tabacum	Phytohormone regulation (SA)	Salicylic acid responsiveness
LOC_Os01g55240.1	OsALKBH-9	WUN-motif	TAATTACTC	9	Chr1	1079	1088	+	Nicotiana glutinosa	Phytohormone regulation (SA)	Wound and pathogen responsive element
LOC_Os01g55240.1	OsALKBH-9	ABRE3a	TACGTG	6	Chr1	458	464	-	Zea mays	Phytohormone regulation (ABA)	ABA activating in water deficit and osmotic stress
LOC_Os01g55240.1	OsALKBH-9	ABRE	TACGGTC	7	Chr1	140	147	+	Arabidopsis thaliana	Phytohormone regulation (ABA)	ABA responsiveness
LOC_Os01g55240.1	OsALKBH-9	ABRE	ACGTG	5	Chr1	458	463	-	Arabidopsis thaliana	Phytohormone regulation (ABA)	ABA responsiveness
LOC_Os01g55240.1	OsALKBH-9	ABRE	ACGTG	5	Chr1	698	703	-	Arabidopsis thaliana	Phytohormone regulation (ABA)	ABA responsiveness
LOC_Os01g55240.1	OsALKBH-9	ABRE	CACGTG	6	Chr1	1486	1492	-	Arabidopsis thaliana	Phytohormone regulation (ABA)	ABA responsiveness
LOC_Os01g55240.1	OsALKBH-9	ABRE	ACGTG	5	Chr1	1487	1492	+	Arabidopsis thaliana	Phytohormone regulation (ABA)	ABA responsiveness
LOC_Os01g55240.1	OsALKBH-9	ABRE	GCAACGTGTC	9	Chr1	1584	1593	-	Hordeum vulgare	Phytohormone regulation (ABA)	ABA responsiveness
LOC_Os01g55240.1	OsALKBH-9	ABRE	ACGTG	5	Chr1	1586	1591	-	Arabidopsis thaliana	Phytohormone regulation (ABA)	ABA responsiveness
LOC_Os01g55240.1	OsALKBH-9	CGTCA-motif	CGTCA	5	Chr1	889	894	+	Hordeum vulgare	Phytohormone regulation (MeJA)	MeJA-responsiveness
LOC_Os01g55240.1	OsALKBH-9	TGACG-motif	TGACG	5	Chr1	889	894	-	Hordeum vulgare	Phytohormone regulation (MeJA)	MeJA-responsiveness
LOC_Os01g55240.1	OsALKBH-9	MYB	TAACCA	6	Chr1	862	868	-	Arabidopsis thaliana	Transcriptional regulation (MYB)	MYB family of transcription factors
LOC_Os01g55240.1	OsALKBH-9	MYB	TAACCA	6	Chr1	882	888	+	Arabidopsis thaliana	Transcriptional regulation (MYB)	MYB family of transcription factors
LOC_Os01g55240.1	OsALKBH-9	MYB	TAACCA	6	Chr1	1394	1400	+	Arabidopsis thaliana	Transcriptional regulation (MYB)	MYB family of transcription factors
LOC_Os01g55240.1	OsALKBH-9	MYB-like sequence	TAACCA	6	Chr1	862	868	-	Arabidopsis thaliana	Transcriptional regulation (MYB) drought, salt, cold stress, and pathogen attack	MYB TFs, regulates drought, salt, cold stress, and pathogen attack
LOC_Os01g55240.1	OsALKBH-9	MYB-like sequence	TAACCA	6	Chr1	882	888	+	Arabidopsis thaliana	Transcriptional regulation (MYB) drought, salt, cold stress, and pathogen attack	MYB TFs, regulates drought, salt, cold stress, and pathogen attack
LOC_Os01g55240.1	OsALKBH-9	MYB-like sequence	TAACCA	6	Chr1	1394	1400	+	Arabidopsis thaliana	Transcriptional regulation (MYB) drought, salt, cold stress, and pathogen attack	MYB TFs, regulates drought, salt, cold stress, and pathogen attack
LOC_Os01g55240.1	OsALKBH-9	MYC	CATTTG	6	Chr1	848	854	-	Arabidopsis thaliana	Transcriptional regulation (MYC)	MYC TFs response to abiotic stresses and hormonal signals
LOC_Os01g55240.1	OsALKBH-9	MYC	CATTTG	6	Chr1	1030	1036	+	Arabidopsis thaliana	Transcriptional regulation (MYC)	MYC TFs response to abiotic stresses and hormonal signals
LOC_Os01g55240.1	OsALKBH-9	MYC	CATGTG	6	Chr1	1055	1061	+	Arabidopsis thaliana	Transcriptional regulation (MYC)	MYC TFs response to abiotic stresses and hormonal signals
LOC_Os01g55240.1	OsALKBH-9	MYC	CATGTG	6	Chr1	1868	1874	-	Arabidopsis thaliana	Transcriptional regulation (MYC)	MYC TFs response to abiotic stresses and hormonal signals
LOC_Os01g55240.1	OsALKBH-9	Myc	TCTCTTA	7	Chr1	313	320	-	Arabidopsis thaliana	Transcriptional regulation (MYC)	MYC TFs response to abiotic stresses and hormonal signals
LOC_Os01g61610.1	OsALKBH-10	AAGAA-motif	gGTAAAGAAA	9	Chr1	795	804	+	Avena sativa	Abiotic stress (Drought, salinity, extreme temperatures, and oxidative)	Drought, salt, and extremes temperature responsive element
LOC_Os01g61610.1	OsALKBH-10	W box	TTGACC	6	Chr1	1346	1352	+	Arabidopsis thaliana	Biotic stress	Pathogens, wounding, and environmental stress responsive
LOC_Os01g61610.1	OsALKBH-10	TGA-element	AACGAC	6	Chr1	1318	1324	+	Brassica oleracea	Phytohormone regulation (Auxin)	Auxin responsiveness
LOC_Os01g61610.1	OsALKBH-10	ERE	ATTTTAAA	8	Chr1	817	825	-	Nicotiana glutinos	Phytohormone regulation (ETH)	Ethylene-responsive TFs
LOC_Os01g61610.1	OsALKBH-10	as-1	TGACG	5	Chr1	1110	1115	-	Arabidopsis thaliana	Phytohormone regulation (SA)	SA responsiveness; pathogen & oxidative stress
LOC_Os01g61610.1	OsALKBH-10	as-1	TGACG	5	Chr1	1263	1268	+	Arabidopsis thaliana	Phytohormone regulation (SA)	SA responsiveness; pathogen & oxidative stress
LOC_Os01g61610.1	OsALKBH-10	as-1	TGACG	5	Chr1	1735	1740	+	Arabidopsis thaliana	Phytohormone regulation (SA)	SA responsiveness; pathogen & oxidative stress
LOC_Os01g61610.1	OsALKBH-10	TCA-element	CCATCTTTTT	10	Chr1	222	232	-	Nicotiana tabacum	Phytohormone regulation (SA)	Salicylic acid responsiveness
LOC_Os01g61610.1	OsALKBH-10	WUN-motif	AAATTTCTT	9	Chr1	436	445	+	Nicotiana glutinosa	Phytohormone regulation (SA)	Wound and pathogen responsive element
LOC_Os01g61610.1	OsALKBH-10	ABRE4	CACGTA	6	Chr1	706	712	+	Zea mays	Phytohormone regulation (ABA)	ABA-responsive drought, salinity, and osmotic stress
LOC_Os01g61610.1	OsALKBH-10	ABRE4	CACGTA	6	Chr1	858	864	+	Zea mays	Phytohormone regulation (ABA)	ABA-responsive drought, salinity, and osmotic stress
LOC_Os01g61610.1	OsALKBH-10	ABRE4	CACGTA	6	Chr1	1186	1192	+	Zea mays	Phytohormone regulation (ABA)	ABA-responsive drought, salinity, and osmotic stress
LOC_Os01g61610.1	OsALKBH-10	ABRE4	CACGTA	6	Chr1	1540	1546	+	Zea mays	Phytohormone regulation (ABA)	ABA-responsive drought, salinity, and osmotic stress
LOC_Os01g61610.1	OsALKBH-10	ABRE4	CACGTA	6	Chr1	1601	1607	-	Zea mays	Phytohormone regulation (ABA)	ABA-responsive drought, salinity, and osmotic stress
LOC_Os01g61610.1	OsALKBH-10	ABRE4	CACGTA	6	Chr1	1659	1665	-	Zea mays	Phytohormone regulation (ABA)	ABA-responsive drought, salinity, and osmotic stress
LOC_Os01g61610.1	OsALKBH-10	ABRE3a	TACGTG	6	Chr1	706	712	-	Zea mays	Phytohormone regulation (ABA)	ABA activating in water deficit and osmotic stress
LOC_Os01g61610.1	OsALKBH-10	ABRE3a	TACGTG	6	Chr1	858	864	-	Zea mays	Phytohormone regulation (ABA)	ABA activating in water deficit and osmotic stress
LOC_Os01g61610.1	OsALKBH-10	ABRE3a	TACGTG	6	Chr1	1186	1192	-	Zea mays	Phytohormone regulation (ABA)	ABA activating in water deficit and osmotic stress
LOC_Os01g61610.1	OsALKBH-10	ABRE3a	TACGTG	6	Chr1	1540	1546	-	Zea mays	Phytohormone regulation (ABA)	ABA activating in water deficit and osmotic stress
LOC_Os01g61610.1	OsALKBH-10	ABRE3a	TACGTG	6	Chr1	1601	1607	+	Zea mays	Phytohormone regulation (ABA)	ABA activating in water deficit and osmotic stress
LOC_Os01g61610.1	OsALKBH-10	ABRE3a	TACGTG	6	Chr1	1659	1665	+	Zea mays	Phytohormone regulation (ABA)	ABA activating in water deficit and osmotic stress
LOC_Os01g61610.1	OsALKBH-10	ABRE	ACGTG	5	Chr1	539	544	+	Arabidopsis thaliana	Phytohormone regulation (ABA)	ABA responsiveness
LOC_Os01g61610.1	OsALKBH-10	ABRE	ACGTG	5	Chr1	706	711	-	Arabidopsis thaliana	Phytohormone regulation (ABA)	ABA responsiveness
LOC_Os01g61610.1	OsALKBH-10	ABRE	ACGTG	5	Chr1	858	863	-	Arabidopsis thaliana	Phytohormone regulation (ABA)	ABA responsiveness
LOC_Os01g61610.1	OsALKBH-10	ABRE	ACGTG	5	Chr1	1160	1165	-	Arabidopsis thaliana	Phytohormone regulation (ABA)	ABA responsiveness
LOC_Os01g61610.1	OsALKBH-10	ABRE	ACGTG	5	Chr1	1186	1191	-	Arabidopsis thaliana	Phytohormone regulation (ABA)	ABA responsiveness
LOC_Os01g61610.1	OsALKBH-10	ABRE	AACCCGG	7	Chr1	1522	1529	-	Arabidopsis thaliana	Phytohormone regulation (ABA)	ABA responsiveness
LOC_Os01g61610.1	OsALKBH-10	ABRE	ACGTG	5	Chr1	1540	1545	-	Arabidopsis thaliana	Phytohormone regulation (ABA)	ABA responsiveness
LOC_Os01g61610.1	OsALKBH-10	ABRE	ACGTG	5	Chr1	1602	1607	+	Arabidopsis thaliana	Phytohormone regulation (ABA)	ABA responsiveness
LOC_Os01g61610.1	OsALKBH-10	ABRE	CGTACGTGCA	9	Chr1	1657	1666	+	Hordeum vulgare	Phytohormone regulation (ABA)	ABA responsiveness
LOC_Os01g61610.1	OsALKBH-10	ABRE	ACGTG	5	Chr1	1660	1665	+	Arabidopsis thaliana	Phytohormone regulation (ABA)	ABA responsiveness
LOC_Os01g61610.1	OsALKBH-10	ABRE	ACGTG	5	Chr1	1846	1851	-	Arabidopsis thaliana	Phytohormone regulation (ABA)	ABA responsiveness
LOC_Os01g61610.1	OsALKBH-10	ABRE	ACGTG	5	Chr1	1959	1964	-	Arabidopsis thaliana	Phytohormone regulation (ABA)	ABA responsiveness
LOC_Os01g61610.1	OsALKBH-10	CGTCA-motif	CGTCA	5	Chr1	1110	1115	+	Hordeum vulgare	Phytohormone regulation (MeJA)	MeJA-responsiveness
LOC_Os01g61610.1	OsALKBH-10	CGTCA-motif	CGTCA	5	Chr1	1263	1268	-	Hordeum vulgare	Phytohormone regulation (MeJA)	MeJA-responsiveness
LOC_Os01g61610.1	OsALKBH-10	CGTCA-motif	CGTCA	5	Chr1	1735	1740	-	Hordeum vulgare	Phytohormone regulation (MeJA)	MeJA-responsiveness
LOC_Os01g61610.1	OsALKBH-10	TGACG-motif	TGACG	5	Chr1	1110	1115	-	Hordeum vulgare	Phytohormone regulation (MeJA)	MeJA-responsiveness
LOC_Os01g61610.1	OsALKBH-10	TGACG-motif	TGACG	5	Chr1	1263	1268	+	Hordeum vulgare	Phytohormone regulation (MeJA)	MeJA-responsiveness
LOC_Os01g61610.1	OsALKBH-10	TGACG-motif	TGACG	5	Chr1	1735	1740	+	Hordeum vulgare	Phytohormone regulation (MeJA)	MeJA-responsiveness
LOC_Os01g61610.1	OsALKBH-10	MYB	CAACCA	6	Chr1	809	815	-	Arabidopsis thaliana	Transcriptional regulation (MYB)	MYB family of transcription factors
LOC_Os01g61610.1	OsALKBH-10	MYB	CAACAG	6	Chr1	1987	1993	-	Arabidopsis thaliana	Transcriptional regulation (MYB)	MYB family of transcription factors
LOC_Os01g61610.1	OsALKBH-10	Myb-binding site	CAACAG	6	Chr1	1987	1993	-	Nicotiana tabacum	Transcriptional regulation (MYB)	MYB TFs, regulates drought, salt, cold stress, and pathogen attack
LOC_Os01g61610.1	OsALKBH-10	MYC	CATGTG	6	Chr1	317	323	-	Arabidopsis thaliana	Transcriptional regulation (MYC)	MYC TFs response to abiotic stresses and hormonal signals
LOC_Os01g61610.1	OsALKBH-10	MYC	CAATTG	6	Chr1	353	359	+	Arabidopsis thaliana	Transcriptional regulation (MYC)	MYC TFs response to abiotic stresses and hormonal signals
LOC_Os01g61610.1	OsALKBH-10	MYC	CATGTG	6	Chr1	1901	1907	+	Arabidopsis thaliana	Transcriptional regulation (MYC)	MYC TFs response to abiotic stresses and hormonal signals
LOC_Os01g61610.1	OsALKBH-10	MYC	CATGTG	6	Chr1	1907	1913	+	Arabidopsis thaliana	Transcriptional regulation (MYC)	MYC TFs response to abiotic stresses and hormonal signals
LOC_Os01g66100.1	OsALKBH-11	LTR	CCGAAA	6	Chr1	904	910	+	Hordeum vulgare	Abiotic stress	Low-temperature responsiveness
LOC_Os01g66100.1	OsALKBH-11	STRE	AGGGG	5	Chr1	1845	1850	-	Arabidopsis thaliana	Abiotic stress (Drought and cold stress responsiveness)	Drought, salinity, extreme temperatures, and oxidative stress
LOC_Os01g66100.1	OsALKBH-11	STRE	AGGGG	5	Chr1	1857	1862	-	Arabidopsis thaliana	Abiotic stress (Drought and cold stress responsiveness)	Drought, salinity, extreme temperatures, and oxidative stress
LOC_Os01g66100.1	OsALKBH-11	STRE	AGGGG	5	Chr1	1892	1897	-	Arabidopsis thaliana	Abiotic stress (Drought and cold stress responsiveness)	Drought, salinity, extreme temperatures, and oxidative stress
LOC_Os01g66100.1	OsALKBH-11	TC-rich repeats	GTTTTCTTAC	10	Chr1	220	230	-	Nicotiana tabacum	Biotic stress	Pathogen defense and stress responsiveness
LOC_Os01g66100.1	OsALKBH-11	WRE3	CCACCT	6	Chr1	494	500	+	Pisum sativum	Biotic stress	Wound Responsive Element 3
LOC_Os01g66100.1	OsALKBH-11	ERE	ATTTTAAA	8	Chr1	640	648	-	Nicotiana glutinos	Phytohormone regulation (ETH)	Ethylene-responsive TFs
LOC_Os01g66100.1	OsALKBH-11	as-1	TGACG	5	Chr1	1675	1680	-	Arabidopsis thaliana	Phytohormone regulation (SA)	SA responsiveness; pathogen & oxidative stress
LOC_Os01g66100.1	OsALKBH-11	SARE	TTCGACCATCTT	11	Chr1	1816	1827	+	Nicotiana tabacum	Phytohormone regulation (SA)	Salicylic acid responsiveness
LOC_Os01g66100.1	OsALKBH-11	TCA-element	CCATCTTTTT	9	Chr1	1772	1781	-	Nicotiana tabacum	Phytohormone regulation (SA)	Salicylic acid responsiveness
LOC_Os01g66100.1	OsALKBH-11	ABRE4	CACGTA	6	Chr1	151	157	+	Zea mays	Phytohormone regulation (ABA)	ABA-responsive drought, salinity, and osmotic stress
LOC_Os01g66100.1	OsALKBH-11	ABRE4	CACGTA	6	Chr1	1678	1684	+	Zea mays	Phytohormone regulation (ABA)	ABA-responsive drought, salinity, and osmotic stress
LOC_Os01g66100.1	OsALKBH-11	ABRE3a	TACGTG	6	Chr1	151	157	-	Zea mays	Phytohormone regulation (ABA)	ABA activating in water deficit and osmotic stress
LOC_Os01g66100.1	OsALKBH-11	ABRE3a	TACGTG	6	Chr1	1678	1684	-	Zea mays	Phytohormone regulation (ABA)	ABA activating in water deficit and osmotic stress
LOC_Os01g66100.1	OsALKBH-11	ABRE	ACGTG	5	Chr1	151	156	-	Arabidopsis thaliana	Phytohormone regulation (ABA)	ABA responsiveness
LOC_Os01g66100.1	OsALKBH-11	ABRE	TACGGTC	7	Chr1	366	373	-	Arabidopsis thaliana	Phytohormone regulation (ABA)	ABA responsiveness
LOC_Os01g66100.1	OsALKBH-11	ABRE	CACGTG	6	Chr1	396	402	+	Arabidopsis thaliana	Phytohormone regulation (ABA)	ABA responsiveness
LOC_Os01g66100.1	OsALKBH-11	ABRE	ACGTG	5	Chr1	397	402	+	Arabidopsis thaliana	Phytohormone regulation (ABA)	ABA responsiveness
LOC_Os01g66100.1	OsALKBH-11	ABRE	CACGTG	6	Chr1	1068	1074	-	Arabidopsis thaliana	Phytohormone regulation (ABA)	ABA responsiveness
LOC_Os01g66100.1	OsALKBH-11	ABRE	ACGTG	5	Chr1	1069	1074	+	Arabidopsis thaliana	Phytohormone regulation (ABA)	ABA responsiveness
LOC_Os01g66100.1	OsALKBH-11	ABRE	CACGTG	6	Chr1	1123	1129	-	Arabidopsis thaliana	Phytohormone regulation (ABA)	ABA responsiveness
LOC_Os01g66100.1	OsALKBH-11	ABRE	ACGTG	5	Chr1	1124	1129	+	Arabidopsis thaliana	Phytohormone regulation (ABA)	ABA responsiveness
LOC_Os01g66100.1	OsALKBH-11	ABRE	ACGTG	5	Chr1	1678	1683	-	Arabidopsis thaliana	Phytohormone regulation (ABA)	ABA responsiveness
LOC_Os01g66100.1	OsALKBH-11	CGTCA-motif	CGTCA	5	Chr1	1675	1680	+	Hordeum vulgare	Phytohormone regulation (MeJA)	MeJA-responsiveness
LOC_Os01g66100.1	OsALKBH-11	TGACG-motif	TGACG	5	Chr1	1675	1680	-	Hordeum vulgare	Phytohormone regulation (MeJA)	MeJA-responsiveness
LOC_Os01g66100.1	OsALKBH-11	MYB	TAACCA	6	Chr1	464	470	+	Arabidopsis thaliana	Transcriptional regulation (MYB)	MYB family of transcription factors
LOC_Os01g66100.1	OsALKBH-11	MYB	CAACAG	6	Chr1	598	604	-	Arabidopsis thaliana	Transcriptional regulation (MYB)	MYB family of transcription factors
LOC_Os01g66100.1	OsALKBH-11	MYB	CAACCA	6	Chr1	1554	1560	+	Arabidopsis thaliana	Transcriptional regulation (MYB)	MYB family of transcription factors
LOC_Os01g66100.1	OsALKBH-11	MYB	CAACCA	6	Chr1	1593	1599	+	Arabidopsis thaliana	Transcriptional regulation (MYB)	MYB family of transcription factors
LOC_Os01g66100.1	OsALKBH-11	MYB	CAACCA	6	Chr1	1600	1606	+	Arabidopsis thaliana	Transcriptional regulation (MYB)	MYB family of transcription factors
LOC_Os01g66100.1	OsALKBH-11	Myb	TAACTG	6	Chr1	389	395	-	Arabidopsis thaliana	Transcriptional regulation (MYB)	MYB family of transcription factors
LOC_Os01g66100.1	OsALKBH-11	Myb-binding site	CAACAG	6	Chr1	598	604	-	Nicotiana tabacum	Transcriptional regulation (MYB)	MYB TFs, regulates drought, salt, cold stress, and pathogen attack
LOC_Os01g66100.1	OsALKBH-11	MYB-like sequence	TAACCA	6	Chr1	464	470	+	Arabidopsis thaliana	Transcriptional regulation (MYB)	MYB TFs, regulates drought, salt, cold stress, and pathogen attack
LOC_Os01g66100.1	OsALKBH-11	Myc	TCTCTTA	7	Chr1	1077	1084	-	Arabidopsis thaliana	Transcriptional regulation (MYC)	MYC TFs response to abiotic stresses and hormonal signals
LOC_Os01g66100.1	OsALKBH-11	MYC	CATTTG	6	Chr1	244	250	+	Arabidopsis thaliana	Transcriptional regulation (MYC)	MYC TFs response to abiotic stresses and hormonal signals
LOC_Os01g66100.1	OsALKBH-11	MYC	CATGTG	6	Chr1	681	687	+	Arabidopsis thaliana	Transcriptional regulation (MYC)	MYC TFs response to abiotic stresses and hormonal signals
LOC_Os01g66100.1	OsALKBH-11	MYC	CATTTG	6	Chr1	1391	1397	-	Arabidopsis thaliana	Transcriptional regulation (MYC)	MYC TFs response to abiotic stresses and hormonal signals
LOC_Os01g66100.1	OsALKBH-11	MYC	CAATTG	6	Chr1	1795	1801	-	Arabidopsis thaliana	Transcriptional regulation (MYC)	MYC TFs response to abiotic stresses and hormonal signals
LOC_Os01g70930.1	OsALKBH-12	STRE	AGGGG	5	Chr1	66	71	+	Arabidopsis thaliana	Abiotic stress (Drought, salinity, extreme temperatures, and oxidative)	Drought, salinity, extreme temperatures, and oxidative stress
LOC_Os01g70930.1	OsALKBH-12	STRE	AGGGG	5	Chr1	599	604	+	Arabidopsis thaliana	Abiotic stress (Drought, salinity, extreme temperatures, and oxidative)	Drought, salinity, extreme temperatures, and oxidative stress
LOC_Os01g70930.1	OsALKBH-12	STRE	AGGGG	5	Chr1	1048	1053	-	Arabidopsis thaliana	Abiotic stress (Drought, salinity, extreme temperatures, and oxidative)	Drought, salinity, extreme temperatures, and oxidative stress
LOC_Os01g70930.1	OsALKBH-12	AAGAA-motif	GAAAGAA	7	Chr1	1543	1550	+	Avena sativa	Abiotic stress (Drought, salinity, extreme temperatures, and oxidative)	Drought, salt, and extremes temperature responsive element
LOC_Os01g70930.1	OsALKBH-12	LTR	CCGAAA	6	Chr1	248	254	+	Hordeum vulgare	Abiotic stress (Low temperature)	Low-temperature responsiveness
LOC_Os01g70930.1	OsALKBH-12	TC-rich repeats	ATTCTCTAAC	9	Chr1	1358	1367	+	Nicotiana tabacum	Biotic stress	Pathogen defense and stress responsiveness
LOC_Os01g70930.1	OsALKBH-12	WRE3	CCACCT	6	Chr1	1753	1759	-	Pisum sativum	Biotic stress	Wound Responsive Element 3
LOC_Os01g70930.1	OsALKBH-12	ERE	ATTTTAAA	8	Chr1	46	54	-	Nicotiana glutinos	Phytohormone regulation (ETH)	Ethylene-responsive TFs
LOC_Os01g70930.1	OsALKBH-12	P-box	CCTTTTG	7	Chr1	772	779	-	Oryza sativa	Phytohormone regulation (GB)	Gibberellin-responsive element
LOC_Os01g70930.1	OsALKBH-12	as-1	TGACG	5	Chr1	157	162	+	Arabidopsis thaliana	Phytohormone regulation (SA)	SA responsiveness; pathogen & oxidative stress
LOC_Os01g70930.1	OsALKBH-12	as-1	TGACG	5	Chr1	675	680	-	Arabidopsis thaliana	Phytohormone regulation (SA)	SA responsiveness; pathogen & oxidative stress
LOC_Os01g70930.1	OsALKBH-12	as-1	TGACG	5	Chr1	712	717	-	Arabidopsis thaliana	Phytohormone regulation (SA)	SA responsiveness; pathogen & oxidative stress
LOC_Os01g70930.1	OsALKBH-12	as-1	TGACG	5	Chr1	746	751	-	Arabidopsis thaliana	Phytohormone regulation (SA)	SA responsiveness; pathogen & oxidative stress
LOC_Os01g70930.1	OsALKBH-12	as-1	TGACG	5	Chr1	943	948	+	Arabidopsis thaliana	Phytohormone regulation (SA)	SA responsiveness; pathogen & oxidative stress
LOC_Os01g70930.1	OsALKBH-12	as-1	TGACG	5	Chr1	1063	1068	-	Arabidopsis thaliana	Phytohormone regulation (SA)	SA responsiveness; pathogen & oxidative stress
LOC_Os01g70930.1	OsALKBH-12	as-1	TGACG	5	Chr1	1074	1079	+	Arabidopsis thaliana	Phytohormone regulation (SA)	SA responsiveness; pathogen & oxidative stress
LOC_Os01g70930.1	OsALKBH-12	as-1	TGACG	5	Chr1	1716	1721	+	Arabidopsis thaliana	Phytohormone regulation (SA)	SA responsiveness; pathogen & oxidative stress
LOC_Os01g70930.1	OsALKBH-12	TCA	TCATCTTCAT	9	Chr1	330	339	-	Pisum sativum	Phytohormone regulation (SA)	Salicylic acid responsiveness
LOC_Os01g70930.1	OsALKBH-12	WUN-motif	AAATTACT	8	Chr1	1452	1460	+	Nicotiana glutinosa	Phytohormone regulation (SA)	Wound and pathogen responsive element
LOC_Os01g70930.1	OsALKBH-12	ABRE	ACGTG	5	Chr1	1061	1066	-	Arabidopsis thaliana	Phytohormone regulation (ABA)	ABA responsiveness
LOC_Os01g70930.1	OsALKBH-12	ABRE	ACGTG	5	Chr1	1076	1081	+	Arabidopsis thaliana	Phytohormone regulation (ABA)	ABA responsiveness
LOC_Os01g70930.1	OsALKBH-12	ABRE	ACGTG	5	Chr1	1609	1614	+	Arabidopsis thaliana	Phytohormone regulation (ABA)	ABA responsiveness
LOC_Os01g70930.1	OsALKBH-12	CGTCA-motif	CGTCA	5	Chr1	157	162	-	Hordeum vulgare	Phytohormone regulation (MeJA)	MeJA-responsiveness
LOC_Os01g70930.1	OsALKBH-12	CGTCA-motif	CGTCA	5	Chr1	675	680	+	Hordeum vulgare	Phytohormone regulation (MeJA)	MeJA-responsiveness
LOC_Os01g70930.1	OsALKBH-12	CGTCA-motif	CGTCA	5	Chr1	712	717	+	Hordeum vulgare	Phytohormone regulation (MeJA)	MeJA-responsiveness
LOC_Os01g70930.1	OsALKBH-12	CGTCA-motif	CGTCA	5	Chr1	746	751	+	Hordeum vulgare	Phytohormone regulation (MeJA)	MeJA-responsiveness
LOC_Os01g70930.1	OsALKBH-12	CGTCA-motif	CGTCA	5	Chr1	943	948	-	Hordeum vulgare	Phytohormone regulation (MeJA)	MeJA-responsiveness
LOC_Os01g70930.1	OsALKBH-12	CGTCA-motif	CGTCA	5	Chr1	1063	1068	+	Hordeum vulgare	Phytohormone regulation (MeJA)	MeJA-responsiveness
LOC_Os01g70930.1	OsALKBH-12	CGTCA-motif	CGTCA	5	Chr1	1074	1079	-	Hordeum vulgare	Phytohormone regulation (MeJA)	MeJA-responsiveness
LOC_Os01g70930.1	OsALKBH-12	CGTCA-motif	CGTCA	5	Chr1	1716	1721	-	Hordeum vulgare	Phytohormone regulation (MeJA)	MeJA-responsiveness
LOC_Os01g70930.1	OsALKBH-12	TGACG-motif	TGACG	5	Chr1	157	162	+	Hordeum vulgare	Phytohormone regulation (MeJA)	MeJA-responsiveness
LOC_Os01g70930.1	OsALKBH-12	TGACG-motif	TGACG	5	Chr1	675	680	-	Hordeum vulgare	Phytohormone regulation (MeJA)	MeJA-responsiveness
LOC_Os01g70930.1	OsALKBH-12	TGACG-motif	TGACG	5	Chr1	712	717	-	Hordeum vulgare	Phytohormone regulation (MeJA)	MeJA-responsiveness
LOC_Os01g70930.1	OsALKBH-12	TGACG-motif	TGACG	5	Chr1	746	751	-	Hordeum vulgare	Phytohormone regulation (MeJA)	MeJA-responsiveness
LOC_Os01g70930.1	OsALKBH-12	TGACG-motif	TGACG	5	Chr1	943	948	+	Hordeum vulgare	Phytohormone regulation (MeJA)	MeJA-responsiveness
LOC_Os01g70930.1	OsALKBH-12	TGACG-motif	TGACG	5	Chr1	1063	1068	-	Hordeum vulgare	Phytohormone regulation (MeJA)	MeJA-responsiveness
LOC_Os01g70930.1	OsALKBH-12	TGACG-motif	TGACG	5	Chr1	1074	1079	+	Hordeum vulgare	Phytohormone regulation (MeJA)	MeJA-responsiveness
LOC_Os01g70930.1	OsALKBH-12	TGACG-motif	TGACG	5	Chr1	1716	1721	+	Hordeum vulgare	Phytohormone regulation (MeJA)	MeJA-responsiveness
LOC_Os01g70930.1	OsALKBH-12	MYB	CAACCA	6	Chr1	758	764	+	Arabidopsis thaliana	Transcriptional regulation (MYB)	MYB family of transcription factors
LOC_Os01g70930.1	OsALKBH-12	MYB	CAACAG	6	Chr1	988	994	+	Arabidopsis thaliana	Transcriptional regulation (MYB)	MYB family of transcription factors
LOC_Os01g70930.1	OsALKBH-12	MYB	CAACCA	6	Chr1	1225	1231	+	Arabidopsis thaliana	Transcriptional regulation (MYB)	MYB family of transcription factors
LOC_Os01g70930.1	OsALKBH-12	MYB	CAACCA	6	Chr1	1403	1409	+	Arabidopsis thaliana	Transcriptional regulation (MYB)	MYB family of transcription factors
LOC_Os01g70930.1	OsALKBH-12	MYB	CAACCA	6	Chr1	1576	1582	-	Arabidopsis thaliana	Transcriptional regulation (MYB)	MYB family of transcription factors
LOC_Os01g70930.1	OsALKBH-12	MYB	CAACCA	6	Chr1	1945	1951	+	Arabidopsis thaliana	Transcriptional regulation (MYB)	MYB family of transcription factors
LOC_Os01g70930.1	OsALKBH-12	Myb	CAACTG	6	Chr1	1703	1709	+	Arabidopsis thaliana	Transcriptional regulation (MYB)	MYB family of transcription factors
LOC_Os01g70930.1	OsALKBH-12	Myb	CAACTG	6	Chr1	1963	1969	+	Arabidopsis thaliana	Transcriptional regulation (MYB)	MYB family of transcription factors
LOC_Os01g70930.1	OsALKBH-12	Myb-binding site	CAACAG	6	Chr1	988	994	+	Nicotiana tabacum	Transcriptional regulation (MYB)	MYB TFs, regulates drought, salt, cold stress, and pathogen attack
LOC_Os01g70930.1	OsALKBH-12	MBS	CAACTG	6	Chr1	1703	1709	+	Arabidopsis thaliana	Transcriptional regulation (MYB)	MYB binding involved in drought-inducibility
LOC_Os01g70930.1	OsALKBH-12	MBS	CAACTG	6	Chr1	1963	1969	+	Arabidopsis thaliana	Transcriptional regulation (MYB)	MYB binding involved in drought-inducibility
LOC_Os01g70930.1	OsALKBH-12	MYC	CATTTG	6	Chr1	469	475	-	Arabidopsis thaliana	Transcriptional regulation (MYC)	MYC TFs response to abiotic stresses and hormonal signals
LOC_Os01g70930.1	OsALKBH-12	MYC	CATGTG	6	Chr1	1120	1126	-	Arabidopsis thaliana	Transcriptional regulation (MYC)	MYC TFs response to abiotic stresses and hormonal signals
LOC_Os01g70930.1	OsALKBH-12	MYC	CATGTG	6	Chr1	1122	1128	+	Arabidopsis thaliana	Transcriptional regulation (MYC)	MYC TFs response to abiotic stresses and hormonal signals
LOC_Os01g70930.1	OsALKBH-12	MYC	CATTTG	6	Chr1	1712	1718	+	Arabidopsis thaliana	Transcriptional regulation (MYC)	MYC TFs response to abiotic stresses and hormonal signals
LOC_Os01g70930.1	OsALKBH-12	Myc	TCTCTTA	7	Chr1	1446	1453	+	Arabidopsis thaliana	Transcriptional regulation (MYC)	MYC TFs response to abiotic stresses and hormonal signals
LOC_Os02g17940.1	OsALKBH-13	AP-1	TGAGTTAG	8	Chr2	1144	1152	-	Arabidopsis thaliana	Abiotic and Biotic	Pathogens, wounding, oxidative stress, and immune signaling.
LOC_Os02g17940.1	OsALKBH-13	DRE core	GCCGAC	6	Chr2	241	247	+	Arabidopsis thaliana	Abiotic stress (Drought, salinity, extreme temperatures, and oxidative)	Drought, cold, and high-salt stress responsiveness
LOC_Os02g17940.1	OsALKBH-13	DRE core	GCCGAC	6	Chr2	286	292	+	Arabidopsis thaliana	Abiotic stress (Drought, salinity, extreme temperatures, and oxidative)	Drought, cold, and high-salt stress responsiveness
LOC_Os02g17940.1	OsALKBH-13	DRE core	GCCGAC	6	Chr2	1268	1274	+	Arabidopsis thaliana	Abiotic stress (Drought, salinity, extreme temperatures, and oxidative)	Drought, cold, and high-salt stress responsiveness
LOC_Os02g17940.1	OsALKBH-13	STRE	AGGGG	5	Chr2	34	39	-	Arabidopsis thaliana	Abiotic stress (Drought, salinity, extreme temperatures, and oxidative)	Drought, salinity, extreme temperatures, and oxidative stress
LOC_Os02g17940.1	OsALKBH-13	STRE	AGGGG	5	Chr2	91	96	-	Arabidopsis thaliana	Abiotic stress (Drought, salinity, extreme temperatures, and oxidative)	Drought, salinity, extreme temperatures, and oxidative stress
LOC_Os02g17940.1	OsALKBH-13	STRE	AGGGG	5	Chr2	709	714	+	Arabidopsis thaliana	Abiotic stress (Drought, salinity, extreme temperatures, and oxidative)	Drought, salinity, extreme temperatures, and oxidative stress
LOC_Os02g17940.1	OsALKBH-13	AAGAA-motif	gGTAAAGAAA	9	Chr2	998	1007	+	Avena sativa	Abiotic stress (Drought, salinity, extreme temperatures, and oxidative)	Drought, salt, and extremes temperature responsive element
LOC_Os02g17940.1	OsALKBH-13	TC-rich repeats	ATTCTCTAAC	9	Chr2	1050	1059	+	Nicotiana tabacum	Biotic stress	Pathogen defense and stress responsiveness
LOC_Os02g17940.1	OsALKBH-13	WRE3	CCACCT	6	Chr2	1471	1477	-	Pisum sativum	Biotic stress	Wound Responsive Element 3
LOC_Os02g17940.1	OsALKBH-13	F-box	CTATTCTCATT	10	Chr2	1869	1879	+	Lycopersicon esculentum	Hormone Signaling (F-box)	F-box proteins
LOC_Os02g17940.1	OsALKBH-13	TGA-element	AACGAC	6	Chr2	553	559	+	Brassica oleracea	Phytohormone regulation (Auxin)	Auxin responsiveness
LOC_Os02g17940.1	OsALKBH-13	ERE	ATTTCATA	8	Chr2	1085	1093	-	Nicotiana glutinos	Phytohormone regulation (ETH)	Ethylene-responsive TFs
LOC_Os02g17940.1	OsALKBH-13	TCA	TCATCTTCAT	9	Chr2	837	846	-	Pisum sativum	Phytohormone regulation (SA)	Salicylic acid responsiveness
LOC_Os02g17940.1	OsALKBH-13	box S	AGCCACC	7	Chr2	1472	1479	-	Arabidopsis thaliana	Phytohormone regulation (SA)	Wound and pathogen response
LOC_Os02g17940.1	OsALKBH-13	MYB	CAACAG	6	Chr2	1841	1847	-	Arabidopsis thaliana	Transcriptional regulation (MYB)	MYB family of transcription factors
LOC_Os02g17940.1	OsALKBH-13	Myb	CAACTG	6	Chr2	762	768	-	Arabidopsis thaliana	Transcriptional regulation (MYB)	MYB family of transcription factors
LOC_Os02g17940.1	OsALKBH-13	Myb-binding site	CAACAG	6	Chr2	1841	1847	-	Nicotiana tabacum	Transcriptional regulation (MYB)	MYB TFs, regulates drought, salt, cold stress, and pathogen attack
LOC_Os02g17940.1	OsALKBH-13	MBS	CAACTG	6	Chr2	762	768	-	Arabidopsis thaliana	Transcriptional regulation (MYB)	MYB binding involved in drought-inducibility
LOC_Os02g17940.1	OsALKBH-13	MYC	CATGTG	6	Chr2	311	317	+	Arabidopsis thaliana	Transcriptional regulation (MYC)	MYC TFs response to abiotic stresses and hormonal signals
LOC_Os02g17940.1	OsALKBH-13	MYC	CATTTG	6	Chr2	947	953	-	Arabidopsis thaliana	Transcriptional regulation (MYC)	MYC TFs response to abiotic stresses and hormonal signals
LOC_Os02g17940.1	OsALKBH-13	Myc	TCTCTTA	7	Chr2	1507	1514	-	Arabidopsis thaliana	Transcriptional regulation (MYC)	MYC TFs response to abiotic stresses and hormonal signals
LOC_Os02g37890.1	OsALKBH-14	DRE core	GCCGAC	6	Chr2	78	84	+	Arabidopsis thaliana	Abiotic stress (Drought and cold stress responsiveness)	Drought, cold, and high-salt stress responsiveness
LOC_Os02g37890.1	OsALKBH-14	DRE core	GCCGAC	6	Chr2	169	175	+	Arabidopsis thaliana	Abiotic stress (Drought and cold stress responsiveness)	Drought, cold, and high-salt stress responsiveness
LOC_Os02g37890.1	OsALKBH-14	DRE core	GCCGAC	6	Chr2	259	265	+	Arabidopsis thaliana	Abiotic stress (Drought and cold stress responsiveness)	Drought, cold, and high-salt stress responsiveness
LOC_Os02g37890.1	OsALKBH-14	DRE core	GCCGAC	6	Chr2	348	354	+	Arabidopsis thaliana	Abiotic stress (Drought and cold stress responsiveness)	Drought, cold, and high-salt stress responsiveness
LOC_Os02g37890.1	OsALKBH-14	DRE core	GCCGAC	6	Chr2	438	444	+	Arabidopsis thaliana	Abiotic stress (Drought and cold stress responsiveness)	Drought, cold, and high-salt stress responsiveness
LOC_Os02g37890.1	OsALKBH-14	DRE core	GCCGAC	6	Chr2	527	533	+	Arabidopsis thaliana	Abiotic stress (Drought and cold stress responsiveness)	Drought, cold, and high-salt stress responsiveness
LOC_Os02g37890.1	OsALKBH-14	DRE core	GCCGAC	6	Chr2	618	624	+	Arabidopsis thaliana	Abiotic stress (Drought and cold stress responsiveness)	Drought, cold, and high-salt stress responsiveness
LOC_Os02g37890.1	OsALKBH-14	DRE core	GCCGAC	6	Chr2	708	714	+	Arabidopsis thaliana	Abiotic stress (Drought and cold stress responsiveness)	Drought, cold, and high-salt stress responsiveness
LOC_Os02g37890.1	OsALKBH-14	DRE core	GCCGAC	6	Chr2	797	803	+	Arabidopsis thaliana	Abiotic stress (Drought and cold stress responsiveness)	Drought, cold, and high-salt stress responsiveness
LOC_Os02g37890.1	OsALKBH-14	DRE core	GCCGAC	6	Chr2	885	891	+	Arabidopsis thaliana	Abiotic stress (Drought and cold stress responsiveness)	Drought, cold, and high-salt stress responsiveness
LOC_Os02g37890.1	OsALKBH-14	DRE core	GCCGAC	6	Chr2	1421	1427	+	Arabidopsis thaliana	Abiotic stress (Drought and cold stress responsiveness)	Drought, cold, and high-salt stress responsiveness
LOC_Os02g37890.1	OsALKBH-14	DRE core	GCCGAC	6	Chr2	1707	1713	+	Arabidopsis thaliana	Abiotic stress (Drought and cold stress responsiveness)	Drought, cold, and high-salt stress responsiveness
LOC_Os02g37890.1	OsALKBH-14	DRE core	GCCGAC	6	Chr2	1884	1890	+	Arabidopsis thaliana	Abiotic stress (Drought and cold stress responsiveness)	Drought, cold, and high-salt stress responsiveness
LOC_Os02g37890.1	OsALKBH-14	DRE core	GCCGAC	6	Chr2	1972	1978	+	Arabidopsis thaliana	Abiotic stress (Drought and cold stress responsiveness)	Drought, cold, and high-salt stress responsiveness
LOC_Os02g37890.1	OsALKBH-14	STRE	AGGGG	5	Chr2	954	959	+	Arabidopsis thaliana	Abiotic stress (Drought and cold stress responsiveness)	Drought, salinity, extreme temperatures, and oxidative stress
LOC_Os02g37890.1	OsALKBH-14	TCT-motif	TCTTAC	6	Chr2	1650	1656	+	Arabidopsis thaliana	Abiotic stress	Light response
LOC_Os02g37890.1	OsALKBH-14	Box 4	ATTAAT	6	Chr2	1372	1378	-	Petroselinum crispum	Abiotic stress	Light response
LOC_Os02g37890.1	OsALKBH-14	G-box	CACGTC	6	Chr2	1786	1792	+	Zea mays	Abiotic stress	Light response
LOC_Os02g37890.1	OsALKBH-14	AuxRR-core	GGTCCAT	7	Chr2	1237	1244	-	Nicotiana tabacum	Phytohormone regulation (Auxin)	Auxin responsiveness
LOC_Os02g37890.1	OsALKBH-14	as-1	TGACG	5	Chr2	45	50	-	Arabidopsis thaliana	Phytohormone regulation (SA)	SA responsiveness; pathogen & oxidative stress
LOC_Os02g37890.1	OsALKBH-14	as-1	TGACG	5	Chr2	1377	1382	+	Arabidopsis thaliana	Phytohormone regulation (SA)	SA responsiveness; pathogen & oxidative stress
LOC_Os02g37890.1	OsALKBH-14	box S	AGCCACC	7	Chr2	1438	1445	-	Arabidopsis thaliana	Phytohormone regulation (SA)	Wound and pathogen response
LOC_Os02g37890.1	OsALKBH-14	ABRE	ACGTG	5	Chr2	1786	1791	-	Arabidopsis thaliana	Phytohormone regulation (ABA)	ABA responsiveness
LOC_Os02g37890.1	OsALKBH-14	CGTCA-motif	CGTCA	5	Chr2	45	50	+	Hordeum vulgare	Phytohormone regulation (MeJA)	MeJA-responsiveness
LOC_Os02g37890.1	OsALKBH-14	CGTCA-motif	CGTCA	5	Chr2	1377	1382	-	Hordeum vulgare	Phytohormone regulation (MeJA)	MeJA-responsiveness
LOC_Os02g37890.1	OsALKBH-14	TGACG-motif	TGACG	5	Chr2	45	50	-	Hordeum vulgare	Phytohormone regulation (MeJA)	MeJA-responsiveness
LOC_Os02g37890.1	OsALKBH-14	TGACG-motif	TGACG	5	Chr2	1377	1382	+	Hordeum vulgare	Phytohormone regulation (MeJA)	MeJA-responsiveness
LOC_Os02g37890.1	OsALKBH-14	MYB	CAACAG	6	Chr2	483	489	-	Arabidopsis thaliana	Transcriptional regulation (MYB)	MYB family of transcription factors
LOC_Os02g37890.1	OsALKBH-14	MYB	CAACCA	6	Chr2	1194	1200	-	Arabidopsis thaliana	Transcriptional regulation (MYB)	MYB family of transcription factors
LOC_Os02g37890.1	OsALKBH-14	MYB	CAACCA	6	Chr2	1734	1740	-	Arabidopsis thaliana	Transcriptional regulation (MYB)	MYB family of transcription factors
LOC_Os02g37890.1	OsALKBH-14	MYB recognition site	CCGTTG	6	Chr2	31	37	+	Arabidopsis thaliana	Transcriptional regulation (MYB)	MYB TFs, regulates drought, salt, cold stress, and pathogen attack
LOC_Os02g37890.1	OsALKBH-14	MYB recognition site	CCGTTG	6	Chr2	211	217	+	Arabidopsis thaliana	Transcriptional regulation (MYB)	MYB TFs, regulates drought, salt, cold stress, and pathogen attack
LOC_Os02g37890.1	OsALKBH-14	MYB recognition site	CCGTTG	6	Chr2	300	306	+	Arabidopsis thaliana	Transcriptional regulation (MYB)	MYB TFs, regulates drought, salt, cold stress, and pathogen attack
LOC_Os02g37890.1	OsALKBH-14	MYB recognition site	CCGTTG	6	Chr2	390	396	+	Arabidopsis thaliana	Transcriptional regulation (MYB)	MYB TFs, regulates drought, salt, cold stress, and pathogen attack
LOC_Os02g37890.1	OsALKBH-14	MYB recognition site	CCGTTG	6	Chr2	660	666	+	Arabidopsis thaliana	Transcriptional regulation (MYB)	MYB TFs, regulates drought, salt, cold stress, and pathogen attack
LOC_Os02g37890.1	OsALKBH-14	MYB recognition site	CCGTTG	6	Chr2	749	755	+	Arabidopsis thaliana	Transcriptional regulation (MYB)	MYB TFs, regulates drought, salt, cold stress, and pathogen attack
LOC_Os02g37890.1	OsALKBH-14	MYB recognition site	CCGTTG	6	Chr2	1749	1755	+	Arabidopsis thaliana	Transcriptional regulation (MYB)	MYB TFs, regulates drought, salt, cold stress, and pathogen attack
LOC_Os02g37890.1	OsALKBH-14	MYB recognition site	CCGTTG	6	Chr2	1837	1843	+	Arabidopsis thaliana	Transcriptional regulation (MYB)	MYB TFs, regulates drought, salt, cold stress, and pathogen attack
LOC_Os02g37890.1	OsALKBH-14	MYB recognition site	CCGTTG	6	Chr2	1925	1931	+	Arabidopsis thaliana	Transcriptional regulation (MYB)	MYB TFs, regulates drought, salt, cold stress, and pathogen attack
LOC_Os02g37890.1	OsALKBH-14	MYB recognition site	CCGTTG	6	Chr2	2013	2019	+	Arabidopsis thaliana	Transcriptional regulation (MYB)	MYB TFs, regulates drought, salt, cold stress, and pathogen attack
LOC_Os02g37890.1	OsALKBH-14	Myb-binding site	CAACAG	6	Chr2	483	489	-	Nicotiana tabacum	Transcriptional regulation (MYB)	MYB TFs, regulates drought, salt, cold stress, and pathogen attack
LOC_Os02g37890.1	OsALKBH-14	Myc	TCTCTTA	7	Chr2	1648	1655	+	Arabidopsis thaliana	Transcriptional regulation (MYC)	MYC TFs response to abiotic stresses and hormonal signals
LOC_Os02g37890.1	OsALKBH-14	MYC	CAATTG	6	Chr2	1033	1039	-	Arabidopsis thaliana	Transcriptional regulation (MYC)	MYC TFs response to abiotic stresses and hormonal signals
LOC_Os02g41954.1	OsALKBH-15	GA-motif	ATAGATAA	8	Chr2	1344	1352	-	Arabidopsis thaliana	Abiotic stress	Light response
LOC_Os02g41954.1	OsALKBH-15	GT1-motif	GGTTAAT	7	Chr2	1226	1233	-	Avena sativa	Abiotic stress	Light response
LOC_Os02g41954.1	OsALKBH-15	GT1-motif	GGTTAA	6	Chr2	1227	1233	-	Arabidopsis thaliana	Abiotic stress	Light response
LOC_Os02g41954.1	OsALKBH-15	I-box	AGATAAGG	8	Chr2	584	592	+	Triticum aestivum	Abiotic stress	Light response
LOC_Os02g41954.1	OsALKBH-15	I-box	GATAAGGGT	9	Chr2	585	594	+	Arabidopsis thaliana	Abiotic stress	Light response
LOC_Os02g41954.1	OsALKBH-15	Sp1	GGGCGG	6	Chr2	1777	1783	-	Oryza sativa	Abiotic stress	Light response
LOC_Os02g41954.1	OsALKBH-15	TCT-motif	TCTTAC	6	Chr2	81	87	+	Arabidopsis thaliana	Abiotic stress	Light response
LOC_Os02g41954.1	OsALKBH-15	ACE	GACACGTATG	9	Chr2	1161	1170	+	Petroselinum crispum	Abiotic stress	Light response
LOC_Os02g41954.1	OsALKBH-15	Box 4	ATTAAT	6	Chr2	842	848	+	Petroselinum crispum	Abiotic stress	Light response
LOC_Os02g41954.1	OsALKBH-15	G-box	TACGTG	6	Chr2	1014	1020	+	Arabidopsis thaliana	Abiotic stress	Light response
LOC_Os02g41954.1	OsALKBH-15	LTR	CCGAAA	6	Chr2	707	713	-	Hordeum vulgare	Abiotic stress	Low-temperature responsiveness
LOC_Os02g41954.1	OsALKBH-15	LTR	CCGAAA	6	Chr2	1156	1162	-	Hordeum vulgare	Abiotic stress	Low-temperature responsiveness
LOC_Os02g41954.1	OsALKBH-15	STRE	AGGGG	5	Chr2	1150	1155	+	Arabidopsis thaliana	Abiotic stress (Drought and cold stress responsiveness)	Drought, salinity, extreme temperatures, and oxidative stress
LOC_Os02g41954.1	OsALKBH-15	STRE	AGGGG	5	Chr2	1831	1836	-	Arabidopsis thaliana	Abiotic stress (Drought and cold stress responsiveness)	Drought, salinity, extreme temperatures, and oxidative stress
LOC_Os02g41954.1	OsALKBH-15	TC-rich repeats	GTTTTCTTAC	9	Chr2	422	431	+	Nicotiana tabacum	Biotic stress	Pathogen defense and stress responsiveness
LOC_Os02g41954.1	OsALKBH-15	E2Fb	TTTGCCGC	8	Chr2	1773	1781	+	Nicotiana tabacum	Biotic stress	Pathogen-induced defense responses
LOC_Os02g41954.1	OsALKBH-15	WRE3	CCACCT	6	Chr2	137	143	-	Pisum sativum	Biotic stress	Wound Responsive Element 3
LOC_Os02g41954.1	OsALKBH-15	ERE	ATTTTAAA	8	Chr2	128	136	-	Nicotiana glutinos	Phytohormone regulation (ETH)	Ethylene-responsive TFs
LOC_Os02g41954.1	OsALKBH-15	ERE	ATTTCATA	8	Chr2	1180	1188	+	Nicotiana glutinos	Phytohormone regulation (ETH)	Ethylene-responsive TFs
LOC_Os02g41954.1	OsALKBH-15	P-box	CCTTTTG	7	Chr2	1770	1777	+	Oryza sativa	Phytohormone regulation (GB)	Gibberellin-responsive element
LOC_Os02g41954.1	OsALKBH-15	as-1	TGACG	5	Chr2	849	854	-	Arabidopsis thaliana	Phytohormone regulation (SA)	SA responsiveness; pathogen & oxidative stress
LOC_Os02g41954.1	OsALKBH-15	as-1	TGACG	5	Chr2	996	1001	+	Arabidopsis thaliana	Phytohormone regulation (SA)	SA responsiveness; pathogen & oxidative stress
LOC_Os02g41954.1	OsALKBH-15	as-1	TGACG	5	Chr2	1036	1041	+	Arabidopsis thaliana	Phytohormone regulation (SA)	SA responsiveness; pathogen & oxidative stress
LOC_Os02g41954.1	OsALKBH-15	as-1	TGACG	5	Chr2	1233	1238	-	Arabidopsis thaliana	Phytohormone regulation (SA)	SA responsiveness; pathogen & oxidative stress
LOC_Os02g41954.1	OsALKBH-15	ABRE4	CACGTA	6	Chr2	1014	1020	-	Zea mays	Phytohormone regulation (ABA)	ABA-responsive drought, salinity, and osmotic stress
LOC_Os02g41954.1	OsALKBH-15	ABRE3a	TACGTG	6	Chr2	1014	1020	+	Zea mays	Phytohormone regulation (ABA)	ABA activating in water deficit and osmotic stress
LOC_Os02g41954.1	OsALKBH-15	ABRE	ACGTG	5	Chr2	1015	1020	+	Arabidopsis thaliana	Phytohormone regulation (ABA)	ABA responsiveness
LOC_Os02g41954.1	OsALKBH-15	ABRE	CGTACGTGCA	9	Chr2	1795	1804	+	Hordeum vulgare	Phytohormone regulation (ABA)	ABA responsiveness
LOC_Os02g41954.1	OsALKBH-15	CGTCA-motif	CGTCA	5	Chr2	849	854	+	Hordeum vulgare	Phytohormone regulation (MeJA)	MeJA-responsiveness
LOC_Os02g41954.1	OsALKBH-15	CGTCA-motif	CGTCA	5	Chr2	996	1001	-	Hordeum vulgare	Phytohormone regulation (MeJA)	MeJA-responsiveness
LOC_Os02g41954.1	OsALKBH-15	CGTCA-motif	CGTCA	5	Chr2	1036	1041	-	Hordeum vulgare	Phytohormone regulation (MeJA)	MeJA-responsiveness
LOC_Os02g41954.1	OsALKBH-15	CGTCA-motif	CGTCA	5	Chr2	1233	1238	+	Hordeum vulgare	Phytohormone regulation (MeJA)	MeJA-responsiveness
LOC_Os02g41954.1	OsALKBH-15	TGACG-motif	TGACG	5	Chr2	849	854	-	Hordeum vulgare	Phytohormone regulation (MeJA)	MeJA-responsiveness
LOC_Os02g41954.1	OsALKBH-15	TGACG-motif	TGACG	5	Chr2	996	1001	+	Hordeum vulgare	Phytohormone regulation (MeJA)	MeJA-responsiveness
LOC_Os02g41954.1	OsALKBH-15	TGACG-motif	TGACG	5	Chr2	1036	1041	+	Hordeum vulgare	Phytohormone regulation (MeJA)	MeJA-responsiveness
LOC_Os02g41954.1	OsALKBH-15	TGACG-motif	TGACG	5	Chr2	1233	1238	-	Hordeum vulgare	Phytohormone regulation (MeJA)	MeJA-responsiveness
LOC_Os02g41954.1	OsALKBH-15	MYB	CAACAG	6	Chr2	1531	1537	-	Arabidopsis thaliana	Transcriptional regulation (MYB)	MYB family of transcription factors
LOC_Os02g41954.1	OsALKBH-15	MYB	CAACCA	6	Chr2	1810	1816	+	Arabidopsis thaliana	Transcriptional regulation (MYB)	MYB family of transcription factors
LOC_Os02g41954.1	OsALKBH-15	MYB	CAACCA	6	Chr2	1814	1820	+	Arabidopsis thaliana	Transcriptional regulation (MYB)	MYB family of transcription factors
LOC_Os02g41954.1	OsALKBH-15	MYB	CAACCA	6	Chr2	1818	1824	+	Arabidopsis thaliana	Transcriptional regulation (MYB)	MYB family of transcription factors
LOC_Os02g41954.1	OsALKBH-15	MYB	CAACCA	6	Chr2	1822	1828	+	Arabidopsis thaliana	Transcriptional regulation (MYB)	MYB family of transcription factors
LOC_Os02g41954.1	OsALKBH-15	MYB	CAACCA	6	Chr2	1940	1946	+	Arabidopsis thaliana	Transcriptional regulation (MYB)	MYB family of transcription factors
LOC_Os02g41954.1	OsALKBH-15	Myb	TAACTG	6	Chr2	1135	1141	+	Arabidopsis thaliana	Transcriptional regulation (MYB)	MYB family of transcription factors
LOC_Os02g41954.1	OsALKBH-15	Myb	CAACTG	6	Chr2	1580	1586	+	Arabidopsis thaliana	Transcriptional regulation (MYB)	MYB family of transcription factors
LOC_Os02g41954.1	OsALKBH-15	MYB recognition site	CCGTTG	6	Chr2	1850	1856	-	Arabidopsis thaliana	Transcriptional regulation (MYB)	MYB TFs, regulates drought, salt, cold stress, and pathogen attack
LOC_Os02g41954.1	OsALKBH-15	Myb-binding site	CAACAG	6	Chr2	1531	1537	-	Nicotiana tabacum	Transcriptional regulation (MYB)	MYB TFs, regulates drought, salt, cold stress, and pathogen attack
LOC_Os02g41954.1	OsALKBH-15	MBS	CAACTG	6	Chr2	1580	1586	+	Arabidopsis thaliana	Transcriptional regulation (MYB)	MYB binding involved in drought-inducibility
LOC_Os02g41954.1	OsALKBH-15	MYC	CAATTG	6	Chr2	110	116	+	Arabidopsis thaliana	Transcriptional regulation (MYC)	MYC TFs response to abiotic stresses and hormonal signals
LOC_Os02g41954.1	OsALKBH-15	MYC	CATGTG	6	Chr2	562	568	-	Arabidopsis thaliana	Transcriptional regulation (MYC)	MYC TFs response to abiotic stresses and hormonal signals
LOC_Os02g41954.1	OsALKBH-15	MYC	CATTTG	6	Chr2	759	765	+	Arabidopsis thaliana	Transcriptional regulation (MYC)	MYC TFs response to abiotic stresses and hormonal signals
LOC_Os02g41954.1	OsALKBH-15	MYC	CATGTG	6	Chr2	976	982	+	Arabidopsis thaliana	Transcriptional regulation (MYC)	MYC TFs response to abiotic stresses and hormonal signals
LOC_Os02g41954.1	OsALKBH-15	MYC	CATTTG	6	Chr2	987	993	+	Arabidopsis thaliana	Transcriptional regulation (MYC)	MYC TFs response to abiotic stresses and hormonal signals
LOC_Os02g41954.1	OsALKBH-15	MYC	CATGTG	6	Chr2	1242	1248	-	Arabidopsis thaliana	Transcriptional regulation (MYC)	MYC TFs response to abiotic stresses and hormonal signals
LOC_Os02g41954.1	OsALKBH-15	MYC	CATGTG	6	Chr2	1244	1250	+	Arabidopsis thaliana	Transcriptional regulation (MYC)	MYC TFs response to abiotic stresses and hormonal signals
LOC_Os02g41954.1	OsALKBH-15	MYC	CATGTG	6	Chr2	1367	1373	+	Arabidopsis thaliana	Transcriptional regulation (MYC)	MYC TFs response to abiotic stresses and hormonal signals
LOC_Os02g52840.1	OsALKBH-16	DRE core	GCCGAC	6	Chr2	267	273	+	Arabidopsis thaliana	Abiotic stress (Drought, cold, and high-salt stress	Drought, cold, and high-salt stress responsiveness
LOC_Os02g52840.1	OsALKBH-16	DRE core	GCCGAC	6	Chr2	291	297	+	Arabidopsis thaliana	Abiotic stress (Drought, cold, and high-salt stress	Drought, cold, and high-salt stress responsiveness
LOC_Os02g52840.1	OsALKBH-16	DRE core	GCCGAC	6	Chr2	624	630	+	Arabidopsis thaliana	Abiotic stress (Drought, cold, and high-salt stress	Drought, cold, and high-salt stress responsiveness
LOC_Os02g52840.1	OsALKBH-16	DRE core	GCCGAC	6	Chr2	831	837	+	Arabidopsis thaliana	Abiotic stress (Drought, cold, and high-salt stress	Drought, cold, and high-salt stress responsiveness
LOC_Os02g52840.1	OsALKBH-16	DRE core	GCCGAC	6	Chr2	1926	1932	+	Arabidopsis thaliana	Abiotic stress (Drought, cold, and high-salt stress	Drought, cold, and high-salt stress responsiveness
LOC_Os02g52840.1	OsALKBH-16	STRE	AGGGG	5	Chr2	189	194	+	Arabidopsis thaliana	Abiotic stress (Drought, salinity, extreme temperatures, and oxidative)	Drought, salinity, extreme temperatures, and oxidative stress
LOC_Os02g52840.1	OsALKBH-16	STRE	AGGGG	5	Chr2	592	597	+	Arabidopsis thaliana	Abiotic stress (Drought, salinity, extreme temperatures, and oxidative)	Drought, salinity, extreme temperatures, and oxidative stress
LOC_Os02g52840.1	OsALKBH-16	STRE	AGGGG	5	Chr2	640	645	+	Arabidopsis thaliana	Abiotic stress (Drought, salinity, extreme temperatures, and oxidative)	Drought, salinity, extreme temperatures, and oxidative stress
LOC_Os02g52840.1	OsALKBH-16	STRE	AGGGG	5	Chr2	1526	1531	+	Arabidopsis thaliana	Abiotic stress (Drought, salinity, extreme temperatures, and oxidative)	Drought, salinity, extreme temperatures, and oxidative stress
LOC_Os02g52840.1	OsALKBH-16	STRE	AGGGG	5	Chr2	1647	1652	+	Arabidopsis thaliana	Abiotic stress (Drought, salinity, extreme temperatures, and oxidative)	Drought, salinity, extreme temperatures, and oxidative stress
LOC_Os02g52840.1	OsALKBH-16	STRE	AGGGG	5	Chr2	1894	1899	-	Arabidopsis thaliana	Abiotic stress (Drought, salinity, extreme temperatures, and oxidative)	Drought, salinity, extreme temperatures, and oxidative stress
LOC_Os02g52840.1	OsALKBH-16	GATA-motif	GATAGGG	7	Chr2	976	983	+	Pisum sativum	Abiotic stress	Light response
LOC_Os02g52840.1	OsALKBH-16	GATA-motif	AAGGATAAGG	9	Chr2	1141	1150	+	Solanum tuberosum	Abiotic stress	Light response
LOC_Os02g52840.1	OsALKBH-16	Sp1	GGGCGG	6	Chr2	842	848	+	Oryza sativa	Abiotic stress	Light response
LOC_Os02g52840.1	OsALKBH-16	Sp1	GGGCGG	6	Chr2	980	986	+	Oryza sativa	Abiotic stress	Light response
LOC_Os02g52840.1	OsALKBH-16	TCCC-motif	TCTCCCT	7	Chr2	1821	1828	+	Spinacia oleracea	Abiotic stress	Light response
LOC_Os02g52840.1	OsALKBH-16	ACE	GCGACGTACC	9	Chr2	364	373	-	Petroselinum crispum	Abiotic stress	Light response
LOC_Os02g52840.1	OsALKBH-16	Box 4	ATTAAT	6	Chr2	1068	1074	-	Petroselinum crispum	Abiotic stress	Light response
LOC_Os02g52840.1	OsALKBH-16	Box 4	ATTAAT	6	Chr2	1411	1417	-	Petroselinum crispum	Abiotic stress	Light response
LOC_Os02g52840.1	OsALKBH-16	Box 4	ATTAAT	6	Chr2	1463	1469	-	Petroselinum crispum	Abiotic stress	Light response
LOC_Os02g52840.1	OsALKBH-16	G-box	CACGTC	6	Chr2	24	30	+	Zea mays	Abiotic stress	Light response
LOC_Os02g52840.1	OsALKBH-16	G-box	CACGAC	6	Chr2	341	347	+	Zea mays	Abiotic stress	Light response
LOC_Os02g52840.1	OsALKBH-16	G-box	CACGTC	6	Chr2	414	420	-	Zea mays	Abiotic stress	Light response
LOC_Os02g52840.1	OsALKBH-16	G-box	CACGTG	6	Chr2	477	483	+	Arabidopsis thaliana	Abiotic stress	Light response
LOC_Os02g52840.1	OsALKBH-16	G-box	CACGTG	6	Chr2	1657	1663	-	Arabidopsis thaliana	Abiotic stress	Light response
LOC_Os02g52840.1	OsALKBH-16	G-Box	CACGTG	6	Chr2	477	483	+	Pisum sativum	Abiotic stress	Light response
LOC_Os02g52840.1	OsALKBH-16	G-Box	CACGTG	6	Chr2	1657	1663	-	Pisum sativum	Abiotic stress	Light response
LOC_Os02g52840.1	OsALKBH-16	W box	TTGACC	6	Chr2	1213	1219	+	Arabidopsis thaliana	Biotic stress	Pathogens, wounding, and environmental stress responsive
LOC_Os02g52840.1	OsALKBH-16	WRE3	CCACCT	6	Chr2	169	175	-	Pisum sativum	Biotic stress	Wound Responsive Element 3
LOC_Os02g52840.1	OsALKBH-16	WRE3	CCACCT	6	Chr2	661	667	-	Pisum sativum	Biotic stress	Wound Responsive Element 3
LOC_Os02g52840.1	OsALKBH-16	WRE3	CCACCT	6	Chr2	679	685	-	Pisum sativum	Biotic stress	Wound Responsive Element 3
LOC_Os02g52840.1	OsALKBH-16	WRE3	CCACCT	6	Chr2	646	652	-	Pisum sativum	Biotic stress	Wound Responsive Element 3
LOC_Os02g52840.1	OsALKBH-16	TGA-element	AACGAC	6	Chr2	2005	2011	-	Brassica oleracea	Phytohormone regulation (Auxin)	Auxin responsiveness
LOC_Os02g52840.1	OsALKBH-16	ERE	ATTTCATA	8	Chr2	1416	1424	-	Nicotiana glutinos	Phytohormone regulation (ETH)	Ethylene-responsive TFs
LOC_Os02g52840.1	OsALKBH-16	as-1	TGACG	5	Chr2	26	31	-	Arabidopsis thaliana	Phytohormone regulation (SA)	SA responsiveness; pathogen & oxidative stress
LOC_Os02g52840.1	OsALKBH-16	as-1	TGACG	5	Chr2	242	247	-	Arabidopsis thaliana	Phytohormone regulation (SA)	SA responsiveness; pathogen & oxidative stress
LOC_Os02g52840.1	OsALKBH-16	as-1	TGACG	5	Chr2	919	924	+	Arabidopsis thaliana	Phytohormone regulation (SA)	SA responsiveness; pathogen & oxidative stress
LOC_Os02g52840.1	OsALKBH-16	ABRE	ACGTG	5	Chr2	24	29	-	Arabidopsis thaliana	Phytohormone regulation (ABA)	ABA responsiveness
LOC_Os02g52840.1	OsALKBH-16	ABRE	ACGTG	5	Chr2	415	420	+	Arabidopsis thaliana	Phytohormone regulation (ABA)	ABA responsiveness
LOC_Os02g52840.1	OsALKBH-16	ABRE	CACGTG	6	Chr2	477	483	+	Arabidopsis thaliana	Phytohormone regulation (ABA)	ABA responsiveness
LOC_Os02g52840.1	OsALKBH-16	ABRE	ACGTG	5	Chr2	478	483	+	Arabidopsis thaliana	Phytohormone regulation (ABA)	ABA responsiveness
LOC_Os02g52840.1	OsALKBH-16	ABRE	CACGTG	6	Chr2	1657	1663	-	Arabidopsis thaliana	Phytohormone regulation (ABA)	ABA responsiveness
LOC_Os02g52840.1	OsALKBH-16	ABRE	ACGTG	5	Chr2	1658	1663	+	Arabidopsis thaliana	Phytohormone regulation (ABA)	ABA responsiveness
LOC_Os02g52840.1	OsALKBH-16	CGTCA-motif	CGTCA	5	Chr2	26	31	+	Hordeum vulgare	Phytohormone regulation (MeJA)	MeJA-responsiveness
LOC_Os02g52840.1	OsALKBH-16	CGTCA-motif	CGTCA	5	Chr2	242	247	+	Hordeum vulgare	Phytohormone regulation (MeJA)	MeJA-responsiveness
LOC_Os02g52840.1	OsALKBH-16	CGTCA-motif	CGTCA	5	Chr2	919	924	-	Hordeum vulgare	Phytohormone regulation (MeJA)	MeJA-responsiveness
LOC_Os02g52840.1	OsALKBH-16	TGACG-motif	TGACG	5	Chr2	26	31	-	Hordeum vulgare	Phytohormone regulation (MeJA)	MeJA-responsiveness
LOC_Os02g52840.1	OsALKBH-16	TGACG-motif	TGACG	5	Chr2	242	247	-	Hordeum vulgare	Phytohormone regulation (MeJA)	MeJA-responsiveness
LOC_Os02g52840.1	OsALKBH-16	TGACG-motif	TGACG	5	Chr2	919	924	+	Hordeum vulgare	Phytohormone regulation (MeJA)	MeJA-responsiveness
LOC_Os02g52840.1	OsALKBH-16	MYB	CAACCA	6	Chr2	1046	1052	-	Arabidopsis thaliana	Transcriptional regulation (MYB)	MYB family of transcription factors
LOC_Os02g52840.1	OsALKBH-16	MYB	CAACCA	6	Chr2	1197	1203	-	Arabidopsis thaliana	Transcriptional regulation (MYB)	MYB family of transcription factors
LOC_Os02g52840.1	OsALKBH-16	MYB	CAACCA	6	Chr2	1210	1216	-	Arabidopsis thaliana	Transcriptional regulation (MYB)	MYB family of transcription factors
LOC_Os02g52840.1	OsALKBH-16	Myb	CAACTG	6	Chr2	1752	1758	+	Arabidopsis thaliana	Transcriptional regulation (MYB)	MYB family of transcription factors
LOC_Os02g52840.1	OsALKBH-16	MBS	CAACTG	6	Chr2	1752	1758	+	Arabidopsis thaliana	Transcriptional regulation (MYB)	MYB binding involved in drought-inducibility
LOC_Os02g52840.1	OsALKBH-16	MYC	CATTTG	6	Chr2	1288	1294	-	Arabidopsis thaliana	Transcriptional regulation (MYC)	MYC TFs response to abiotic stresses and hormonal signals
LOC_Os02g52840.1	OsALKBH-16	MYC	CATTTG	6	Chr2	1439	1445	+	Arabidopsis thaliana	Transcriptional regulation (MYC)	MYC TFs response to abiotic stresses and hormonal signals
LOC_Os02g52840.1	OsALKBH-16	MYC	CATGTG	6	Chr2	1536	1542	+	Arabidopsis thaliana	Transcriptional regulation (MYC)	MYC TFs response to abiotic stresses and hormonal signals
LOC_Os02g52840.1	OsALKBH-16	MYC	CATTTG	6	Chr2	1702	1708	+	Arabidopsis thaliana	Transcriptional regulation (MYC)	MYC TFs response to abiotic stresses and hormonal signals
LOC_Os02g53180.1	OsALKBH-17	DRE core	GCCGAC	6	Chr2	1951	1957	-	Arabidopsis thaliana	Abiotic stress (Drought and cold stress responsiveness)	Drought, cold, and high-salt stress responsiveness
LOC_Os02g53180.1	OsALKBH-17	STRE	AGGGG	5	Chr2	1203	1208	-	Arabidopsis thaliana	Abiotic stress (Drought and cold stress responsiveness)	Drought, salinity, extreme temperatures, and oxidative stress
LOC_Os02g53180.1	OsALKBH-17	STRE	AGGGG	5	Chr2	1809	1814	+	Arabidopsis thaliana	Abiotic stress (Drought and cold stress responsiveness)	Drought, salinity, extreme temperatures, and oxidative stress
LOC_Os02g53180.1	OsALKBH-17	AAGAA-motif	GAAAGAA	7	Chr2	265	272	-	Avena sativa	Abiotic stress (Drought and cold stress responsiveness)	Drought, salt, and extremes temperature responsive element
LOC_Os02g53180.1	OsALKBH-17	AAGAA-motif	gGTAAAGAAA	9	Chr2	905	914	-	Avena sativa	Abiotic stress (Drought and cold stress responsiveness)	Drought, salt, and extremes temperature responsive element
LOC_Os02g53180.1	OsALKBH-17	E2Fb	TTTGCCGC	8	Chr2	577	585	+	Nicotiana tabacum	Biotic stress	Pathogen-induced defense responses
LOC_Os02g53180.1	OsALKBH-17	WRE3	CCACCT	6	Chr2	1902	1908	+	Pisum sativum	Biotic stress	Wound Responsive Element 3
LOC_Os02g53180.1	OsALKBH-17	TGA-element	AACGAC	6	Chr2	1263	1269	+	Brassica oleracea	Phytohormone regulation (Auxin)	Auxin responsiveness
LOC_Os02g53180.1	OsALKBH-17	ERE	ATTTCATA	8	Chr2	378	386	-	Nicotiana glutinos	Phytohormone regulation (ETH)	Ethylene-responsive TFs
LOC_Os02g53180.1	OsALKBH-17	as-1	TGACG	5	Chr2	217	222	-	Arabidopsis thaliana	Phytohormone regulation (SA)	SA responsiveness; pathogen & oxidative stress
LOC_Os02g53180.1	OsALKBH-17	as-1	TGACG	5	Chr2	295	300	-	Arabidopsis thaliana	Phytohormone regulation (SA)	SA responsiveness; pathogen & oxidative stress
LOC_Os02g53180.1	OsALKBH-17	as-1	TGACG	5	Chr2	519	524	-	Arabidopsis thaliana	Phytohormone regulation (SA)	SA responsiveness; pathogen & oxidative stress
LOC_Os02g53180.1	OsALKBH-17	as-1	TGACG	5	Chr2	536	541	+	Arabidopsis thaliana	Phytohormone regulation (SA)	SA responsiveness; pathogen & oxidative stress
LOC_Os02g53180.1	OsALKBH-17	as-1	TGACG	5	Chr2	588	593	+	Arabidopsis thaliana	Phytohormone regulation (SA)	SA responsiveness; pathogen & oxidative stress
LOC_Os02g53180.1	OsALKBH-17	as-1	TGACG	5	Chr2	693	698	-	Arabidopsis thaliana	Phytohormone regulation (SA)	SA responsiveness; pathogen & oxidative stress
LOC_Os02g53180.1	OsALKBH-17	as-1	TGACG	5	Chr2	712	717	+	Arabidopsis thaliana	Phytohormone regulation (SA)	SA responsiveness; pathogen & oxidative stress
LOC_Os02g53180.1	OsALKBH-17	as-1	TGACG	5	Chr2	1097	1102	-	Arabidopsis thaliana	Phytohormone regulation (SA)	SA responsiveness; pathogen & oxidative stress
LOC_Os02g53180.1	OsALKBH-17	ABRE4	CACGTA	6	Chr2	1719	1725	+	Zea mays	Phytohormone regulation (ABA)	ABA-responsive drought, salinity, and osmotic stress
LOC_Os02g53180.1	OsALKBH-17	ABRE3a	TACGTG	6	Chr2	1719	1725	-	Zea mays	Phytohormone regulation (ABA)	ABA activating in water deficit and osmotic stress
LOC_Os02g53180.1	OsALKBH-17	ABRE	ACGTG	5	Chr2	893	898	-	Arabidopsis thaliana	Phytohormone regulation (ABA)	ABA responsiveness
LOC_Os02g53180.1	OsALKBH-17	ABRE	ACGTG	5	Chr2	968	973	-	Arabidopsis thaliana	Phytohormone regulation (ABA)	ABA responsiveness
LOC_Os02g53180.1	OsALKBH-17	ABRE	ACGTG	5	Chr2	1719	1724	-	Arabidopsis thaliana	Phytohormone regulation (ABA)	ABA responsiveness
LOC_Os02g53180.1	OsALKBH-17	CGTCA-motif	CGTCA	5	Chr2	217	222	+	Hordeum vulgare	Phytohormone regulation (MeJA)	MeJA-responsiveness
LOC_Os02g53180.1	OsALKBH-17	CGTCA-motif	CGTCA	5	Chr2	295	300	+	Hordeum vulgare	Phytohormone regulation (MeJA)	MeJA-responsiveness
LOC_Os02g53180.1	OsALKBH-17	CGTCA-motif	CGTCA	5	Chr2	519	524	+	Hordeum vulgare	Phytohormone regulation (MeJA)	MeJA-responsiveness
LOC_Os02g53180.1	OsALKBH-17	CGTCA-motif	CGTCA	5	Chr2	536	541	-	Hordeum vulgare	Phytohormone regulation (MeJA)	MeJA-responsiveness
LOC_Os02g53180.1	OsALKBH-17	CGTCA-motif	CGTCA	5	Chr2	588	593	-	Hordeum vulgare	Phytohormone regulation (MeJA)	MeJA-responsiveness
LOC_Os02g53180.1	OsALKBH-17	CGTCA-motif	CGTCA	5	Chr2	693	698	+	Hordeum vulgare	Phytohormone regulation (MeJA)	MeJA-responsiveness
LOC_Os02g53180.1	OsALKBH-17	CGTCA-motif	CGTCA	5	Chr2	712	717	-	Hordeum vulgare	Phytohormone regulation (MeJA)	MeJA-responsiveness
LOC_Os02g53180.1	OsALKBH-17	CGTCA-motif	CGTCA	5	Chr2	1097	1102	+	Hordeum vulgare	Phytohormone regulation (MeJA)	MeJA-responsiveness
LOC_Os02g53180.1	OsALKBH-17	TGACG-motif	TGACG	5	Chr2	217	222	-	Hordeum vulgare	Phytohormone regulation (MeJA)	MeJA-responsiveness
LOC_Os02g53180.1	OsALKBH-17	TGACG-motif	TGACG	5	Chr2	295	300	-	Hordeum vulgare	Phytohormone regulation (MeJA)	MeJA-responsiveness
LOC_Os02g53180.1	OsALKBH-17	TGACG-motif	TGACG	5	Chr2	519	524	-	Hordeum vulgare	Phytohormone regulation (MeJA)	MeJA-responsiveness
LOC_Os02g53180.1	OsALKBH-17	TGACG-motif	TGACG	5	Chr2	536	541	+	Hordeum vulgare	Phytohormone regulation (MeJA)	MeJA-responsiveness
LOC_Os02g53180.1	OsALKBH-17	TGACG-motif	TGACG	5	Chr2	588	593	+	Hordeum vulgare	Phytohormone regulation (MeJA)	MeJA-responsiveness
LOC_Os02g53180.1	OsALKBH-17	TGACG-motif	TGACG	5	Chr2	693	698	-	Hordeum vulgare	Phytohormone regulation (MeJA)	MeJA-responsiveness
LOC_Os02g53180.1	OsALKBH-17	TGACG-motif	TGACG	5	Chr2	712	717	+	Hordeum vulgare	Phytohormone regulation (MeJA)	MeJA-responsiveness
LOC_Os02g53180.1	OsALKBH-17	TGACG-motif	TGACG	5	Chr2	1097	1102	-	Hordeum vulgare	Phytohormone regulation (MeJA)	MeJA-responsiveness
LOC_Os02g53180.1	OsALKBH-17	Myb	CAACTG	6	Chr2	677	683	-	Arabidopsis thaliana	Transcriptional regulation (MYB)	MYB family of transcription factors
LOC_Os02g53180.1	OsALKBH-17	Myb	CAACTG	6	Chr2	1421	1427	+	Arabidopsis thaliana	Transcriptional regulation (MYB)	MYB family of transcription factors
LOC_Os02g53180.1	OsALKBH-17	Myb	CAACTG	6	Chr2	1558	1564	-	Arabidopsis thaliana	Transcriptional regulation (MYB)	MYB family of transcription factors
LOC_Os02g53180.1	OsALKBH-17	MYB	CAACCA	6	Chr2	47	53	+	Arabidopsis thaliana	Transcriptional regulation (MYB)	MYB family of transcription factors
LOC_Os02g53180.1	OsALKBH-17	MYB	CAACCA	6	Chr2	320	326	-	Arabidopsis thaliana	Transcriptional regulation (MYB)	MYB family of transcription factors
LOC_Os02g53180.1	OsALKBH-17	MYB	CAACAG	6	Chr2	736	742	+	Arabidopsis thaliana	Transcriptional regulation (MYB)	MYB family of transcription factors
LOC_Os02g53180.1	OsALKBH-17	MYB	CAACCA	6	Chr2	1277	1283	+	Arabidopsis thaliana	Transcriptional regulation (MYB)	MYB family of transcription factors
LOC_Os02g53180.1	OsALKBH-17	MYB	CAACAG	6	Chr2	1317	1323	+	Arabidopsis thaliana	Transcriptional regulation (MYB)	MYB family of transcription factors
LOC_Os02g53180.1	OsALKBH-17	MYB	TAACCA	6	Chr2	1474	1480	+	Arabidopsis thaliana	Transcriptional regulation (MYB)	MYB family of transcription factors
LOC_Os02g53180.1	OsALKBH-17	MYB	CAACAG	6	Chr2	1736	1742	-	Arabidopsis thaliana	Transcriptional regulation (MYB)	MYB family of transcription factors
LOC_Os02g53180.1	OsALKBH-17	Myb-binding site	CAACAG	6	Chr2	736	742	+	Nicotiana tabacum	Transcriptional regulation (MYB)	MYB TFs, regulates drought, salt, cold stress, and pathogen attack
LOC_Os02g53180.1	OsALKBH-17	Myb-binding site	CAACAG	6	Chr2	1317	1323	+	Nicotiana tabacum	Transcriptional regulation (MYB)	MYB TFs, regulates drought, salt, cold stress, and pathogen attack
LOC_Os02g53180.1	OsALKBH-17	Myb-binding site	CAACAG	6	Chr2	1736	1742	-	Nicotiana tabacum	Transcriptional regulation (MYB)	MYB TFs, regulates drought, salt, cold stress, and pathogen attack
LOC_Os02g53180.1	OsALKBH-17	MYB-like sequence	TAACCA	6	Chr2	1474	1480	+	Arabidopsis thaliana	Transcriptional regulation (MYB)	MYB TFs, regulates drought, salt, cold stress, and pathogen attack
LOC_Os02g53180.1	OsALKBH-17	MBS	CAACTG	6	Chr2	677	683	-	Arabidopsis thaliana	Transcriptional regulation (MYB)	MYB binding involved in drought-inducibility
LOC_Os02g53180.1	OsALKBH-17	MBS	CAACTG	6	Chr2	1421	1427	+	Arabidopsis thaliana	Transcriptional regulation (MYB)	MYB binding involved in drought-inducibility
LOC_Os02g53180.1	OsALKBH-17	MBS	CAACTG	6	Chr2	1558	1564	-	Arabidopsis thaliana	Transcriptional regulation (MYB)	MYB binding involved in drought-inducibility
LOC_Os02g53180.1	OsALKBH-17	MYC	CATGTG	6	Chr2	1647	1653	-	Arabidopsis thaliana	Transcriptional regulation (MYC)	MYC TFs response to abiotic stresses and hormonal signals
LOC_Os02g58070.1	OsALKBH-18	STRE	AGGGG	5	Chr2	780	785	+	Arabidopsis thaliana	Abiotic stress (Drought and cold stress responsiveness)	Drought, salinity, extreme temperatures, and oxidative stress
LOC_Os02g58070.1	OsALKBH-18	E2Fb	TTTGCCGC	8	Chr2	983	991	-	Nicotiana tabacum	Biotic stress	Pathogen-induced defense responses
LOC_Os02g58070.1	OsALKBH-18	W box	TTGACC	6	Chr2	501	507	-	Arabidopsis thaliana	Biotic stress	Pathogens, wounding, and environmental stress responsive
LOC_Os02g58070.1	OsALKBH-18	WRE3	CCACCT	6	Chr2	709	715	-	Pisum sativum	Biotic stress	Wound Responsive Element 3
LOC_Os02g58070.1	OsALKBH-18	TGA-element	AACGAC	6	Chr2	169	175	-	Brassica oleracea	Phytohormone regulation (Auxin)	Auxin responsiveness
LOC_Os02g58070.1	OsALKBH-18	as-1	TGACG	5	Chr2	234	239	+	Arabidopsis thaliana	Phytohormone regulation (SA)	SA responsiveness; pathogen & oxidative stress
LOC_Os02g58070.1	OsALKBH-18	as-1	TGACG	5	Chr2	1196	1201	+	Arabidopsis thaliana	Phytohormone regulation (SA)	SA responsiveness; pathogen & oxidative stress
LOC_Os02g58070.1	OsALKBH-18	as-1	TGACG	5	Chr2	1215	1220	+	Arabidopsis thaliana	Phytohormone regulation (SA)	SA responsiveness; pathogen & oxidative stress
LOC_Os02g58070.1	OsALKBH-18	as-1	TGACG	5	Chr2	1333	1338	+	Arabidopsis thaliana	Phytohormone regulation (SA)	SA responsiveness; pathogen & oxidative stress
LOC_Os02g58070.1	OsALKBH-18	TCA-element	TCAGAAGAGG	9	Chr2	672	681	-	Brassica oleracea	Phytohormone regulation (SA)	Salicylic acid responsiveness
LOC_Os02g58070.1	OsALKBH-18	box S	AGCCACC	7	Chr2	1309	1316	-	Arabidopsis thaliana	Phytohormone regulation (SA)	Wound and pathogen response
LOC_Os02g58070.1	OsALKBH-18	ABRE4	CACGTA	6	Chr2	1688	1694	-	Zea mays	Phytohormone regulation (ABA)	ABA-responsive drought, salinity, and osmotic stress
LOC_Os02g58070.1	OsALKBH-18	ABRE3a	TACGTG	6	Chr2	1688	1694	+	Zea mays	Phytohormone regulation (ABA)	ABA activating in water deficit and osmotic stress
LOC_Os02g58070.1	OsALKBH-18	ABRE	ACGTG	5	Chr2	1602	1607	-	Arabidopsis thaliana	Phytohormone regulation (ABA)	ABA responsiveness
LOC_Os02g58070.1	OsALKBH-18	ABRE	ACGTG	5	Chr2	1689	1694	+	Arabidopsis thaliana	Phytohormone regulation (ABA)	ABA responsiveness
LOC_Os02g58070.1	OsALKBH-18	ABRE	GCAACGTGTC	9	Chr2	1913	1922	-	Hordeum vulgare	Phytohormone regulation (ABA)	ABA responsiveness
LOC_Os02g58070.1	OsALKBH-18	ABRE	ACGTG	5	Chr2	1915	1920	-	Arabidopsis thaliana	Phytohormone regulation (ABA)	ABA responsiveness
LOC_Os02g58070.1	OsALKBH-18	CGTCA-motif	CGTCA	5	Chr2	234	239	-	Hordeum vulgare	Phytohormone regulation (MeJA)	MeJA-responsiveness
LOC_Os02g58070.1	OsALKBH-18	CGTCA-motif	CGTCA	5	Chr2	1196	1201	-	Hordeum vulgare	Phytohormone regulation (MeJA)	MeJA-responsiveness
LOC_Os02g58070.1	OsALKBH-18	CGTCA-motif	CGTCA	5	Chr2	1215	1220	-	Hordeum vulgare	Phytohormone regulation (MeJA)	MeJA-responsiveness
LOC_Os02g58070.1	OsALKBH-18	CGTCA-motif	CGTCA	5	Chr2	1333	1338	-	Hordeum vulgare	Phytohormone regulation (MeJA)	MeJA-responsiveness
LOC_Os02g58070.1	OsALKBH-18	TGACG-motif	TGACG	5	Chr2	234	239	+	Hordeum vulgare	Phytohormone regulation (MeJA)	MeJA-responsiveness
LOC_Os02g58070.1	OsALKBH-18	TGACG-motif	TGACG	5	Chr2	1196	1201	+	Hordeum vulgare	Phytohormone regulation (MeJA)	MeJA-responsiveness
LOC_Os02g58070.1	OsALKBH-18	TGACG-motif	TGACG	5	Chr2	1215	1220	+	Hordeum vulgare	Phytohormone regulation (MeJA)	MeJA-responsiveness
LOC_Os02g58070.1	OsALKBH-18	TGACG-motif	TGACG	5	Chr2	1333	1338	+	Hordeum vulgare	Phytohormone regulation (MeJA)	MeJA-responsiveness
LOC_Os02g58070.1	OsALKBH-18	MYB	CAACCA	6	Chr2	523	529	-	Arabidopsis thaliana	Transcriptional regulation (MYB)	MYB family of transcription factors
LOC_Os02g58070.1	OsALKBH-18	MYB	CAACCA	6	Chr2	1076	1082	-	Arabidopsis thaliana	Transcriptional regulation (MYB)	MYB family of transcription factors
LOC_Os02g58070.1	OsALKBH-18	MYB recognition site	CCGTTG	6	Chr2	700	706	-	Arabidopsis thaliana	Transcriptional regulation (MYB)	MYB TFs, regulates drought, salt, cold stress, and pathogen attack
LOC_Os02g58070.1	OsALKBH-18	MYB recognition site	CCGTTG	6	Chr2	888	894	-	Arabidopsis thaliana	Transcriptional regulation (MYB)	MYB TFs, regulates drought, salt, cold stress, and pathogen attack
LOC_Os03g03034.1	OsALKBH-19	STRE	AGGGG	5	Chr3	1094	1099	-	Arabidopsis thaliana	Abiotic stress (Drought and cold stress responsiveness)	Drought, salinity, extreme temperatures, and oxidative stress
LOC_Os03g03034.1	OsALKBH-19	STRE	AGGGG	5	Chr3	1881	1886	-	Arabidopsis thaliana	Abiotic stress (Drought and cold stress responsiveness)	Drought, salinity, extreme temperatures, and oxidative stress
LOC_Os03g03034.1	OsALKBH-19	AAGAA-motif	gGTAAAGAAA	9	Chr3	76	85	-	Avena sativa	Abiotic stress (Drought and cold stress responsiveness)	Drought, salt, and extremes temperature responsive element
LOC_Os03g03034.1	OsALKBH-19	TC-rich repeats	ATTCTCTAAC	9	Chr3	1633	1642	-	Nicotiana tabacum	Biotic stress	Pathogen defense and stress responsiveness
LOC_Os03g03034.1	OsALKBH-19	E2Fb	TTTGCCGC	8	Chr3	1413	1421	-	Nicotiana tabacum	Biotic stress	Pathogen-induced defense responses
LOC_Os03g03034.1	OsALKBH-19	WRE3	CCACCT	6	Chr3	1498	1504	-	Pisum sativum	Biotic stress	Wound Responsive Element 3
LOC_Os03g03034.1	OsALKBH-19	WRE3	CCACCT	6	Chr3	1895	1901	+	Pisum sativum	Biotic stress	Wound Responsive Element 3
LOC_Os03g03034.1	OsALKBH-19	TGA-element	AACGAC	6	Chr3	174	180	-	Brassica oleracea	Phytohormone regulation (Auxin)	Auxin responsiveness
LOC_Os03g03034.1	OsALKBH-19	ERE	ATTTTAAA	8	Chr3	1218	1226	+	Nicotiana glutinos	Phytohormone regulation (ETH)	Ethylene-responsive TFs
LOC_Os03g03034.1	OsALKBH-19	as-1	TGACG	5	Chr3	509	514	+	Arabidopsis thaliana	Phytohormone regulation (SA)	SA responsiveness; pathogen & oxidative stress
LOC_Os03g03034.1	OsALKBH-19	as-1	TGACG	5	Chr3	661	666	+	Arabidopsis thaliana	Phytohormone regulation (SA)	SA responsiveness; pathogen & oxidative stress
LOC_Os03g03034.1	OsALKBH-19	as-1	TGACG	5	Chr3	1269	1274	+	Arabidopsis thaliana	Phytohormone regulation (SA)	SA responsiveness; pathogen & oxidative stress
LOC_Os03g03034.1	OsALKBH-19	as-1	TGACG	5	Chr3	1842	1847	+	Arabidopsis thaliana	Phytohormone regulation (SA)	SA responsiveness; pathogen & oxidative stress
LOC_Os03g03034.1	OsALKBH-19	as-1	TGACG	5	Chr3	1866	1871	+	Arabidopsis thaliana	Phytohormone regulation (SA)	SA responsiveness; pathogen & oxidative stress
LOC_Os03g03034.1	OsALKBH-19	ABRE4	CACGTA	6	Chr3	348	354	-	Zea mays	Phytohormone regulation (ABA)	ABA-responsive drought, salinity, and osmotic stress
LOC_Os03g03034.1	OsALKBH-19	ABRE4	CACGTA	6	Chr3	625	631	-	Zea mays	Phytohormone regulation (ABA)	ABA-responsive drought, salinity, and osmotic stress
LOC_Os03g03034.1	OsALKBH-19	ABRE3a	TACGTG	6	Chr3	348	354	+	Zea mays	Phytohormone regulation (ABA)	ABA activating in water deficit and osmotic stress
LOC_Os03g03034.1	OsALKBH-19	ABRE3a	TACGTG	6	Chr3	625	631	+	Zea mays	Phytohormone regulation (ABA)	ABA activating in water deficit and osmotic stress
LOC_Os03g03034.1	OsALKBH-19	ABRE	TACGTGTC	8	Chr3	348	356	+	Oryza sativa	Phytohormone regulation (ABA)	ABA responsiveness
LOC_Os03g03034.1	OsALKBH-19	ABRE	ACGTG	5	Chr3	349	354	+	Arabidopsis thaliana	Phytohormone regulation (ABA)	ABA responsiveness
LOC_Os03g03034.1	OsALKBH-19	ABRE	ACGTG	5	Chr3	355	360	-	Arabidopsis thaliana	Phytohormone regulation (ABA)	ABA responsiveness
LOC_Os03g03034.1	OsALKBH-19	ABRE	ACGTG	5	Chr3	626	631	+	Arabidopsis thaliana	Phytohormone regulation (ABA)	ABA responsiveness
LOC_Os03g03034.1	OsALKBH-19	ABRE	GCCGCGTGGC	9	Chr3	1944	1953	+	Oryza sativa	Phytohormone regulation (ABA)	ABA responsiveness
LOC_Os03g03034.1	OsALKBH-19	AT~ABRE	TACGTGTC	8	Chr3	348	356	+	Arabidopsis thaliana	Phytohormone regulation (ABA)	ABA responsiveness
LOC_Os03g03034.1	OsALKBH-19	CGTCA-motif	CGTCA	5	Chr3	509	514	-	Hordeum vulgare	Phytohormone regulation (MeJA)	MeJA-responsiveness
LOC_Os03g03034.1	OsALKBH-19	CGTCA-motif	CGTCA	5	Chr3	661	666	-	Hordeum vulgare	Phytohormone regulation (MeJA)	MeJA-responsiveness
LOC_Os03g03034.1	OsALKBH-19	CGTCA-motif	CGTCA	5	Chr3	1269	1274	-	Hordeum vulgare	Phytohormone regulation (MeJA)	MeJA-responsiveness
LOC_Os03g03034.1	OsALKBH-19	CGTCA-motif	CGTCA	5	Chr3	1842	1847	-	Hordeum vulgare	Phytohormone regulation (MeJA)	MeJA-responsiveness
LOC_Os03g03034.1	OsALKBH-19	CGTCA-motif	CGTCA	5	Chr3	1866	1871	-	Hordeum vulgare	Phytohormone regulation (MeJA)	MeJA-responsiveness
LOC_Os03g03034.1	OsALKBH-19	TGACG-motif	TGACG	5	Chr3	509	514	+	Hordeum vulgare	Phytohormone regulation (MeJA)	MeJA-responsiveness
LOC_Os03g03034.1	OsALKBH-19	TGACG-motif	TGACG	5	Chr3	661	666	+	Hordeum vulgare	Phytohormone regulation (MeJA)	MeJA-responsiveness
LOC_Os03g03034.1	OsALKBH-19	TGACG-motif	TGACG	5	Chr3	1269	1274	+	Hordeum vulgare	Phytohormone regulation (MeJA)	MeJA-responsiveness
LOC_Os03g03034.1	OsALKBH-19	TGACG-motif	TGACG	5	Chr3	1842	1847	+	Hordeum vulgare	Phytohormone regulation (MeJA)	MeJA-responsiveness
LOC_Os03g03034.1	OsALKBH-19	TGACG-motif	TGACG	5	Chr3	1866	1871	+	Hordeum vulgare	Phytohormone regulation (MeJA)	MeJA-responsiveness
LOC_Os03g03034.1	OsALKBH-19	MYB	TAACCA	6	Chr3	1121	1127	-	Arabidopsis thaliana	Transcriptional regulation (MYB)	MYB family of transcription factors
LOC_Os03g03034.1	OsALKBH-19	MYB	TAACCA	6	Chr3	1235	1241	-	Arabidopsis thaliana	Transcriptional regulation (MYB)	MYB family of transcription factors
LOC_Os03g03034.1	OsALKBH-19	Myb	CAACTG	6	Chr3	648	654	+	Arabidopsis thaliana	Transcriptional regulation (MYB)	MYB family of transcription factors
LOC_Os03g03034.1	OsALKBH-19	Myb	TAACTG	6	Chr3	1521	1527	+	Arabidopsis thaliana	Transcriptional regulation (MYB)	MYB family of transcription factors
LOC_Os03g03034.1	OsALKBH-19	MYB-like sequence	TAACCA	6	Chr3	1121	1127	-	Arabidopsis thaliana	Transcriptional regulation (MYB)	MYB TFs, regulates drought, salt, cold stress, and pathogen attack
LOC_Os03g03034.1	OsALKBH-19	MYB-like sequence	TAACCA	6	Chr3	1235	1241	-	Arabidopsis thaliana	Transcriptional regulation (MYB)	MYB TFs, regulates drought, salt, cold stress, and pathogen attack
LOC_Os03g03034.1	OsALKBH-19	MBS	CAACTG	6	Chr3	648	654	+	Arabidopsis thaliana	Transcriptional regulation (MYB)	MYB binding involved in drought-inducibility
LOC_Os03g03034.1	OsALKBH-19	MRE	AACCTAA	7	Chr3	453	460	+	Petroselinum crispum	Transcriptional regulation (MYB)	MYB binding involved in light responsiveness
LOC_Os03g03034.1	OsALKBH-19	MYC	CATTTG	6	Chr3	475	481	-	Arabidopsis thaliana	Transcriptional regulation (MYC)	MYC TFs response to abiotic stresses and hormonal signals
LOC_Os03g03034.1	OsALKBH-19	MYC	CATTTG	6	Chr3	926	932	+	Arabidopsis thaliana	Transcriptional regulation (MYC)	MYC TFs response to abiotic stresses and hormonal signals
LOC_Os03g03034.1	OsALKBH-19	MYC	CATTTG	6	Chr3	1078	1084	+	Arabidopsis thaliana	Transcriptional regulation (MYC)	MYC TFs response to abiotic stresses and hormonal signals
LOC_Os03g06990.1	OsALKBH-20	AP-1	TGAGTTAG	8	Chr3	138	146	-	Arabidopsis thaliana	Abiotic and Biotic	Pathogens, wounding, oxidative stress, and immune signaling.
LOC_Os03g06990.1	OsALKBH-20	LTR	CCGAAA	6	Chr3	1841	1847	+	Hordeum vulgare	Abiotic stress (Drought and cold stress responsiveness)	Low-temperature responsiveness
LOC_Os03g06990.1	OsALKBH-20	STRE	AGGGG	5	Chr3	296	301	+	Arabidopsis thaliana	Abiotic stress (Drought and cold stress responsiveness)	Drought, salinity, extreme temperatures, and oxidative stress
LOC_Os03g06990.1	OsALKBH-20	STRE	AGGGG	5	Chr3	342	347	+	Arabidopsis thaliana	Abiotic stress (Drought and cold stress responsiveness)	Drought, salinity, extreme temperatures, and oxidative stress
LOC_Os03g06990.1	OsALKBH-20	STRE	AGGGG	5	Chr3	555	560	+	Arabidopsis thaliana	Abiotic stress (Drought and cold stress responsiveness)	Drought, salinity, extreme temperatures, and oxidative stress
LOC_Os03g06990.1	OsALKBH-20	STRE	AGGGG	5	Chr3	562	567	+	Arabidopsis thaliana	Abiotic stress (Drought and cold stress responsiveness)	Drought, salinity, extreme temperatures, and oxidative stress
LOC_Os03g06990.1	OsALKBH-20	STRE	AGGGG	5	Chr3	609	614	+	Arabidopsis thaliana	Abiotic stress (Drought and cold stress responsiveness)	Drought, salinity, extreme temperatures, and oxidative stress
LOC_Os03g06990.1	OsALKBH-20	TC-rich repeats	GTTTTCTTAC	9	Chr3	230	239	+	Nicotiana tabacum	Biotic stress	Pathogen defense and stress responsiveness
LOC_Os03g06990.1	OsALKBH-20	WRE3	CCACCT	6	Chr3	369	375	-	Pisum sativum	Biotic stress	Wound Responsive Element 3
LOC_Os03g06990.1	OsALKBH-20	ERE	ATTTTAAA	8	Chr3	831	839	+	Nicotiana glutinos	Phytohormone regulation (ETH)	Ethylene-responsive TFs
LOC_Os03g06990.1	OsALKBH-20	P-box	CCTTTTG	7	Chr3	956	963	+	Oryza sativa	Phytohormone regulation (GB)	Gibberellin-responsive element
LOC_Os03g06990.1	OsALKBH-20	as-1	TGACG	5	Chr3	381	386	+	Arabidopsis thaliana	Phytohormone regulation (SA)	SA responsiveness; pathogen & oxidative stress
LOC_Os03g06990.1	OsALKBH-20	as-1	TGACG	5	Chr3	435	440	+	Arabidopsis thaliana	Phytohormone regulation (SA)	SA responsiveness; pathogen & oxidative stress
LOC_Os03g06990.1	OsALKBH-20	as-1	TGACG	5	Chr3	1787	1792	-	Arabidopsis thaliana	Phytohormone regulation (SA)	SA responsiveness; pathogen & oxidative stress
LOC_Os03g06990.1	OsALKBH-20	as-1	TGACG	5	Chr3	1857	1862	-	Arabidopsis thaliana	Phytohormone regulation (SA)	SA responsiveness; pathogen & oxidative stress
LOC_Os03g06990.1	OsALKBH-20	as-1	TGACG	5	Chr3	1915	1920	+	Arabidopsis thaliana	Phytohormone regulation (SA)	SA responsiveness; pathogen & oxidative stress
LOC_Os03g06990.1	OsALKBH-20	WUN-motif	AAATTACTA	9	Chr3	211	220	+	Nicotiana glutinosa	Phytohormone regulation (SA)	Wound and pathogen responsive element
LOC_Os03g06990.1	OsALKBH-20	ABRE	ACGTG	5	Chr3	1075	1080	-	Arabidopsis thaliana	Phytohormone regulation (ABA)	ABA responsiveness
LOC_Os03g06990.1	OsALKBH-20	ABRE	ACGTG	5	Chr3	1880	1885	-	Arabidopsis thaliana	Phytohormone regulation (ABA)	ABA responsiveness
LOC_Os03g06990.1	OsALKBH-20	CGTCA-motif	CGTCA	5	Chr3	381	386	-	Hordeum vulgare	Phytohormone regulation (MeJA)	MeJA-responsiveness
LOC_Os03g06990.1	OsALKBH-20	CGTCA-motif	CGTCA	5	Chr3	435	440	-	Hordeum vulgare	Phytohormone regulation (MeJA)	MeJA-responsiveness
LOC_Os03g06990.1	OsALKBH-20	CGTCA-motif	CGTCA	5	Chr3	1787	1792	+	Hordeum vulgare	Phytohormone regulation (MeJA)	MeJA-responsiveness
LOC_Os03g06990.1	OsALKBH-20	CGTCA-motif	CGTCA	5	Chr3	1857	1862	+	Hordeum vulgare	Phytohormone regulation (MeJA)	MeJA-responsiveness
LOC_Os03g06990.1	OsALKBH-20	CGTCA-motif	CGTCA	5	Chr3	1915	1920	-	Hordeum vulgare	Phytohormone regulation (MeJA)	MeJA-responsiveness
LOC_Os03g06990.1	OsALKBH-20	TGACG-motif	TGACG	5	Chr3	381	386	+	Hordeum vulgare	Phytohormone regulation (MeJA)	MeJA-responsiveness
LOC_Os03g06990.1	OsALKBH-20	TGACG-motif	TGACG	5	Chr3	435	440	+	Hordeum vulgare	Phytohormone regulation (MeJA)	MeJA-responsiveness
LOC_Os03g06990.1	OsALKBH-20	TGACG-motif	TGACG	5	Chr3	1787	1792	-	Hordeum vulgare	Phytohormone regulation (MeJA)	MeJA-responsiveness
LOC_Os03g06990.1	OsALKBH-20	TGACG-motif	TGACG	5	Chr3	1857	1862	-	Hordeum vulgare	Phytohormone regulation (MeJA)	MeJA-responsiveness
LOC_Os03g06990.1	OsALKBH-20	TGACG-motif	TGACG	5	Chr3	1915	1920	+	Hordeum vulgare	Phytohormone regulation (MeJA)	MeJA-responsiveness
LOC_Os03g06990.1	OsALKBH-20	Myb	CAACTG	6	Chr3	1254	1260	+	Arabidopsis thaliana	Transcriptional regulation (MYB)	MYB family of transcription factors
LOC_Os03g06990.1	OsALKBH-20	Myb	CAACTG	6	Chr3	1709	1715	+	Arabidopsis thaliana	Transcriptional regulation (MYB)	MYB family of transcription factors
LOC_Os03g06990.1	OsALKBH-20	MYB	CAACAG	6	Chr3	545	551	-	Arabidopsis thaliana	Transcriptional regulation (MYB)	MYB family of transcription factors
LOC_Os03g06990.1	OsALKBH-20	MYB	TAACCA	6	Chr3	1021	1027	-	Arabidopsis thaliana	Transcriptional regulation (MYB)	MYB family of transcription factors
LOC_Os03g06990.1	OsALKBH-20	MYB	TAACCA	6	Chr3	1270	1276	-	Arabidopsis thaliana	Transcriptional regulation (MYB)	MYB family of transcription factors
LOC_Os03g06990.1	OsALKBH-20	MYB	CAACCA	6	Chr3	1762	1768	+	Arabidopsis thaliana	Transcriptional regulation (MYB)	MYB family of transcription factors
LOC_Os03g06990.1	OsALKBH-20	MYB	CAACCA	6	Chr3	1780	1786	+	Arabidopsis thaliana	Transcriptional regulation (MYB)	MYB family of transcription factors
LOC_Os03g06990.1	OsALKBH-20	MYB recognition site	CCGTTG	6	Chr3	187	193	-	Arabidopsis thaliana	Transcriptional regulation (MYB)	MYB TFs, regulates drought, salt, cold stress, and pathogen attack
LOC_Os03g06990.1	OsALKBH-20	MYB recognition site	CCGTTG	6	Chr3	660	666	-	Arabidopsis thaliana	Transcriptional regulation (MYB)	MYB TFs, regulates drought, salt, cold stress, and pathogen attack
LOC_Os03g06990.1	OsALKBH-20	Myb-binding site	CAACAG	6	Chr3	545	551	-	Nicotiana tabacum	Transcriptional regulation (MYB)	MYB TFs, regulates drought, salt, cold stress, and pathogen attack
LOC_Os03g06990.1	OsALKBH-20	MYB-like sequence	TAACCA	6	Chr3	1021	1027	-	Arabidopsis thaliana	Transcriptional regulation (MYB)	MYB TFs, regulates drought, salt, cold stress, and pathogen attack
LOC_Os03g06990.1	OsALKBH-20	MYB-like sequence	TAACCA	6	Chr3	1270	1276	-	Arabidopsis thaliana	Transcriptional regulation (MYB)	MYB TFs, regulates drought, salt, cold stress, and pathogen attack
LOC_Os03g06990.1	OsALKBH-20	MBS	CAACTG	6	Chr3	1254	1260	+	Arabidopsis thaliana	Transcriptional regulation (MYB)	MYB binding involved in drought-inducibility
LOC_Os03g06990.1	OsALKBH-20	MBS	CAACTG	6	Chr3	1709	1715	+	Arabidopsis thaliana	Transcriptional regulation (MYB)	MYB binding involved in drought-inducibility
LOC_Os03g06990.1	OsALKBH-20	MRE	AACCTAA	7	Chr3	1175	1182	-	Petroselinum crispum	Transcriptional regulation (MYB)	MYB binding involved in light responsiveness
LOC_Os03g06990.1	OsALKBH-20	MYC	CATGTG	6	Chr3	1218	1224	+	Arabidopsis thaliana	Transcriptional regulation (MYC)	MYC TFs response to abiotic stresses and hormonal signals
LOC_Os03g06990.1	OsALKBH-20	MYC	CATGTG	6	Chr3	1296	1302	+	Arabidopsis thaliana	Transcriptional regulation (MYC)	MYC TFs response to abiotic stresses and hormonal signals
LOC_Os03g06990.1	OsALKBH-20	MYC	CATTTG	6	Chr3	1593	1599	+	Arabidopsis thaliana	Transcriptional regulation (MYC)	MYC TFs response to abiotic stresses and hormonal signals
LOC_Os03g06990.1	OsALKBH-20	MYC	CATGTG	6	Chr3	1869	1875	-	Arabidopsis thaliana	Transcriptional regulation (MYC)	MYC TFs response to abiotic stresses and hormonal signals
LOC_Os03g06990.1	OsALKBH-20	Myc	TCTCTTA	7	Chr3	1236	1243	+	Arabidopsis thaliana	Transcriptional regulation (MYC)	MYC TFs response to abiotic stresses and hormonal signals
LOC_Os03g07000.1	OsALKBH-21	DRE core	GCCGAC	6	Chr3	792	798	-	Arabidopsis thaliana	Abiotic stress (Drought and cold stress responsiveness)	Drought, cold, and high-salt stress responsiveness
LOC_Os03g07000.1	OsALKBH-21	DRE core	GCCGAC	6	Chr3	925	931	-	Arabidopsis thaliana	Abiotic stress (Drought and cold stress responsiveness)	Drought, cold, and high-salt stress responsiveness
LOC_Os03g07000.1	OsALKBH-21	DRE core	GCCGAC	6	Chr3	1452	1458	-	Arabidopsis thaliana	Abiotic stress (Drought and cold stress responsiveness)	Drought, cold, and high-salt stress responsiveness
LOC_Os03g07000.1	OsALKBH-21	DRE core	GCCGAC	6	Chr3	1917	1923	-	Arabidopsis thaliana	Abiotic stress (Drought and cold stress responsiveness)	Drought, cold, and high-salt stress responsiveness
LOC_Os03g07000.1	OsALKBH-21	STRE	AGGGG	5	Chr3	944	949	-	Arabidopsis thaliana	Abiotic stress (Drought and cold stress responsiveness)	Drought, salinity, extreme temperatures, and oxidative stress
LOC_Os03g07000.1	OsALKBH-21	STRE	AGGGG	5	Chr3	1952	1957	-	Arabidopsis thaliana	Abiotic stress (Drought and cold stress responsiveness)	Drought, salinity, extreme temperatures, and oxidative stress
LOC_Os03g07000.1	OsALKBH-21	LTR	CCGAAA	6	Chr3	1833	1839	-	Hordeum vulgare	Abiotic stress (Low temperature)	Low-temperature responsiveness
LOC_Os03g07000.1	OsALKBH-21	TC-rich repeats	ATTCTCTAAC	9	Chr3	26	35	+	Nicotiana tabacum	Biotic stress	Pathogen defense and stress responsiveness
LOC_Os03g07000.1	OsALKBH-21	TC-rich repeats	GTTTTCTTAC	9	Chr3	37	46	-	Nicotiana tabacum	Biotic stress	Pathogen defense and stress responsiveness
LOC_Os03g07000.1	OsALKBH-21	W box	TTGACC	6	Chr3	1715	1721	-	Arabidopsis thaliana	Biotic stress	Pathogens, wounding, and environmental stress responsive
LOC_Os03g07000.1	OsALKBH-21	WRE3	CCACCT	6	Chr3	787	793	-	Pisum sativum	Biotic stress	Wound Responsive Element 3
LOC_Os03g07000.1	OsALKBH-21	TGA-box	TGACGTAA	8	Chr3	1425	1433	-	Glycine max	Phytohormone regulation (Auxin)	Auxin responsiveness
LOC_Os03g07000.1	OsALKBH-21	P-box	CCTTTTG	7	Chr3	242	249	+	Oryza sativa	Phytohormone regulation (GB)	Gibberellin-responsive element
LOC_Os03g07000.1	OsALKBH-21	as-1	TGACG	5	Chr3	1131	1136	+	Arabidopsis thaliana	Phytohormone regulation (SA)	SA responsiveness; pathogen & oxidative stress
LOC_Os03g07000.1	OsALKBH-21	as-1	TGACG	5	Chr3	1428	1433	-	Arabidopsis thaliana	Phytohormone regulation (SA)	SA responsiveness; pathogen & oxidative stress
LOC_Os03g07000.1	OsALKBH-21	as-1	TGACG	5	Chr3	1686	1691	+	Arabidopsis thaliana	Phytohormone regulation (SA)	SA responsiveness; pathogen & oxidative stress
LOC_Os03g07000.1	OsALKBH-21	TCA-element	CCATCTTTTT	9	Chr3	1346	1355	-	Nicotiana tabacum	Phytohormone regulation (SA)	Salicylic acid responsiveness
LOC_Os03g07000.1	OsALKBH-21	WUN-motif	AAATTTCTT	9	Chr3	1284	1293	-	Nicotiana glutinosa	Phytohormone regulation (SA)	Wound and pathogen responsive element
LOC_Os03g07000.1	OsALKBH-21	ABRE	AACCCGG	7	Chr3	145	152	-	Arabidopsis thaliana	Phytohormone regulation (ABA)	ABA responsiveness
LOC_Os03g07000.1	OsALKBH-21	ABRE	CGCACGTGTC	9	Chr3	1870	1879	-	Hordeum vulgare	Phytohormone regulation (ABA)	ABA responsiveness
LOC_Os03g07000.1	OsALKBH-21	ABRE	CACGTG	6	Chr3	1872	1878	-	Arabidopsis thaliana	Phytohormone regulation (ABA)	ABA responsiveness
LOC_Os03g07000.1	OsALKBH-21	ABRE	ACGTG	5	Chr3	1873	1878	+	Arabidopsis thaliana	Phytohormone regulation (ABA)	ABA responsiveness
LOC_Os03g07000.1	OsALKBH-21	CGTCA-motif	CGTCA	5	Chr3	1131	1136	-	Hordeum vulgare	Phytohormone regulation (MeJA)	MeJA-responsiveness
LOC_Os03g07000.1	OsALKBH-21	CGTCA-motif	CGTCA	5	Chr3	1428	1433	+	Hordeum vulgare	Phytohormone regulation (MeJA)	MeJA-responsiveness
LOC_Os03g07000.1	OsALKBH-21	CGTCA-motif	CGTCA	5	Chr3	1686	1691	-	Hordeum vulgare	Phytohormone regulation (MeJA)	MeJA-responsiveness
LOC_Os03g07000.1	OsALKBH-21	TGACG-motif	TGACG	5	Chr3	1131	1136	+	Hordeum vulgare	Phytohormone regulation (MeJA)	MeJA-responsiveness
LOC_Os03g07000.1	OsALKBH-21	TGACG-motif	TGACG	5	Chr3	1428	1433	-	Hordeum vulgare	Phytohormone regulation (MeJA)	MeJA-responsiveness
LOC_Os03g07000.1	OsALKBH-21	TGACG-motif	TGACG	5	Chr3	1686	1691	+	Hordeum vulgare	Phytohormone regulation (MeJA)	MeJA-responsiveness
LOC_Os03g07000.1	OsALKBH-21	MYB	CAACCA	6	Chr3	463	469	-	Arabidopsis thaliana	Transcriptional regulation (MYB)	MYB family of transcription factors
LOC_Os03g07000.1	OsALKBH-21	MYB	CAACAG	6	Chr3	614	620	+	Arabidopsis thaliana	Transcriptional regulation (MYB)	MYB family of transcription factors
LOC_Os03g07000.1	OsALKBH-21	MYB	CAACCA	6	Chr3	1407	1413	-	Arabidopsis thaliana	Transcriptional regulation (MYB)	MYB family of transcription factors
LOC_Os03g07000.1	OsALKBH-21	Myb-binding site	CAACAG	6	Chr3	614	620	+	Nicotiana tabacum	Transcriptional regulation (MYB)	MYB TFs, regulates drought, salt, cold stress, and pathogen attack
LOC_Os03g07000.1	OsALKBH-21	MRE	AACCTAA	7	Chr3	1184	1191	+	Petroselinum crispum	Transcriptional regulation (MYB)	MYB binding involved in light responsiveness
LOC_Os03g07000.1	OsALKBH-21	MRE	AACCTAA	7	Chr3	1291	1298	-	Petroselinum crispum	Transcriptional regulation (MYB)	MYB binding involved in light responsiveness
LOC_Os03g07000.1	OsALKBH-21	MYC	CATGTG	6	Chr3	811	817	+	Arabidopsis thaliana	Transcriptional regulation (MYC)	MYC TFs response to abiotic stresses and hormonal signals
LOC_Os03g07000.1	OsALKBH-21	MYC	CAATTG	6	Chr3	1791	1797	-	Arabidopsis thaliana	Transcriptional regulation (MYC)	MYC TFs response to abiotic stresses and hormonal signals
LOC_Os03g18030.1	OsALKBH-22	LTR	CCGAAA	6	Chr3	354	360	+	Hordeum vulgare	Abiotic stress (Drought and cold stress responsiveness)	Low-temperature responsiveness
LOC_Os03g18030.1	OsALKBH-22	LTR	CCGAAA	6	Chr3	1623	1629	-	Hordeum vulgare	Abiotic stress (Drought and cold stress responsiveness)	Low-temperature responsiveness
LOC_Os03g18030.1	OsALKBH-22	DRE core	GCCGAC	6	Chr3	1544	1550	-	Arabidopsis thaliana	Abiotic stress (Drought and cold stress responsiveness)	Drought, cold, and high-salt stress responsiveness
LOC_Os03g18030.1	OsALKBH-22	STRE	AGGGG	5	Chr3	210	215	-	Arabidopsis thaliana	Abiotic stress (Drought and cold stress responsiveness)	Drought, salinity, extreme temperatures, and oxidative stress
LOC_Os03g18030.1	OsALKBH-22	STRE	AGGGG	5	Chr3	528	533	+	Arabidopsis thaliana	Abiotic stress (Drought and cold stress responsiveness)	Drought, salinity, extreme temperatures, and oxidative stress
LOC_Os03g18030.1	OsALKBH-22	STRE	AGGGG	5	Chr3	533	538	+	Arabidopsis thaliana	Abiotic stress (Drought and cold stress responsiveness)	Drought, salinity, extreme temperatures, and oxidative stress
LOC_Os03g18030.1	OsALKBH-22	STRE	AGGGG	5	Chr3	1131	1136	-	Arabidopsis thaliana	Abiotic stress (Drought and cold stress responsiveness)	Drought, salinity, extreme temperatures, and oxidative stress
LOC_Os03g18030.1	OsALKBH-22	AAGAA-motif	GAAAGAA	7	Chr3	1519	1526	+	Avena sativa	Abiotic stress (Drought and cold stress responsiveness)	Drought, salt, and extremes temperature responsive element
LOC_Os03g18030.1	OsALKBH-22	WRE3	CCACCT	6	Chr3	325	331	+	Pisum sativum	Biotic stress	Wound Responsive Element 3
LOC_Os03g18030.1	OsALKBH-22	WRE3	CCACCT	6	Chr3	331	337	+	Pisum sativum	Biotic stress	Wound Responsive Element 3
LOC_Os03g18030.1	OsALKBH-22	WRE3	CCACCT	6	Chr3	1305	1311	+	Pisum sativum	Biotic stress	Wound Responsive Element 3
LOC_Os03g18030.1	OsALKBH-22	WRE3	CCACCT	6	Chr3	1318	1324	+	Pisum sativum	Biotic stress	Wound Responsive Element 3
LOC_Os03g18030.1	OsALKBH-22	as-1	TGACG	5	Chr3	556	561	+	Arabidopsis thaliana	Phytohormone regulation (SA)	SA responsiveness; pathogen & oxidative stress
LOC_Os03g18030.1	OsALKBH-22	as-1	TGACG	5	Chr3	1970	1975	+	Arabidopsis thaliana	Phytohormone regulation (SA)	SA responsiveness; pathogen & oxidative stress
LOC_Os03g18030.1	OsALKBH-22	box S	AGCCACC	7	Chr3	323	330	+	Arabidopsis thaliana	Phytohormone regulation (SA)	Wound and pathogen response
LOC_Os03g18030.1	OsALKBH-22	ABRE	CACGTG	6	Chr3	1733	1739	-	Arabidopsis thaliana	Phytohormone regulation (ABA)	ABA responsiveness
LOC_Os03g18030.1	OsALKBH-22	ABRE	ACGTG	5	Chr3	1734	1739	+	Arabidopsis thaliana	Phytohormone regulation (ABA)	ABA responsiveness
LOC_Os03g18030.1	OsALKBH-22	ABRE	ACGTG	5	Chr3	1937	1942	+	Arabidopsis thaliana	Phytohormone regulation (ABA)	ABA responsiveness
LOC_Os03g18030.1	OsALKBH-22	ABRE	ACGTG	5	Chr3	1972	1977	+	Arabidopsis thaliana	Phytohormone regulation (ABA)	ABA responsiveness
LOC_Os03g18030.1	OsALKBH-22	CGTCA-motif	CGTCA	5	Chr3	556	561	-	Hordeum vulgare	Phytohormone regulation (MeJA)	MeJA-responsiveness
LOC_Os03g18030.1	OsALKBH-22	CGTCA-motif	CGTCA	5	Chr3	1970	1975	-	Hordeum vulgare	Phytohormone regulation (MeJA)	MeJA-responsiveness
LOC_Os03g18030.1	OsALKBH-22	TGACG-motif	TGACG	5	Chr3	556	561	+	Hordeum vulgare	Phytohormone regulation (MeJA)	MeJA-responsiveness
LOC_Os03g18030.1	OsALKBH-22	TGACG-motif	TGACG	5	Chr3	1970	1975	+	Hordeum vulgare	Phytohormone regulation (MeJA)	MeJA-responsiveness
LOC_Os03g18030.1	OsALKBH-22	MYB	CAACAG	6	Chr3	568	574	+	Arabidopsis thaliana	Transcriptional regulation (MYB)	MYB family of transcription factors
LOC_Os03g18030.1	OsALKBH-22	Myb-binding site	CAACAG	6	Chr3	568	574	+	Nicotiana tabacum	Transcriptional regulation (MYB)	MYB TFs, regulates drought, salt, cold stress, and pathogen attack
LOC_Os03g18030.1	OsALKBH-22	MYC	CATTTG	6	Chr3	117	123	-	Arabidopsis thaliana	Transcriptional regulation (MYC)	MYC TFs response to abiotic stresses and hormonal signals
LOC_Os03g18030.1	OsALKBH-22	MYC	CATGTG	6	Chr3	858	864	+	Arabidopsis thaliana	Transcriptional regulation (MYC)	MYC TFs response to abiotic stresses and hormonal signals
LOC_Os03g18030.1	OsALKBH-22	MYC	CAATTG	6	Chr3	915	921	+	Arabidopsis thaliana	Transcriptional regulation (MYC)	MYC TFs response to abiotic stresses and hormonal signals
LOC_Os03g18030.1	OsALKBH-22	MYC	CATTTG	6	Chr3	987	993	-	Arabidopsis thaliana	Transcriptional regulation (MYC)	MYC TFs response to abiotic stresses and hormonal signals
LOC_Os03g18030.1	OsALKBH-22	MYC	CAATTG	6	Chr3	1043	1049	-	Arabidopsis thaliana	Transcriptional regulation (MYC)	MYC TFs response to abiotic stresses and hormonal signals
LOC_Os03g18030.1	OsALKBH-22	MYC	CATGTG	6	Chr3	1359	1365	+	Arabidopsis thaliana	Transcriptional regulation (MYC)	MYC TFs response to abiotic stresses and hormonal signals
LOC_Os03g18030.1	OsALKBH-22	MYC	CATTTG	6	Chr3	1464	1470	-	Arabidopsis thaliana	Transcriptional regulation (MYC)	MYC TFs response to abiotic stresses and hormonal signals
LOC_Os03g18030.1	OsALKBH-22	MYC	CATGTG	6	Chr3	1956	1962	+	Arabidopsis thaliana	Transcriptional regulation (MYC)	MYC TFs response to abiotic stresses and hormonal signals
LOC_Os03g32470.1	OsALKBH-23	STRE	AGGGG	5	Chr3	351	356	-	Arabidopsis thaliana	Abiotic stress (Drought and cold stress responsiveness)	Drought, salinity, extreme temperatures, and oxidative stress
LOC_Os03g32470.1	OsALKBH-23	STRE	AGGGG	5	Chr3	424	429	-	Arabidopsis thaliana	Abiotic stress (Drought and cold stress responsiveness)	Drought, salinity, extreme temperatures, and oxidative stress
LOC_Os03g32470.1	OsALKBH-23	STRE	AGGGG	5	Chr3	473	478	-	Arabidopsis thaliana	Abiotic stress (Drought and cold stress responsiveness)	Drought, salinity, extreme temperatures, and oxidative stress
LOC_Os03g32470.1	OsALKBH-23	STRE	AGGGG	5	Chr3	997	1002	+	Arabidopsis thaliana	Abiotic stress (Drought and cold stress responsiveness)	Drought, salinity, extreme temperatures, and oxidative stress
LOC_Os03g32470.1	OsALKBH-23	STRE	AGGGG	5	Chr3	1247	1252	+	Arabidopsis thaliana	Abiotic stress (Drought and cold stress responsiveness)	Drought, salinity, extreme temperatures, and oxidative stress
LOC_Os03g32470.1	OsALKBH-23	STRE	AGGGG	5	Chr3	1498	1503	+	Arabidopsis thaliana	Abiotic stress (Drought and cold stress responsiveness)	Drought, salinity, extreme temperatures, and oxidative stress
LOC_Os03g32470.1	OsALKBH-23	AAGAA-motif	GAAAGAA	7	Chr3	1678	1685	+	Avena sativa	Abiotic stress (Drought and cold stress responsiveness)	Drought, salt, and extremes temperature responsive element
LOC_Os03g32470.1	OsALKBH-23	STRE	AGGGG	5	Chr3	144	149	-	Arabidopsis thaliana	Abiotic stress (Drought and cold stress responsiveness)	Drought, salinity, extreme temperatures, and oxidative stress
LOC_Os03g32470.1	OsALKBH-23	ERE	ATTTTAAA	8	Chr3	122	130	-	Nicotiana glutinos	Phytohormone regulation (ETH)	Ethylene-responsive TFs
LOC_Os03g32470.1	OsALKBH-23	ERE	ATTTCATA	8	Chr3	1620	1628	+	Nicotiana glutinos	Phytohormone regulation (ETH)	Ethylene-responsive TFs
LOC_Os03g32470.1	OsALKBH-23	as-1	TGACG	5	Chr3	1509	1514	+	Arabidopsis thaliana	Phytohormone regulation (SA)	SA responsiveness; pathogen & oxidative stress
LOC_Os03g32470.1	OsALKBH-23	as-1	TGACG	5	Chr3	1893	1898	+	Arabidopsis thaliana	Phytohormone regulation (SA)	SA responsiveness; pathogen & oxidative stress
LOC_Os03g32470.1	OsALKBH-23	ABRE	GCCGCGTGGC	9	Chr3	573	582	-	Oryza sativa	Phytohormone regulation (ABA)	ABA responsiveness
LOC_Os03g32470.1	OsALKBH-23	ABRE	GCCGCGTGGC	9	Chr3	1860	1869	+	Oryza sativa	Phytohormone regulation (ABA)	ABA responsiveness
LOC_Os03g32470.1	OsALKBH-23	CGTCA-motif	CGTCA	5	Chr3	1509	1514	-	Hordeum vulgare	Phytohormone regulation (MeJA)	MeJA-responsiveness
LOC_Os03g32470.1	OsALKBH-23	CGTCA-motif	CGTCA	5	Chr3	1893	1898	-	Hordeum vulgare	Phytohormone regulation (MeJA)	MeJA-responsiveness
LOC_Os03g32470.1	OsALKBH-23	TGACG-motif	TGACG	5	Chr3	1509	1514	+	Hordeum vulgare	Phytohormone regulation (MeJA)	MeJA-responsiveness
LOC_Os03g32470.1	OsALKBH-23	TGACG-motif	TGACG	5	Chr3	1893	1898	+	Hordeum vulgare	Phytohormone regulation (MeJA)	MeJA-responsiveness
LOC_Os03g32470.1	OsALKBH-23	Myb	CAACTG	6	Chr3	876	882	-	Arabidopsis thaliana	Transcriptional regulation (MYB)	MYB family of transcription factors
LOC_Os03g32470.1	OsALKBH-23	Myb	CAACTG	6	Chr3	926	932	-	Arabidopsis thaliana	Transcriptional regulation (MYB)	MYB family of transcription factors
LOC_Os03g32470.1	OsALKBH-23	Myb	CAACTG	6	Chr3	1483	1489	-	Arabidopsis thaliana	Transcriptional regulation (MYB)	MYB family of transcription factors
LOC_Os03g32470.1	OsALKBH-23	Myb	CAACTG	6	Chr3	1581	1587	+	Arabidopsis thaliana	Transcriptional regulation (MYB)	MYB family of transcription factors
LOC_Os03g32470.1	OsALKBH-23	Myb	TAACTG	6	Chr3	1686	1692	-	Arabidopsis thaliana	Transcriptional regulation (MYB)	MYB family of transcription factors
LOC_Os03g32470.1	OsALKBH-23	Myb	CAACTG	6	Chr3	1782	1788	-	Arabidopsis thaliana	Transcriptional regulation (MYB)	MYB family of transcription factors
LOC_Os03g32470.1	OsALKBH-23	MYB	CAACCA	6	Chr3	789	795	+	Arabidopsis thaliana	Transcriptional regulation (MYB)	MYB family of transcription factors
LOC_Os03g32470.1	OsALKBH-23	MYB	CAACAG	6	Chr3	1779	1785	+	Arabidopsis thaliana	Transcriptional regulation (MYB)	MYB family of transcription factors
LOC_Os03g32470.1	OsALKBH-23	Myb-binding site	CAACAG	6	Chr3	1779	1785	+	Nicotiana tabacum	Transcriptional regulation (MYB)	MYB TFs, regulates drought, salt, cold stress, and pathogen attack
LOC_Os03g32470.1	OsALKBH-23	MBS	CAACTG	6	Chr3	876	882	-	Arabidopsis thaliana	Transcriptional regulation (MYB)	MYB binding involved in drought-inducibility
LOC_Os03g32470.1	OsALKBH-23	MBS	CAACTG	6	Chr3	926	932	-	Arabidopsis thaliana	Transcriptional regulation (MYB)	MYB binding involved in drought-inducibility
LOC_Os03g32470.1	OsALKBH-23	MBS	CAACTG	6	Chr3	1483	1489	-	Arabidopsis thaliana	Transcriptional regulation (MYB)	MYB binding involved in drought-inducibility
LOC_Os03g32470.1	OsALKBH-23	MBS	CAACTG	6	Chr3	1581	1587	+	Arabidopsis thaliana	Transcriptional regulation (MYB)	MYB binding involved in drought-inducibility
LOC_Os03g32470.1	OsALKBH-23	MBS	CAACTG	6	Chr3	1782	1788	-	Arabidopsis thaliana	Transcriptional regulation (MYB)	MYB binding involved in drought-inducibility
LOC_Os03g32470.1	OsALKBH-23	MYC	CATTTG	6	Chr3	753	759	-	Arabidopsis thaliana	Transcriptional regulation (MYC)	MYC TFs response to abiotic stresses and hormonal signals
LOC_Os03g32470.1	OsALKBH-23	MYC	CAATTG	6	Chr3	821	827	+	Arabidopsis thaliana	Transcriptional regulation (MYC)	MYC TFs response to abiotic stresses and hormonal signals
LOC_Os03g42130.1	OsALKBH-24	LTR	CCGAAA	6	Chr3	547	553	+	Hordeum vulgare	Abiotic stress (Drought and cold stress responsiveness)	Low-temperature responsiveness
LOC_Os03g42130.1	OsALKBH-24	STRE	AGGGG	5	Chr3	1332	1337	-	Arabidopsis thaliana	Abiotic stress (Drought and cold stress responsiveness)	Drought, salinity, extreme temperatures, and oxidative stress
LOC_Os03g42130.1	OsALKBH-24	WRE3	CCACCT	6	Chr3	150	156	+	Pisum sativum	Biotic stress	Wound Responsive Element 3
LOC_Os03g42130.1	OsALKBH-24	WRE3	CCACCT	6	Chr3	1106	1112	-	Pisum sativum	Biotic stress	Wound Responsive Element 3
LOC_Os03g42130.1	OsALKBH-24	WRE3	CCACCT	6	Chr3	1694	1700	+	Pisum sativum	Biotic stress	Wound Responsive Element 3
LOC_Os03g42130.1	OsALKBH-24	as-1	TGACG	5	Chr3	1221	1226	+	Arabidopsis thaliana	Phytohormone regulation (SA)	SA responsiveness; pathogen & oxidative stress
LOC_Os03g42130.1	OsALKBH-24	as-1	TGACG	5	Chr3	1768	1773	+	Arabidopsis thaliana	Phytohormone regulation (SA)	SA responsiveness; pathogen & oxidative stress
LOC_Os03g42130.1	OsALKBH-24	as-1	TGACG	5	Chr3	1771	1776	-	Arabidopsis thaliana	Phytohormone regulation (SA)	SA responsiveness; pathogen & oxidative stress
LOC_Os03g42130.1	OsALKBH-24	as-1	TGACG	5	Chr3	1835	1840	-	Arabidopsis thaliana	Phytohormone regulation (SA)	SA responsiveness; pathogen & oxidative stress
LOC_Os03g42130.1	OsALKBH-24	TCA-element	CCATCTTTTT	9	Chr3	1694	1703	+	Nicotiana tabacum	Phytohormone regulation (SA)	Salicylic acid responsiveness
LOC_Os03g42130.1	OsALKBH-24	box S	AGCCACC	7	Chr3	1148	1155	-	Arabidopsis thaliana	Phytohormone regulation (SA)	Wound and pathogen response
LOC_Os03g42130.1	OsALKBH-24	ABRE4	CACGTA	6	Chr3	667	673	+	Zea mays	Phytohormone regulation (ABA)	ABA-responsive drought, salinity, and osmotic stress
LOC_Os03g42130.1	OsALKBH-24	ABRE4	CACGTA	6	Chr3	1410	1416	+	Zea mays	Phytohormone regulation (ABA)	ABA-responsive drought, salinity, and osmotic stress
LOC_Os03g42130.1	OsALKBH-24	ABRE4	CACGTA	6	Chr3	1666	1672	-	Zea mays	Phytohormone regulation (ABA)	ABA-responsive drought, salinity, and osmotic stress
LOC_Os03g42130.1	OsALKBH-24	ABRE3a	TACGTG	6	Chr3	667	673	-	Zea mays	Phytohormone regulation (ABA)	ABA activating in water deficit and osmotic stress
LOC_Os03g42130.1	OsALKBH-24	ABRE3a	TACGTG	6	Chr3	1410	1416	-	Zea mays	Phytohormone regulation (ABA)	ABA activating in water deficit and osmotic stress
LOC_Os03g42130.1	OsALKBH-24	ABRE3a	TACGTG	6	Chr3	1666	1672	+	Zea mays	Phytohormone regulation (ABA)	ABA activating in water deficit and osmotic stress
LOC_Os03g42130.1	OsALKBH-24	ABRE	ACGTG	5	Chr3	206	211	+	Arabidopsis thaliana	Phytohormone regulation (ABA)	ABA responsiveness
LOC_Os03g42130.1	OsALKBH-24	ABRE	ACGTG	5	Chr3	651	656	-	Arabidopsis thaliana	Phytohormone regulation (ABA)	ABA responsiveness
LOC_Os03g42130.1	OsALKBH-24	ABRE	CGTACGTGCA	9	Chr3	665	674	-	Hordeum vulgare	Phytohormone regulation (ABA)	ABA responsiveness
LOC_Os03g42130.1	OsALKBH-24	ABRE	ACGTG	5	Chr3	667	672	-	Arabidopsis thaliana	Phytohormone regulation (ABA)	ABA responsiveness
LOC_Os03g42130.1	OsALKBH-24	ABRE	ACGTG	5	Chr3	1410	1415	-	Arabidopsis thaliana	Phytohormone regulation (ABA)	ABA responsiveness
LOC_Os03g42130.1	OsALKBH-24	ABRE	CACGTG	6	Chr3	1611	1617	-	Arabidopsis thaliana	Phytohormone regulation (ABA)	ABA responsiveness
LOC_Os03g42130.1	OsALKBH-24	ABRE	ACGTG	5	Chr3	1612	1617	+	Arabidopsis thaliana	Phytohormone regulation (ABA)	ABA responsiveness
LOC_Os03g42130.1	OsALKBH-24	ABRE	ACGTG	5	Chr3	1667	1672	+	Arabidopsis thaliana	Phytohormone regulation (ABA)	ABA responsiveness
LOC_Os03g42130.1	OsALKBH-24	ABRE	AACCCGG	7	Chr3	1683	1690	+	Arabidopsis thaliana	Phytohormone regulation (ABA)	ABA responsiveness
LOC_Os03g42130.1	OsALKBH-24	ABRE	ACGTG	5	Chr3	1904	1909	-	Arabidopsis thaliana	Phytohormone regulation (ABA)	ABA responsiveness
LOC_Os03g42130.1	OsALKBH-24	CGTCA-motif	CGTCA	5	Chr3	1221	1226	-	Hordeum vulgare	Phytohormone regulation (MeJA)	MeJA-responsiveness
LOC_Os03g42130.1	OsALKBH-24	CGTCA-motif	CGTCA	5	Chr3	1768	1773	-	Hordeum vulgare	Phytohormone regulation (MeJA)	MeJA-responsiveness
LOC_Os03g42130.1	OsALKBH-24	CGTCA-motif	CGTCA	5	Chr3	1771	1776	+	Hordeum vulgare	Phytohormone regulation (MeJA)	MeJA-responsiveness
LOC_Os03g42130.1	OsALKBH-24	CGTCA-motif	CGTCA	5	Chr3	1835	1840	+	Hordeum vulgare	Phytohormone regulation (MeJA)	MeJA-responsiveness
LOC_Os03g42130.1	OsALKBH-24	TGACG-motif	TGACG	5	Chr3	1221	1226	+	Hordeum vulgare	Phytohormone regulation (MeJA)	MeJA-responsiveness
LOC_Os03g42130.1	OsALKBH-24	TGACG-motif	TGACG	5	Chr3	1768	1773	+	Hordeum vulgare	Phytohormone regulation (MeJA)	MeJA-responsiveness
LOC_Os03g42130.1	OsALKBH-24	TGACG-motif	TGACG	5	Chr3	1771	1776	-	Hordeum vulgare	Phytohormone regulation (MeJA)	MeJA-responsiveness
LOC_Os03g42130.1	OsALKBH-24	TGACG-motif	TGACG	5	Chr3	1835	1840	-	Hordeum vulgare	Phytohormone regulation (MeJA)	MeJA-responsiveness
LOC_Os03g42130.1	OsALKBH-24	MYB	CAACAG	6	Chr3	567	573	+	Arabidopsis thaliana	Transcriptional regulation (MYB)	MYB family of transcription factors
LOC_Os03g42130.1	OsALKBH-24	MYB	TAACCA	6	Chr3	874	880	-	Arabidopsis thaliana	Transcriptional regulation (MYB)	MYB family of transcription factors
LOC_Os03g42130.1	OsALKBH-24	MYB	CAACCA	6	Chr3	1235	1241	+	Arabidopsis thaliana	Transcriptional regulation (MYB)	MYB family of transcription factors
LOC_Os03g42130.1	OsALKBH-24	MYB recognition site	CCGTTG	6	Chr3	301	307	-	Arabidopsis thaliana	Transcriptional regulation (MYB)	MYB TFs, regulates drought, salt, cold stress, and pathogen attack
LOC_Os03g42130.1	OsALKBH-24	MYB recognition site	CCGTTG	6	Chr3	901	907	+	Arabidopsis thaliana	Transcriptional regulation (MYB)	MYB TFs, regulates drought, salt, cold stress, and pathogen attack
LOC_Os03g42130.1	OsALKBH-24	Myb-binding site	CAACAG	6	Chr3	567	573	+	Nicotiana tabacum	Transcriptional regulation (MYB)	MYB TFs, regulates drought, salt, cold stress, and pathogen attack
LOC_Os03g42130.1	OsALKBH-24	MYB-like sequence	TAACCA	6	Chr3	874	880	-	Arabidopsis thaliana	Transcriptional regulation (MYB)	MYB TFs, regulates drought, salt, cold stress, and pathogen attack
LOC_Os03g42130.1	OsALKBH-24	MRE	AACCTAA	7	Chr3	1890	1897	+	Petroselinum crispum	Transcriptional regulation (MYB)	MYB binding involved in light responsiveness
LOC_Os03g42130.1	OsALKBH-24	MYC	CATGTG	6	Chr3	719	725	-	Arabidopsis thaliana	Transcriptional regulation (MYC)	MYC TFs response to abiotic stresses and hormonal signals
LOC_Os03g42130.1	OsALKBH-24	MYC	CATTTG	6	Chr3	1270	1276	+	Arabidopsis thaliana	Transcriptional regulation (MYC)	MYC TFs response to abiotic stresses and hormonal signals
LOC_Os03g42130.1	OsALKBH-24	MYC	CATTTG	6	Chr3	1647	1653	+	Arabidopsis thaliana	Transcriptional regulation (MYC)	MYC TFs response to abiotic stresses and hormonal signals
LOC_Os03g42130.1	OsALKBH-24	MYC	CATTTG	6	Chr3	1827	1833	-	Arabidopsis thaliana	Transcriptional regulation (MYC)	MYC TFs response to abiotic stresses and hormonal signals
LOC_Os03g42130.1	OsALKBH-24	Myc	TCTCTTA	7	Chr3	53	60	+	Arabidopsis thaliana	Transcriptional regulation (MYC)	MYC TFs response to abiotic stresses and hormonal signals
LOC_Os03g48430.1	OsALKBH-25	STRE	AGGGG	5	Chr3	645	650	+	Arabidopsis thaliana	Abiotic stress (Drought and cold stress responsiveness)	Drought, salinity, extreme temperatures, and oxidative stress
LOC_Os03g48430.1	OsALKBH-25	W box	TTGACC	6	Chr3	1366	1372	-	Arabidopsis thaliana	Biotic stress	Pathogens, wounding, and environmental stress responsive
LOC_Os03g48430.1	OsALKBH-25	WRE3	CCACCT	6	Chr3	2010	2016	+	Pisum sativum	Biotic stress	Wound Responsive Element 3
LOC_Os03g48430.1	OsALKBH-25	as-1	TGACG	5	Chr3	1545	1550	-	Arabidopsis thaliana	Phytohormone regulation (SA)	SA responsiveness; pathogen & oxidative stress
LOC_Os03g48430.1	OsALKBH-25	as-1	TGACG	5	Chr3	1820	1825	-	Arabidopsis thaliana	Phytohormone regulation (SA)	SA responsiveness; pathogen & oxidative stress
LOC_Os03g48430.1	OsALKBH-25	as-1	TGACG	5	Chr3	1916	1921	+	Arabidopsis thaliana	Phytohormone regulation (SA)	SA responsiveness; pathogen & oxidative stress
LOC_Os03g48430.1	OsALKBH-25	TCA-element	CCATCTTTTT	9	Chr3	1358	1367	-	Nicotiana tabacum	Phytohormone regulation (SA)	Salicylic acid responsiveness
LOC_Os03g48430.1	OsALKBH-25	ABRE	ACGTG	5	Chr3	40	45	+	Arabidopsis thaliana	Phytohormone regulation (ABA)	ABA responsiveness
LOC_Os03g48430.1	OsALKBH-25	CGTCA-motif	CGTCA	5	Chr3	1545	1550	+	Hordeum vulgare	Phytohormone regulation (MeJA)	MeJA-responsiveness
LOC_Os03g48430.1	OsALKBH-25	CGTCA-motif	CGTCA	5	Chr3	1820	1825	+	Hordeum vulgare	Phytohormone regulation (MeJA)	MeJA-responsiveness
LOC_Os03g48430.1	OsALKBH-25	CGTCA-motif	CGTCA	5	Chr3	1916	1921	-	Hordeum vulgare	Phytohormone regulation (MeJA)	MeJA-responsiveness
LOC_Os03g48430.1	OsALKBH-25	TGACG-motif	TGACG	5	Chr3	1545	1550	-	Hordeum vulgare	Phytohormone regulation (MeJA)	MeJA-responsiveness
LOC_Os03g48430.1	OsALKBH-25	TGACG-motif	TGACG	5	Chr3	1820	1825	-	Hordeum vulgare	Phytohormone regulation (MeJA)	MeJA-responsiveness
LOC_Os03g48430.1	OsALKBH-25	TGACG-motif	TGACG	5	Chr3	1916	1921	+	Hordeum vulgare	Phytohormone regulation (MeJA)	MeJA-responsiveness
LOC_Os03g48430.1	OsALKBH-25	Myb	CAACTG	6	Chr3	323	329	-	Arabidopsis thaliana	Transcriptional regulation (MYB)	MYB family of transcription factors
LOC_Os03g48430.1	OsALKBH-25	Myb	CAACTG	6	Chr3	356	362	-	Arabidopsis thaliana	Transcriptional regulation (MYB)	MYB family of transcription factors
LOC_Os03g48430.1	OsALKBH-25	MYB	CAACCA	6	Chr3	133	139	-	Arabidopsis thaliana	Transcriptional regulation (MYB)	MYB family of transcription factors
LOC_Os03g48430.1	OsALKBH-25	MYB	TAACCA	6	Chr3	265	271	-	Arabidopsis thaliana	Transcriptional regulation (MYB)	MYB family of transcription factors
LOC_Os03g48430.1	OsALKBH-25	MYB	CAACCA	6	Chr3	1839	1845	+	Arabidopsis thaliana	Transcriptional regulation (MYB)	MYB family of transcription factors
LOC_Os03g48430.1	OsALKBH-25	MYB recognition site	CCGTTG	6	Chr3	191	197	-	Arabidopsis thaliana	Transcriptional regulation (MYB)	MYB TFs, regulates drought, salt, cold stress, and pathogen attack
LOC_Os03g48430.1	OsALKBH-25	MYB-like sequence	TAACCA	6	Chr3	265	271	-	Arabidopsis thaliana	Transcriptional regulation (MYB)	MYB TFs, regulates drought, salt, cold stress, and pathogen attack
LOC_Os03g48430.1	OsALKBH-25	MBS	CAACTG	6	Chr3	323	329	-	Arabidopsis thaliana	Transcriptional regulation (MYB)	MYB binding involved in drought-inducibility
LOC_Os03g48430.1	OsALKBH-25	MBS	CAACTG	6	Chr3	356	362	-	Arabidopsis thaliana	Transcriptional regulation (MYB)	MYB binding involved in drought-inducibility
LOC_Os03g48430.1	OsALKBH-25	MYC	CAATTG	6	Chr3	557	563	+	Arabidopsis thaliana	Transcriptional regulation (MYC)	MYC TFs response to abiotic stresses and hormonal signals
LOC_Os03g48430.1	OsALKBH-25	MYC	CATTTG	6	Chr3	653	659	-	Arabidopsis thaliana	Transcriptional regulation (MYC)	MYC TFs response to abiotic stresses and hormonal signals
LOC_Os03g48430.1	OsALKBH-25	MYC	CATTTG	6	Chr3	1233	1239	+	Arabidopsis thaliana	Transcriptional regulation (MYC)	MYC TFs response to abiotic stresses and hormonal signals
LOC_Os03g55380.1	OsALKBH-26	DRE core	GCCGAC	6	Chr3	570	576	+	Arabidopsis thaliana	Abiotic stress (Drought and cold stress responsiveness)	Drought, cold, and high-salt stress responsiveness
LOC_Os03g55380.1	OsALKBH-26	DRE core	GCCGAC	6	Chr3	740	746	-	Arabidopsis thaliana	Abiotic stress (Drought and cold stress responsiveness)	Drought, cold, and high-salt stress responsiveness
LOC_Os03g55380.1	OsALKBH-26	DRE core	GCCGAC	6	Chr3	1726	1732	+	Arabidopsis thaliana	Abiotic stress (Drought and cold stress responsiveness)	Drought, cold, and high-salt stress responsiveness
LOC_Os03g55380.1	OsALKBH-26	DRE core	GCCGAC	6	Chr3	1775	1781	+	Arabidopsis thaliana	Abiotic stress (Drought and cold stress responsiveness)	Drought, cold, and high-salt stress responsiveness
LOC_Os03g55380.1	OsALKBH-26	STRE	AGGGG	5	Chr3	644	649	-	Arabidopsis thaliana	Abiotic stress (Drought and cold stress responsiveness)	Drought, salinity, extreme temperatures, and oxidative stress
LOC_Os03g55380.1	OsALKBH-26	STRE	AGGGG	5	Chr3	841	846	+	Arabidopsis thaliana	Abiotic stress (Drought and cold stress responsiveness)	Drought, salinity, extreme temperatures, and oxidative stress
LOC_Os03g55380.1	OsALKBH-26	W box	TTGACC	6	Chr3	811	817	-	Arabidopsis thaliana	Biotic stress	Pathogens, wounding, and environmental stress responsive
LOC_Os03g55380.1	OsALKBH-26	WRE3	CCACCT	6	Chr3	411	417	-	Pisum sativum	Biotic stress	Wound Responsive Element 3
LOC_Os03g55380.1	OsALKBH-26	WRE3	CCACCT	6	Chr3	1870	1876	+	Pisum sativum	Biotic stress	Wound Responsive Element 3
LOC_Os03g55380.1	OsALKBH-26	ERE	ATTTCATA	8	Chr3	1147	1155	-	Nicotiana glutinos	Phytohormone regulation (ETH)	Ethylene-responsive TFs
LOC_Os03g55380.1	OsALKBH-26	ERE	ATTTCATA	8	Chr3	1189	1197	-	Nicotiana glutinos	Phytohormone regulation (ETH)	Ethylene-responsive TFs
LOC_Os03g55380.1	OsALKBH-26	ERE	ATTTCATA	8	Chr3	1225	1233	-	Nicotiana glutinos	Phytohormone regulation (ETH)	Ethylene-responsive TFs
LOC_Os03g55380.1	OsALKBH-26	ERE	ATTTCATA	8	Chr3	1267	1275	-	Nicotiana glutinos	Phytohormone regulation (ETH)	Ethylene-responsive TFs
LOC_Os03g55380.1	OsALKBH-26	ERE	ATTTCATA	8	Chr3	1353	1361	-	Nicotiana glutinos	Phytohormone regulation (ETH)	Ethylene-responsive TFs
LOC_Os03g55380.1	OsALKBH-26	ERE	ATTTCATA	8	Chr3	1395	1403	-	Nicotiana glutinos	Phytohormone regulation (ETH)	Ethylene-responsive TFs
LOC_Os03g55380.1	OsALKBH-26	ERE	ATTTCATA	8	Chr3	1436	1444	-	Nicotiana glutinos	Phytohormone regulation (ETH)	Ethylene-responsive TFs
LOC_Os03g55380.1	OsALKBH-26	P-box	CCTTTTG	7	Chr3	847	854	-	Oryza sativa	Phytohormone regulation (GB)	Gibberellin-responsive element
LOC_Os03g55380.1	OsALKBH-26	as-1	TGACG	5	Chr3	650	655	-	Arabidopsis thaliana	Phytohormone regulation (SA)	SA responsiveness; pathogen & oxidative stress
LOC_Os03g55380.1	OsALKBH-26	as-1	TGACG	5	Chr3	727	732	-	Arabidopsis thaliana	Phytohormone regulation (SA)	SA responsiveness; pathogen & oxidative stress
LOC_Os03g55380.1	OsALKBH-26	as-1	TGACG	5	Chr3	1960	1965	-	Arabidopsis thaliana	Phytohormone regulation (SA)	SA responsiveness; pathogen & oxidative stress
LOC_Os03g55380.1	OsALKBH-26	WUN-motif	AAATTACT	8	Chr3	367	375	-	Nicotiana glutinosa	Phytohormone regulation (SA)	Wound and pathogen responsive element
LOC_Os03g55380.1	OsALKBH-26	ABRE4	CACGTA	6	Chr3	210	216	+	Zea mays	Phytohormone regulation (ABA)	ABA-responsive drought, salinity, and osmotic stress
LOC_Os03g55380.1	OsALKBH-26	ABRE4	CACGTA	6	Chr3	431	437	-	Zea mays	Phytohormone regulation (ABA)	ABA-responsive drought, salinity, and osmotic stress
LOC_Os03g55380.1	OsALKBH-26	ABRE4	CACGTA	6	Chr3	549	555	-	Zea mays	Phytohormone regulation (ABA)	ABA-responsive drought, salinity, and osmotic stress
LOC_Os03g55380.1	OsALKBH-26	ABRE3a	TACGTG	6	Chr3	210	216	-	Zea mays	Phytohormone regulation (ABA)	ABA activating in water deficit and osmotic stress
LOC_Os03g55380.1	OsALKBH-26	ABRE3a	TACGTG	6	Chr3	431	437	+	Zea mays	Phytohormone regulation (ABA)	ABA activating in water deficit and osmotic stress
LOC_Os03g55380.1	OsALKBH-26	ABRE3a	TACGTG	6	Chr3	549	555	+	Zea mays	Phytohormone regulation (ABA)	ABA activating in water deficit and osmotic stress
LOC_Os03g55380.1	OsALKBH-26	ABRE	ACGTG	5	Chr3	210	215	-	Arabidopsis thaliana	Phytohormone regulation (ABA)	ABA responsiveness
LOC_Os03g55380.1	OsALKBH-26	ABRE	ACGTG	5	Chr3	432	437	+	Arabidopsis thaliana	Phytohormone regulation (ABA)	ABA responsiveness
LOC_Os03g55380.1	OsALKBH-26	ABRE	ACGTG	5	Chr3	550	555	+	Arabidopsis thaliana	Phytohormone regulation (ABA)	ABA responsiveness
LOC_Os03g55380.1	OsALKBH-26	ABRE	GCAACGTGTC	9	Chr3	766	775	+	Hordeum vulgare	Phytohormone regulation (ABA)	ABA responsiveness
LOC_Os03g55380.1	OsALKBH-26	ABRE	ACGTG	5	Chr3	803	808	+	Arabidopsis thaliana	Phytohormone regulation (ABA)	ABA responsiveness
LOC_Os03g55380.1	OsALKBH-26	ABRE	AACCCGG	7	Chr3	2005	2012	+	Arabidopsis thaliana	Phytohormone regulation (ABA)	ABA responsiveness
LOC_Os03g55380.1	OsALKBH-26	CGTCA-motif	CGTCA	5	Chr3	650	655	+	Hordeum vulgare	Phytohormone regulation (MeJA)	MeJA-responsiveness
LOC_Os03g55380.1	OsALKBH-26	CGTCA-motif	CGTCA	5	Chr3	727	732	+	Hordeum vulgare	Phytohormone regulation (MeJA)	MeJA-responsiveness
LOC_Os03g55380.1	OsALKBH-26	CGTCA-motif	CGTCA	5	Chr3	1960	1965	+	Hordeum vulgare	Phytohormone regulation (MeJA)	MeJA-responsiveness
LOC_Os03g55380.1	OsALKBH-26	TGACG-motif	TGACG	5	Chr3	650	655	-	Hordeum vulgare	Phytohormone regulation (MeJA)	MeJA-responsiveness
LOC_Os03g55380.1	OsALKBH-26	TGACG-motif	TGACG	5	Chr3	727	732	-	Hordeum vulgare	Phytohormone regulation (MeJA)	MeJA-responsiveness
LOC_Os03g55380.1	OsALKBH-26	TGACG-motif	TGACG	5	Chr3	1960	1965	-	Hordeum vulgare	Phytohormone regulation (MeJA)	MeJA-responsiveness
LOC_Os03g55380.1	OsALKBH-26	MYB	CAACCA	6	Chr3	24	30	+	Arabidopsis thaliana	Transcriptional regulation (MYB)	MYB family of transcription factors
LOC_Os03g55380.1	OsALKBH-26	MYB	CAACAG	6	Chr3	788	794	-	Arabidopsis thaliana	Transcriptional regulation (MYB)	MYB family of transcription factors
LOC_Os03g55380.1	OsALKBH-26	Myb	TAACTG	6	Chr3	1592	1598	+	Arabidopsis thaliana	Transcriptional regulation (MYB)	MYB family of transcription factors
LOC_Os03g55380.1	OsALKBH-26	MYB recognition site	CCGTTG	6	Chr3	135	141	-	Arabidopsis thaliana	Transcriptional regulation (MYB)	MYB TFs, regulates drought, salt, cold stress, and pathogen attack
LOC_Os03g55380.1	OsALKBH-26	MYB recognition site	CCGTTG	6	Chr3	425	431	+	Arabidopsis thaliana	Transcriptional regulation (MYB)	MYB TFs, regulates drought, salt, cold stress, and pathogen attack
LOC_Os03g55380.1	OsALKBH-26	Myb-binding site	CAACAG	6	Chr3	788	794	-	Nicotiana tabacum	Transcriptional regulation (MYB)	MYB TFs, regulates drought, salt, cold stress, and pathogen attack
LOC_Os03g55380.1	OsALKBH-26	MYC	CATTTG	6	Chr3	28	34	+	Arabidopsis thaliana	Transcriptional regulation (MYC)	MYC TFs response to abiotic stresses and hormonal signals
LOC_Os03g55380.1	OsALKBH-26	MYC	CATTTG	6	Chr3	119	125	+	Arabidopsis thaliana	Transcriptional regulation (MYC)	MYC TFs response to abiotic stresses and hormonal signals
LOC_Os03g55380.1	OsALKBH-26	MYC	CATGTG	6	Chr3	238	244	+	Arabidopsis thaliana	Transcriptional regulation (MYC)	MYC TFs response to abiotic stresses and hormonal signals
LOC_Os03g55380.1	OsALKBH-26	MYC	CATGTG	6	Chr3	302	308	+	Arabidopsis thaliana	Transcriptional regulation (MYC)	MYC TFs response to abiotic stresses and hormonal signals
LOC_Os03g55380.1	OsALKBH-26	MYC	CAATTG	6	Chr3	375	381	+	Arabidopsis thaliana	Transcriptional regulation (MYC)	MYC TFs response to abiotic stresses and hormonal signals
LOC_Os03g58890.1	OsALKBH-27	LTR	CCGAAA	6	Chr3	1471	1477	-	Hordeum vulgare	Abiotic stress (Drought and cold stress responsiveness)	Low-temperature responsiveness
LOC_Os03g58890.1	OsALKBH-27	STRE	AGGGG	5	Chr3	1170	1175	+	Arabidopsis thaliana	Abiotic stress (Drought and cold stress responsiveness)	Drought, salinity, extreme temperatures, and oxidative stress
LOC_Os03g58890.1	OsALKBH-27	AAGAA-motif	GAAAGAA	7	Chr3	253	260	-	Avena sativa	Abiotic stress (Drought and cold stress responsiveness)	Drought, salt, and extremes temperature responsive element
LOC_Os03g58890.1	OsALKBH-27	TC-rich repeats	GTTTTCTTAC	9	Chr3	1366	1375	+	Nicotiana tabacum	Biotic stress	Pathogen defense and stress responsiveness
LOC_Os03g58890.1	OsALKBH-27	W box	TTGACC	6	Chr3	1798	1804	-	Arabidopsis thaliana	Biotic stress	Pathogens, wounding, and environmental stress responsive
LOC_Os03g58890.1	OsALKBH-27	WRE3	CCACCT	6	Chr3	283	289	+	Pisum sativum	Biotic stress	Wound Responsive Element 3
LOC_Os03g58890.1	OsALKBH-27	as-1	TGACG	5	Chr3	521	526	-	Arabidopsis thaliana	Phytohormone regulation (SA)	SA responsiveness; pathogen & oxidative stress
LOC_Os03g58890.1	OsALKBH-27	as-1	TGACG	5	Chr3	1788	1793	+	Arabidopsis thaliana	Phytohormone regulation (SA)	SA responsiveness; pathogen & oxidative stress
LOC_Os03g58890.1	OsALKBH-27	TCA	TCATCTTCAT	9	Chr3	1238	1247	-	Pisum sativum	Phytohormone regulation (SA)	Salicylic acid responsiveness
LOC_Os03g58890.1	OsALKBH-27	TCA	TCATCTTCAT	9	Chr3	1244	1253	-	Pisum sativum	Phytohormone regulation (SA)	Salicylic acid responsiveness
LOC_Os03g58890.1	OsALKBH-27	TCA	TCATCTTCAT	9	Chr3	1419	1428	+	Pisum sativum	Phytohormone regulation (SA)	Salicylic acid responsiveness
LOC_Os03g58890.1	OsALKBH-27	ABRE	ACGTG	5	Chr3	429	434	+	Arabidopsis thaliana	Phytohormone regulation (ABA)	ABA responsiveness
LOC_Os03g58890.1	OsALKBH-27	ABRE	ACGTG	5	Chr3	480	485	+	Arabidopsis thaliana	Phytohormone regulation (ABA)	ABA responsiveness
LOC_Os03g58890.1	OsALKBH-27	ABRE	ACGTG	5	Chr3	846	851	-	Arabidopsis thaliana	Phytohormone regulation (ABA)	ABA responsiveness
LOC_Os03g58890.1	OsALKBH-27	ABRE	GCCGCGTGGC	9	Chr3	1538	1547	+	Oryza sativa	Phytohormone regulation (ABA)	ABA responsiveness
LOC_Os03g58890.1	OsALKBH-27	ABRE	ACGTG	5	Chr3	1667	1672	+	Arabidopsis thaliana	Phytohormone regulation (ABA)	ABA responsiveness
LOC_Os03g58890.1	OsALKBH-27	ABRE	CGTACGTGCA	9	Chr3	1737	1746	-	Hordeum vulgare	Phytohormone regulation (ABA)	ABA responsiveness
LOC_Os03g58890.1	OsALKBH-27	CGTCA-motif	CGTCA	5	Chr3	521	526	+	Hordeum vulgare	Phytohormone regulation (MeJA)	MeJA-responsiveness
LOC_Os03g58890.1	OsALKBH-27	CGTCA-motif	CGTCA	5	Chr3	1788	1793	-	Hordeum vulgare	Phytohormone regulation (MeJA)	MeJA-responsiveness
LOC_Os03g58890.1	OsALKBH-27	TGACG-motif	TGACG	5	Chr3	521	526	-	Hordeum vulgare	Phytohormone regulation (MeJA)	MeJA-responsiveness
LOC_Os03g58890.1	OsALKBH-27	TGACG-motif	TGACG	5	Chr3	1788	1793	+	Hordeum vulgare	Phytohormone regulation (MeJA)	MeJA-responsiveness
LOC_Os03g58890.1	OsALKBH-27	MYB	CAACAG	6	Chr3	511	517	+	Arabidopsis thaliana	Transcriptional regulation (MYB)	MYB family of transcription factors
LOC_Os03g58890.1	OsALKBH-27	MYB	TAACCA	6	Chr3	703	709	+	Arabidopsis thaliana	Transcriptional regulation (MYB)	MYB family of transcription factors
LOC_Os03g58890.1	OsALKBH-27	MYB recognition site	CCGTTG	6	Chr3	1733	1739	+	Arabidopsis thaliana	Transcriptional regulation (MYB)	MYB TFs, regulates drought, salt, cold stress, and pathogen attack
LOC_Os03g58890.1	OsALKBH-27	Myb-binding site	CAACAG	6	Chr3	511	517	+	Nicotiana tabacum	Transcriptional regulation (MYB)	MYB TFs, regulates drought, salt, cold stress, and pathogen attack
LOC_Os03g58890.1	OsALKBH-27	MYB-like sequence	TAACCA	6	Chr3	703	709	+	Arabidopsis thaliana	Transcriptional regulation (MYB)	MYB TFs, regulates drought, salt, cold stress, and pathogen attack
LOC_Os03g58890.1	OsALKBH-27	MYC	CATTTG	6	Chr3	139	145	+	Arabidopsis thaliana	Transcriptional regulation (MYC)	MYC TFs response to abiotic stresses and hormonal signals
LOC_Os03g63900.1	OsALKBH-28	DRE core	GCCGAC	6	Chr3	1231	1237	-	Arabidopsis thaliana	Abiotic stress (Drought and cold stress responsiveness)	Drought, cold, and high-salt stress responsiveness
LOC_Os03g63900.1	OsALKBH-28	STRE	AGGGG	5	Chr3	195	200	+	Arabidopsis thaliana	Abiotic stress (Drought and cold stress responsiveness)	Drought, salinity, extreme temperatures, and oxidative stress
LOC_Os03g63900.1	OsALKBH-28	STRE	AGGGG	5	Chr3	278	283	-	Arabidopsis thaliana	Abiotic stress (Drought and cold stress responsiveness)	Drought, salinity, extreme temperatures, and oxidative stress
LOC_Os03g63900.1	OsALKBH-28	AAGAA-motif	GAAAGAA	7	Chr3	181	188	+	Avena sativa	Abiotic stress (Drought and cold stress responsiveness)	Drought, salt, and extremes temperature responsive element
LOC_Os03g63900.1	OsALKBH-28	AuxRR-core	GGTCCAT	7	Chr3	773	780	-	Nicotiana tabacum	Phytohormone regulation (Auxin)	Auxin responsiveness
LOC_Os03g63900.1	OsALKBH-28	ERE	ATTTCATA	8	Chr3	1655	1663	-	Nicotiana glutinos	Phytohormone regulation (ETH)	Ethylene-responsive TFs
LOC_Os03g63900.1	OsALKBH-28	as-1	TGACG	5	Chr3	1404	1409	-	Arabidopsis thaliana	Phytohormone regulation (SA)	SA responsiveness; pathogen & oxidative stress
LOC_Os03g63900.1	OsALKBH-28	as-1	TGACG	5	Chr3	1509	1514	-	Arabidopsis thaliana	Phytohormone regulation (SA)	SA responsiveness; pathogen & oxidative stress
LOC_Os03g63900.1	OsALKBH-28	TCA	TCATCTTCAT	9	Chr3	260	269	+	Pisum sativum	Phytohormone regulation (SA)	Salicylic acid responsiveness
LOC_Os03g63900.1	OsALKBH-28	ABRE4	CACGTA	6	Chr3	1931	1937	+	Zea mays	Phytohormone regulation (ABA)	ABA-responsive drought, salinity, and osmotic stress
LOC_Os03g63900.1	OsALKBH-28	ABRE3a	TACGTG	6	Chr3	1931	1937	-	Zea mays	Phytohormone regulation (ABA)	ABA activating in water deficit and osmotic stress
LOC_Os03g63900.1	OsALKBH-28	ABRE	ACGTG	5	Chr3	717	722	-	Arabidopsis thaliana	Phytohormone regulation (ABA)	ABA responsiveness
LOC_Os03g63900.1	OsALKBH-28	ABRE	ACGTG	5	Chr3	1931	1936	-	Arabidopsis thaliana	Phytohormone regulation (ABA)	ABA responsiveness
LOC_Os03g63900.1	OsALKBH-28	CGTCA-motif	CGTCA	5	Chr3	1404	1409	+	Hordeum vulgare	Phytohormone regulation (MeJA)	MeJA-responsiveness
LOC_Os03g63900.1	OsALKBH-28	CGTCA-motif	CGTCA	5	Chr3	1509	1514	+	Hordeum vulgare	Phytohormone regulation (MeJA)	MeJA-responsiveness
LOC_Os03g63900.1	OsALKBH-28	TGACG-motif	TGACG	5	Chr3	1404	1409	-	Hordeum vulgare	Phytohormone regulation (MeJA)	MeJA-responsiveness
LOC_Os03g63900.1	OsALKBH-28	TGACG-motif	TGACG	5	Chr3	1509	1514	-	Hordeum vulgare	Phytohormone regulation (MeJA)	MeJA-responsiveness
LOC_Os03g63900.1	OsALKBH-28	Myb	CAACTG	6	Chr3	1271	1277	+	Arabidopsis thaliana	Transcriptional regulation (MYB)	MYB family of transcription factors
LOC_Os03g63900.1	OsALKBH-28	Myb	CAACTG	6	Chr3	1690	1696	+	Arabidopsis thaliana	Transcriptional regulation (MYB)	MYB family of transcription factors
LOC_Os03g63900.1	OsALKBH-28	MYB	CAACCA	6	Chr3	644	650	+	Arabidopsis thaliana	Transcriptional regulation (MYB)	MYB family of transcription factors
LOC_Os03g63900.1	OsALKBH-28	MBS	CAACTG	6	Chr3	1271	1277	+	Arabidopsis thaliana	Transcriptional regulation (MYB)	MYB binding involved in drought-inducibility
LOC_Os03g63900.1	OsALKBH-28	MBS	CAACTG	6	Chr3	1690	1696	+	Arabidopsis thaliana	Transcriptional regulation (MYB)	MYB binding involved in drought-inducibility
LOC_Os03g63900.1	OsALKBH-28	Myc	TCTCTTA	7	Chr3	1799	1806	-	Arabidopsis thaliana	Transcriptional regulation (MYC)	MYC TFs response to abiotic stresses and hormonal signals
LOC_Os03g63900.1	OsALKBH-28	Myc	TCTCTTA	7	Chr3	1825	1832	-	Arabidopsis thaliana	Transcriptional regulation (MYC)	MYC TFs response to abiotic stresses and hormonal signals
LOC_Os03g63900.1	OsALKBH-28	MYC	CATTTG	6	Chr3	302	308	-	Arabidopsis thaliana	Transcriptional regulation (MYC)	MYC TFs response to abiotic stresses and hormonal signals
LOC_Os03g63900.1	OsALKBH-28	MYC	CATGTG	6	Chr3	369	375	-	Arabidopsis thaliana	Transcriptional regulation (MYC)	MYC TFs response to abiotic stresses and hormonal signals
LOC_Os03g63900.1	OsALKBH-28	MYC	CATTTG	6	Chr3	1171	1177	-	Arabidopsis thaliana	Transcriptional regulation (MYC)	MYC TFs response to abiotic stresses and hormonal signals
LOC_Os03g63900.1	OsALKBH-28	MYC	CATTTG	6	Chr3	1726	1732	+	Arabidopsis thaliana	Transcriptional regulation (MYC)	MYC TFs response to abiotic stresses and hormonal signals
LOC_Os03g63970.1	OsALKBH-29	STRE	AGGGG	5	Chr3	1740	1745	+	Arabidopsis thaliana	Abiotic stress (Drought and cold stress responsiveness)	Drought, salinity, extreme temperatures, and oxidative stress
LOC_Os03g63970.1	OsALKBH-29	STRE	AGGGG	5	Chr3	1812	1817	+	Arabidopsis thaliana	Abiotic stress (Drought and cold stress responsiveness)	Drought, salinity, extreme temperatures, and oxidative stress
LOC_Os03g63970.1	OsALKBH-29	W box	TTGACC	6	Chr3	167	173	+	Arabidopsis thaliana	Biotic stress	Pathogens, wounding, and environmental stress responsive
LOC_Os03g63970.1	OsALKBH-29	W box	TTGACC	6	Chr3	627	633	-	Arabidopsis thaliana	Biotic stress	Pathogens, wounding, and environmental stress responsive
LOC_Os03g63970.1	OsALKBH-29	W box	TTGACC	6	Chr3	767	773	-	Arabidopsis thaliana	Biotic stress	Pathogens, wounding, and environmental stress responsive
LOC_Os03g63970.1	OsALKBH-29	ERE	ATTTTAAA	8	Chr3	427	435	-	Nicotiana glutinos	Phytohormone regulation (ETH)	Ethylene-responsive TFs
LOC_Os03g63970.1	OsALKBH-29	ERE	ATTTTAAA	8	Chr3	838	846	-	Nicotiana glutinos	Phytohormone regulation (ETH)	Ethylene-responsive TFs
LOC_Os03g63970.1	OsALKBH-29	GARE-motif	TCTGTTG	7	Chr3	1780	1787	+	Brassica oleracea	Phytohormone regulation (GB)	Gibberellin-responsive element
LOC_Os03g63970.1	OsALKBH-29	as-1	TGACG	5	Chr3	150	155	-	Arabidopsis thaliana	Phytohormone regulation (SA)	SA responsiveness; pathogen & oxidative stress
LOC_Os03g63970.1	OsALKBH-29	as-1	TGACG	5	Chr3	161	166	-	Arabidopsis thaliana	Phytohormone regulation (SA)	SA responsiveness; pathogen & oxidative stress
LOC_Os03g63970.1	OsALKBH-29	as-1	TGACG	5	Chr3	1201	1206	-	Arabidopsis thaliana	Phytohormone regulation (SA)	SA responsiveness; pathogen & oxidative stress
LOC_Os03g63970.1	OsALKBH-29	as-1	TGACG	5	Chr3	1368	1373	+	Arabidopsis thaliana	Phytohormone regulation (SA)	SA responsiveness; pathogen & oxidative stress
LOC_Os03g63970.1	OsALKBH-29	TCA-element	CCATCTTTTT	9	Chr3	806	815	+	Nicotiana tabacum	Phytohormone regulation (SA)	Salicylic acid responsiveness
LOC_Os03g63970.1	OsALKBH-29	WUN-motif	AAATTACT	8	Chr3	1686	1694	-	Nicotiana glutinosa	Phytohormone regulation (SA)	Wound and pathogen responsive element
LOC_Os03g63970.1	OsALKBH-29	ABRE	ACGTG	5	Chr3	1141	1146	+	Arabidopsis thaliana	Phytohormone regulation (ABA)	ABA responsiveness
LOC_Os03g63970.1	OsALKBH-29	ABRE	ACGTG	5	Chr3	1151	1156	-	Arabidopsis thaliana	Phytohormone regulation (ABA)	ABA responsiveness
LOC_Os03g63970.1	OsALKBH-29	ABRE	ACGTG	5	Chr3	1370	1375	+	Arabidopsis thaliana	Phytohormone regulation (ABA)	ABA responsiveness
LOC_Os03g63970.1	OsALKBH-29	ABRE	CACGTG	6	Chr3	1390	1396	-	Arabidopsis thaliana	Phytohormone regulation (ABA)	ABA responsiveness
LOC_Os03g63970.1	OsALKBH-29	ABRE	ACGTG	5	Chr3	1391	1396	+	Arabidopsis thaliana	Phytohormone regulation (ABA)	ABA responsiveness
LOC_Os03g63970.1	OsALKBH-29	ABRE	AACCCGG	7	Chr3	1613	1620	-	Arabidopsis thaliana	Phytohormone regulation (ABA)	ABA responsiveness
LOC_Os03g63970.1	OsALKBH-29	CGTCA-motif	CGTCA	5	Chr3	150	155	+	Hordeum vulgare	Phytohormone regulation (MeJA)	MeJA-responsiveness
LOC_Os03g63970.1	OsALKBH-29	CGTCA-motif	CGTCA	5	Chr3	161	166	+	Hordeum vulgare	Phytohormone regulation (MeJA)	MeJA-responsiveness
LOC_Os03g63970.1	OsALKBH-29	CGTCA-motif	CGTCA	5	Chr3	1201	1206	+	Hordeum vulgare	Phytohormone regulation (MeJA)	MeJA-responsiveness
LOC_Os03g63970.1	OsALKBH-29	CGTCA-motif	CGTCA	5	Chr3	1368	1373	-	Hordeum vulgare	Phytohormone regulation (MeJA)	MeJA-responsiveness
LOC_Os03g63970.1	OsALKBH-29	TGACG-motif	TGACG	5	Chr3	150	155	-	Hordeum vulgare	Phytohormone regulation (MeJA)	MeJA-responsiveness
LOC_Os03g63970.1	OsALKBH-29	TGACG-motif	TGACG	5	Chr3	161	166	-	Hordeum vulgare	Phytohormone regulation (MeJA)	MeJA-responsiveness
LOC_Os03g63970.1	OsALKBH-29	TGACG-motif	TGACG	5	Chr3	1201	1206	-	Hordeum vulgare	Phytohormone regulation (MeJA)	MeJA-responsiveness
LOC_Os03g63970.1	OsALKBH-29	TGACG-motif	TGACG	5	Chr3	1368	1373	+	Hordeum vulgare	Phytohormone regulation (MeJA)	MeJA-responsiveness
LOC_Os03g63970.1	OsALKBH-29	Myb	CAACTG	6	Chr3	164	170	-	Arabidopsis thaliana	Transcriptional regulation (MYB)	MYB family of transcription factors
LOC_Os03g63970.1	OsALKBH-29	Myb	TAACTG	6	Chr3	1937	1943	-	Arabidopsis thaliana	Transcriptional regulation (MYB)	MYB family of transcription factors
LOC_Os03g63970.1	OsALKBH-29	MYB	CAACCA	6	Chr3	220	226	+	Arabidopsis thaliana	Transcriptional regulation (MYB)	MYB family of transcription factors
LOC_Os03g63970.1	OsALKBH-29	MYB	TAACCA	6	Chr3	574	580	+	Arabidopsis thaliana	Transcriptional regulation (MYB)	MYB family of transcription factors
LOC_Os03g63970.1	OsALKBH-29	MYB	CAACCA	6	Chr3	940	946	+	Arabidopsis thaliana	Transcriptional regulation (MYB)	MYB family of transcription factors
LOC_Os03g63970.1	OsALKBH-29	MYB	CAACCA	6	Chr3	1178	1184	-	Arabidopsis thaliana	Transcriptional regulation (MYB)	MYB family of transcription factors
LOC_Os03g63970.1	OsALKBH-29	MYB	CAACAG	6	Chr3	1419	1425	-	Arabidopsis thaliana	Transcriptional regulation (MYB)	MYB family of transcription factors
LOC_Os03g63970.1	OsALKBH-29	MYB	CAACAG	6	Chr3	1781	1787	-	Arabidopsis thaliana	Transcriptional regulation (MYB)	MYB family of transcription factors
LOC_Os03g63970.1	OsALKBH-29	MYB recognition site	CCGTTG	6	Chr3	1572	1578	+	Arabidopsis thaliana	Transcriptional regulation (MYB)	MYB TFs, regulates drought, salt, cold stress, and pathogen attack
LOC_Os03g63970.1	OsALKBH-29	Myb-binding site	CAACAG	6	Chr3	1419	1425	-	Nicotiana tabacum	Transcriptional regulation (MYB)	MYB TFs, regulates drought, salt, cold stress, and pathogen attack
LOC_Os03g63970.1	OsALKBH-29	Myb-binding site	CAACAG	6	Chr3	1781	1787	-	Nicotiana tabacum	Transcriptional regulation (MYB)	MYB TFs, regulates drought, salt, cold stress, and pathogen attack
LOC_Os03g63970.1	OsALKBH-29	MYB-like sequence	TAACCA	6	Chr3	574	580	+	Arabidopsis thaliana	Transcriptional regulation (MYB)	MYB TFs, regulates drought, salt, cold stress, and pathogen attack
LOC_Os03g63970.1	OsALKBH-29	MBS	CAACTG	6	Chr3	164	170	-	Arabidopsis thaliana	Transcriptional regulation (MYB)	MYB binding involved in drought-inducibility
LOC_Os03g63970.1	OsALKBH-29	MYC	CATTTG	6	Chr3	196	202	+	Arabidopsis thaliana	Transcriptional regulation (MYC)	MYC TFs response to abiotic stresses and hormonal signals
LOC_Os03g63970.1	OsALKBH-29	MYC	CATGTG	6	Chr3	1169	1175	+	Arabidopsis thaliana	Transcriptional regulation (MYC)	MYC TFs response to abiotic stresses and hormonal signals
LOC_Os03g63970.1	OsALKBH-29	MYC	CATTTG	6	Chr3	1333	1339	-	Arabidopsis thaliana	Transcriptional regulation (MYC)	MYC TFs response to abiotic stresses and hormonal signals
LOC_Os03g63970.1	OsALKBH-29	MYC	CATGTG	6	Chr3	1550	1556	+	Arabidopsis thaliana	Transcriptional regulation (MYC)	MYC TFs response to abiotic stresses and hormonal signals
LOC_Os03g63970.1	OsALKBH-29	Myc	TCTCTTA	7	Chr3	647	654	-	Arabidopsis thaliana	Transcriptional regulation (MYC)	MYC TFs response to abiotic stresses and hormonal signals
LOC_Os03g63970.1	OsALKBH-29	Myc	TCTCTTA	7	Chr3	657	664	+	Arabidopsis thaliana	Transcriptional regulation (MYC)	MYC TFs response to abiotic stresses and hormonal signals
LOC_Os03g63970.1	OsALKBH-29	Myc	TCTCTTA	7	Chr3	875	882	+	Arabidopsis thaliana	Transcriptional regulation (MYC)	MYC TFs response to abiotic stresses and hormonal signals
LOC_Os03g64280.1	OsALKBH-30	LTR	CCGAAA	6	Chr3	192	198	-	Hordeum vulgare	Abiotic stress (Drought and cold stress responsiveness)	Low-temperature responsiveness
LOC_Os03g64280.1	OsALKBH-30	LTR	CCGAAA	6	Chr3	704	710	-	Hordeum vulgare	Abiotic stress (Drought and cold stress responsiveness)	Low-temperature responsiveness
LOC_Os03g64280.1	OsALKBH-30	DRE core	GCCGAC	6	Chr3	468	474	-	Arabidopsis thaliana	Abiotic stress (Drought and cold stress responsiveness)	Drought, cold, and high-salt stress responsiveness
LOC_Os03g64280.1	OsALKBH-30	DRE core	GCCGAC	6	Chr3	1386	1392	-	Arabidopsis thaliana	Abiotic stress (Drought and cold stress responsiveness)	Drought, cold, and high-salt stress responsiveness
LOC_Os03g64280.1	OsALKBH-30	DRE core	GCCGAC	6	Chr3	1390	1396	+	Arabidopsis thaliana	Abiotic stress (Drought and cold stress responsiveness)	Drought, cold, and high-salt stress responsiveness
LOC_Os03g64280.1	OsALKBH-30	STRE	AGGGG	5	Chr3	29	34	+	Arabidopsis thaliana	Abiotic stress (Drought and cold stress responsiveness)	Drought, salinity, extreme temperatures, and oxidative stress
LOC_Os03g64280.1	OsALKBH-30	STRE	AGGGG	5	Chr3	111	116	+	Arabidopsis thaliana	Abiotic stress (Drought and cold stress responsiveness)	Drought, salinity, extreme temperatures, and oxidative stress
LOC_Os03g64280.1	OsALKBH-30	STRE	AGGGG	5	Chr3	170	175	+	Arabidopsis thaliana	Abiotic stress (Drought and cold stress responsiveness)	Drought, salinity, extreme temperatures, and oxidative stress
LOC_Os03g64280.1	OsALKBH-30	STRE	AGGGG	5	Chr3	511	516	+	Arabidopsis thaliana	Abiotic stress (Drought and cold stress responsiveness)	Drought, salinity, extreme temperatures, and oxidative stress
LOC_Os03g64280.1	OsALKBH-30	STRE	AGGGG	5	Chr3	539	544	+	Arabidopsis thaliana	Abiotic stress (Drought and cold stress responsiveness)	Drought, salinity, extreme temperatures, and oxidative stress
LOC_Os03g64280.1	OsALKBH-30	STRE	AGGGG	5	Chr3	1080	1085	+	Arabidopsis thaliana	Abiotic stress (Drought and cold stress responsiveness)	Drought, salinity, extreme temperatures, and oxidative stress
LOC_Os03g64280.1	OsALKBH-30	STRE	AGGGG	5	Chr3	1472	1477	+	Arabidopsis thaliana	Abiotic stress (Drought and cold stress responsiveness)	Drought, salinity, extreme temperatures, and oxidative stress
LOC_Os03g64280.1	OsALKBH-30	STRE	AGGGG	5	Chr3	1478	1483	+	Arabidopsis thaliana	Abiotic stress (Drought and cold stress responsiveness)	Drought, salinity, extreme temperatures, and oxidative stress
LOC_Os03g64280.1	OsALKBH-30	WRE3	CCACCT	6	Chr3	50	56	-	Pisum sativum	Biotic stress	Wound Responsive Element 3
LOC_Os03g64280.1	OsALKBH-30	WRE3	CCACCT	6	Chr3	800	806	-	Pisum sativum	Biotic stress	Wound Responsive Element 3
LOC_Os03g64280.1	OsALKBH-30	as-1	TGACG	5	Chr3	1449	1454	-	Arabidopsis thaliana	Phytohormone regulation (SA)	SA responsiveness; pathogen & oxidative stress
LOC_Os03g64280.1	OsALKBH-30	as-1	TGACG	5	Chr3	1571	1576	+	Arabidopsis thaliana	Phytohormone regulation (SA)	SA responsiveness; pathogen & oxidative stress
LOC_Os03g64280.1	OsALKBH-30	ABRE	ACGTG	5	Chr3	247	252	+	Arabidopsis thaliana	Phytohormone regulation (ABA)	ABA responsiveness
LOC_Os03g64280.1	OsALKBH-30	ABRE	GCCGCGTGGC	9	Chr3	308	317	+	Oryza sativa	Phytohormone regulation (ABA)	ABA responsiveness
LOC_Os03g64280.1	OsALKBH-30	ABRE	CACGTG	6	Chr3	495	501	+	Arabidopsis thaliana	Phytohormone regulation (ABA)	ABA responsiveness
LOC_Os03g64280.1	OsALKBH-30	ABRE	ACGTG	5	Chr3	496	501	+	Arabidopsis thaliana	Phytohormone regulation (ABA)	ABA responsiveness
LOC_Os03g64280.1	OsALKBH-30	ABRE	AACCCGG	7	Chr3	1887	1894	+	Arabidopsis thaliana	Phytohormone regulation (ABA)	ABA responsiveness
LOC_Os03g64280.1	OsALKBH-30	CGTCA-motif	CGTCA	5	Chr3	1449	1454	+	Hordeum vulgare	Phytohormone regulation (MeJA)	MeJA-responsiveness
LOC_Os03g64280.1	OsALKBH-30	CGTCA-motif	CGTCA	5	Chr3	1571	1576	-	Hordeum vulgare	Phytohormone regulation (MeJA)	MeJA-responsiveness
LOC_Os03g64280.1	OsALKBH-30	TGACG-motif	TGACG	5	Chr3	1449	1454	-	Hordeum vulgare	Phytohormone regulation (MeJA)	MeJA-responsiveness
LOC_Os03g64280.1	OsALKBH-30	TGACG-motif	TGACG	5	Chr3	1571	1576	+	Hordeum vulgare	Phytohormone regulation (MeJA)	MeJA-responsiveness
LOC_Os03g64280.1	OsALKBH-30	Myb	TAACTG	6	Chr3	979	985	-	Arabidopsis thaliana	Transcriptional regulation (MYB)	MYB family of transcription factors
LOC_Os03g64280.1	OsALKBH-30	Myb	CAACTG	6	Chr3	1200	1206	+	Arabidopsis thaliana	Transcriptional regulation (MYB)	MYB family of transcription factors
LOC_Os03g64280.1	OsALKBH-30	Myb	TAACTG	6	Chr3	1637	1643	+	Arabidopsis thaliana	Transcriptional regulation (MYB)	MYB family of transcription factors
LOC_Os03g64280.1	OsALKBH-30	MYB	CAACAG	6	Chr3	976	982	+	Arabidopsis thaliana	Transcriptional regulation (MYB)	MYB family of transcription factors
LOC_Os03g64280.1	OsALKBH-30	MYB	CAACAG	6	Chr3	1048	1054	+	Arabidopsis thaliana	Transcriptional regulation (MYB)	MYB family of transcription factors
LOC_Os03g64280.1	OsALKBH-30	MYB	TAACCA	6	Chr3	1208	1214	-	Arabidopsis thaliana	Transcriptional regulation (MYB)	MYB family of transcription factors
LOC_Os03g64280.1	OsALKBH-30	MYB recognition site	CCGTTG	6	Chr3	366	372	-	Arabidopsis thaliana	Transcriptional regulation (MYB)	MYB TFs, regulates drought, salt, cold stress, and pathogen attack
LOC_Os03g64280.1	OsALKBH-30	MYB recognition site	CCGTTG	6	Chr3	1283	1289	+	Arabidopsis thaliana	Transcriptional regulation (MYB)	MYB TFs, regulates drought, salt, cold stress, and pathogen attack
LOC_Os03g64280.1	OsALKBH-30	Myb-binding site	CAACAG	6	Chr3	976	982	+	Nicotiana tabacum	Transcriptional regulation (MYB)	MYB TFs, regulates drought, salt, cold stress, and pathogen attack
LOC_Os03g64280.1	OsALKBH-30	Myb-binding site	CAACAG	6	Chr3	1048	1054	+	Nicotiana tabacum	Transcriptional regulation (MYB)	MYB TFs, regulates drought, salt, cold stress, and pathogen attack
LOC_Os03g64280.1	OsALKBH-30	MYB-like sequence	TAACCA	6	Chr3	1208	1214	-	Arabidopsis thaliana	Transcriptional regulation (MYB)	MYB TFs, regulates drought, salt, cold stress, and pathogen attack
LOC_Os03g64280.1	OsALKBH-30	MBS	CAACTG	6	Chr3	1200	1206	+	Arabidopsis thaliana	Transcriptional regulation (MYB)	MYB binding involved in drought-inducibility
LOC_Os03g64280.1	OsALKBH-30	MYC	CAATTG	6	Chr3	1564	1570	-	Arabidopsis thaliana	Transcriptional regulation (MYC)	MYC TFs response to abiotic stresses and hormonal signals
LOC_Os03g64280.1	OsALKBH-30	MYC	CATTTG	6	Chr3	1876	1882	+	Arabidopsis thaliana	Transcriptional regulation (MYC)	MYC TFs response to abiotic stresses and hormonal signals
LOC_Os04g10350.1	OsALKBH-31	DRE core	GCCGAC	6	Chr4	142	148	-	Arabidopsis thaliana	Abiotic stress (Drought and cold stress responsiveness)	Drought, cold, and high-salt stress responsiveness
LOC_Os04g10350.1	OsALKBH-31	STRE	AGGGG	5	Chr4	429	434	+	Arabidopsis thaliana	Abiotic stress (Drought and cold stress responsiveness)	Drought, salinity, extreme temperatures, and oxidative stress
LOC_Os04g10350.1	OsALKBH-31	STRE	AGGGG	5	Chr4	771	776	+	Arabidopsis thaliana	Abiotic stress (Drought and cold stress responsiveness)	Drought, salinity, extreme temperatures, and oxidative stress
LOC_Os04g10350.1	OsALKBH-31	AAGAA-motif	gGTAAAGAAA	9	Chr4	1413	1422	-	Avena sativa	Abiotic stress (Drought and cold stress responsiveness)	Drought, salt, and extremes temperature responsive element
LOC_Os04g10350.1	OsALKBH-31	W box	TTGACC	6	Chr4	274	280	+	Arabidopsis thaliana	Biotic stress	Pathogens, wounding, and environmental stress responsive
LOC_Os04g10350.1	OsALKBH-31	W box	TTGACC	6	Chr4	1847	1853	-	Arabidopsis thaliana	Biotic stress	Pathogens, wounding, and environmental stress responsive
LOC_Os04g10350.1	OsALKBH-31	TGA-element	AACGAC	6	Chr4	1470	1476	-	Brassica oleracea	Phytohormone regulation (Auxin)	Auxin responsiveness
LOC_Os04g10350.1	OsALKBH-31	as-1	TGACG	5	Chr4	42	47	-	Arabidopsis thaliana	Phytohormone regulation (SA)	SA responsiveness; pathogen & oxidative stress
LOC_Os04g10350.1	OsALKBH-31	as-1	TGACG	5	Chr4	71	76	-	Arabidopsis thaliana	Phytohormone regulation (SA)	SA responsiveness; pathogen & oxidative stress
LOC_Os04g10350.1	OsALKBH-31	as-1	TGACG	5	Chr4	1325	1330	+	Arabidopsis thaliana	Phytohormone regulation (SA)	SA responsiveness; pathogen & oxidative stress
LOC_Os04g10350.1	OsALKBH-31	as-1	TGACG	5	Chr4	1502	1507	-	Arabidopsis thaliana	Phytohormone regulation (SA)	SA responsiveness; pathogen & oxidative stress
LOC_Os04g10350.1	OsALKBH-31	as-1	TGACG	5	Chr4	1513	1518	-	Arabidopsis thaliana	Phytohormone regulation (SA)	SA responsiveness; pathogen & oxidative stress
LOC_Os04g10350.1	OsALKBH-31	TCA-element	TCAGAAGAGG	9	Chr4	1163	1172	+	Brassica oleracea	Phytohormone regulation (SA)	Salicylic acid responsiveness
LOC_Os04g10350.1	OsALKBH-31	TCA-element	CCATCTTTTT	9	Chr4	1792	1801	-	Nicotiana tabacum	Phytohormone regulation (SA)	Salicylic acid responsiveness
LOC_Os04g10350.1	OsALKBH-31	box S	AGCCACC	7	Chr4	2012	2019	+	Arabidopsis thaliana	Phytohormone regulation (SA)	Wound and pathogen response
LOC_Os04g10350.1	OsALKBH-31	WUN-motif	AAATTTCTT	9	Chr4	1226	1235	-	Nicotiana glutinosa	Phytohormone regulation (SA)	Wound and pathogen responsive element
LOC_Os04g10350.1	OsALKBH-31	WUN-motif	TAATTACTC	9	Chr4	1374	1383	-	Nicotiana glutinosa	Phytohormone regulation (SA)	Wound and pathogen responsive element
LOC_Os04g10350.1	OsALKBH-31	ABRE4	CACGTA	6	Chr4	1805	1811	-	Zea mays	Phytohormone regulation (ABA)	ABA-responsive drought, salinity, and osmotic stress
LOC_Os04g10350.1	OsALKBH-31	ABRE3a	TACGTG	6	Chr4	1805	1811	+	Zea mays	Phytohormone regulation (ABA)	ABA activating in water deficit and osmotic stress
LOC_Os04g10350.1	OsALKBH-31	ABRE	ACGTG	5	Chr4	369	374	+	Arabidopsis thaliana	Phytohormone regulation (ABA)	ABA responsiveness
LOC_Os04g10350.1	OsALKBH-31	ABRE	CACGTG	6	Chr4	486	492	+	Arabidopsis thaliana	Phytohormone regulation (ABA)	ABA responsiveness
LOC_Os04g10350.1	OsALKBH-31	ABRE	ACGTG	5	Chr4	487	492	+	Arabidopsis thaliana	Phytohormone regulation (ABA)	ABA responsiveness
LOC_Os04g10350.1	OsALKBH-31	ABRE	ACGTG	5	Chr4	534	539	-	Arabidopsis thaliana	Phytohormone regulation (ABA)	ABA responsiveness
LOC_Os04g10350.1	OsALKBH-31	ABRE	CACGTG	6	Chr4	817	823	+	Arabidopsis thaliana	Phytohormone regulation (ABA)	ABA responsiveness
LOC_Os04g10350.1	OsALKBH-31	ABRE	ACGTG	5	Chr4	818	823	+	Arabidopsis thaliana	Phytohormone regulation (ABA)	ABA responsiveness
LOC_Os04g10350.1	OsALKBH-31	ABRE	ACGTG	5	Chr4	1217	1222	-	Arabidopsis thaliana	Phytohormone regulation (ABA)	ABA responsiveness
LOC_Os04g10350.1	OsALKBH-31	ABRE	ACGTG	5	Chr4	1806	1811	+	Arabidopsis thaliana	Phytohormone regulation (ABA)	ABA responsiveness
LOC_Os04g10350.1	OsALKBH-31	ABRE	TACGGTC	7	Chr4	1844	1851	+	Arabidopsis thaliana	Phytohormone regulation (ABA)	ABA responsiveness
LOC_Os04g10350.1	OsALKBH-31	CGTCA-motif	CGTCA	5	Chr4	42	47	+	Hordeum vulgare	Phytohormone regulation (MeJA)	MeJA-responsiveness
LOC_Os04g10350.1	OsALKBH-31	CGTCA-motif	CGTCA	5	Chr4	71	76	+	Hordeum vulgare	Phytohormone regulation (MeJA)	MeJA-responsiveness
LOC_Os04g10350.1	OsALKBH-31	CGTCA-motif	CGTCA	5	Chr4	1325	1330	-	Hordeum vulgare	Phytohormone regulation (MeJA)	MeJA-responsiveness
LOC_Os04g10350.1	OsALKBH-31	CGTCA-motif	CGTCA	5	Chr4	1502	1507	+	Hordeum vulgare	Phytohormone regulation (MeJA)	MeJA-responsiveness
LOC_Os04g10350.1	OsALKBH-31	CGTCA-motif	CGTCA	5	Chr4	1513	1518	+	Hordeum vulgare	Phytohormone regulation (MeJA)	MeJA-responsiveness
LOC_Os04g10350.1	OsALKBH-31	TGACG-motif	TGACG	5	Chr4	42	47	-	Hordeum vulgare	Phytohormone regulation (MeJA)	MeJA-responsiveness
LOC_Os04g10350.1	OsALKBH-31	TGACG-motif	TGACG	5	Chr4	71	76	-	Hordeum vulgare	Phytohormone regulation (MeJA)	MeJA-responsiveness
LOC_Os04g10350.1	OsALKBH-31	TGACG-motif	TGACG	5	Chr4	1325	1330	+	Hordeum vulgare	Phytohormone regulation (MeJA)	MeJA-responsiveness
LOC_Os04g10350.1	OsALKBH-31	TGACG-motif	TGACG	5	Chr4	1502	1507	-	Hordeum vulgare	Phytohormone regulation (MeJA)	MeJA-responsiveness
LOC_Os04g10350.1	OsALKBH-31	TGACG-motif	TGACG	5	Chr4	1513	1518	-	Hordeum vulgare	Phytohormone regulation (MeJA)	MeJA-responsiveness
LOC_Os04g10350.1	OsALKBH-31	MYB	CAACAG	6	Chr4	394	400	-	Arabidopsis thaliana	Transcriptional regulation (MYB)	MYB family of transcription factors
LOC_Os04g10350.1	OsALKBH-31	MYB	CAACCA	6	Chr4	793	799	-	Arabidopsis thaliana	Transcriptional regulation (MYB)	MYB family of transcription factors
LOC_Os04g10350.1	OsALKBH-31	MYB recognition site	CCGTTG	6	Chr4	271	277	+	Arabidopsis thaliana	Transcriptional regulation (MYB)	MYB TFs, regulates drought, salt, cold stress, and pathogen attack
LOC_Os04g10350.1	OsALKBH-31	Myb-binding site	CAACAG	6	Chr4	394	400	-	Nicotiana tabacum	Transcriptional regulation (MYB)	MYB TFs, regulates drought, salt, cold stress, and pathogen attack
LOC_Os04g10350.1	OsALKBH-31	MYC	CATGTG	6	Chr4	457	463	+	Arabidopsis thaliana	Transcriptional regulation (MYC)	MYC TFs response to abiotic stresses and hormonal signals
LOC_Os04g10350.1	OsALKBH-31	MYC	CATGTG	6	Chr4	704	710	-	Arabidopsis thaliana	Transcriptional regulation (MYC)	MYC TFs response to abiotic stresses and hormonal signals
LOC_Os04g10350.1	OsALKBH-31	MYC	CATGTG	6	Chr4	870	876	+	Arabidopsis thaliana	Transcriptional regulation (MYC)	MYC TFs response to abiotic stresses and hormonal signals
LOC_Os04g27850.1	OsALKBH-32	DRE core	GCCGAC	6	Chr4	268	274	+	Arabidopsis thaliana	Abiotic stress (Drought and cold stress responsiveness)	Drought, cold, and high-salt stress responsiveness
LOC_Os04g27850.1	OsALKBH-32	STRE	AGGGG	5	Chr4	1047	1052	+	Arabidopsis thaliana	Abiotic stress (Drought and cold stress responsiveness)	Drought, salinity, extreme temperatures, and oxidative stress
LOC_Os04g27850.1	OsALKBH-32	STRE	AGGGG	5	Chr4	1362	1367	-	Arabidopsis thaliana	Abiotic stress (Drought and cold stress responsiveness)	Drought, salinity, extreme temperatures, and oxidative stress
LOC_Os04g27850.1	OsALKBH-32	STRE	AGGGG	5	Chr4	1438	1443	-	Arabidopsis thaliana	Abiotic stress (Drought and cold stress responsiveness)	Drought, salinity, extreme temperatures, and oxidative stress
LOC_Os04g27850.1	OsALKBH-32	STRE	AGGGG	5	Chr4	1865	1870	+	Arabidopsis thaliana	Abiotic stress (Drought and cold stress responsiveness)	Drought, salinity, extreme temperatures, and oxidative stress
LOC_Os04g27850.1	OsALKBH-32	AAGAA-motif	gGTAAAGAAA	9	Chr4	1191	1200	-	Avena sativa	Abiotic stress (Drought and cold stress responsiveness)	Drought, salt, and extremes temperature responsive element
LOC_Os04g27850.1	OsALKBH-32	LTR	CCGAAA	6	Chr4	395	401	+	Hordeum vulgare	Abiotic stress (Low temperature)	Low-temperature responsiveness
LOC_Os04g27850.1	OsALKBH-32	W box	TTGACC	6	Chr4	1256	1262	+	Arabidopsis thaliana	Biotic stress (Pathogen, wound )	Pathogens, wounding, and environmental stress responsive
LOC_Os04g27850.1	OsALKBH-32	WRE3	CCACCT	6	Chr4	1339	1345	+	Pisum sativum	Biotic stress (Wound Responsive Element)	Wound Responsive Element 3
LOC_Os04g27850.1	OsALKBH-32	ABRE4	CACGTA	6	Chr4	506	512	-	Zea mays	Phytohormone (ABA) responsive drought, salinity, and osmotic stress	ABA-responsive drought, salinity, and osmotic stress
LOC_Os04g27850.1	OsALKBH-32	ABRE4	CACGTA	6	Chr4	1345	1351	+	Zea mays	Phytohormone (ABA) responsive drought, salinity, and osmotic stress	ABA-responsive drought, salinity, and osmotic stress
LOC_Os04g27850.1	OsALKBH-32	TGA-element	AACGAC	6	Chr4	1402	1408	+	Brassica oleracea	Phytohormone regulation (Auxin)	Auxin responsiveness
LOC_Os04g27850.1	OsALKBH-32	ERE	ATTTCATA	8	Chr4	328	336	-	Nicotiana glutinos	Phytohormone regulation (ETH)	Ethylene-responsive TFs
LOC_Os04g27850.1	OsALKBH-32	ERE	ATTTTAAA	8	Chr4	919	927	+	Nicotiana glutinos	Phytohormone regulation (ETH)	Ethylene-responsive TFs
LOC_Os04g27850.1	OsALKBH-32	ERE	ATTTTAAA	8	Chr4	1002	1010	-	Nicotiana glutinos	Phytohormone regulation (ETH)	Ethylene-responsive TFs
LOC_Os04g27850.1	OsALKBH-32	ERE	ATTTTAAA	8	Chr4	1025	1033	-	Nicotiana glutinos	Phytohormone regulation (ETH)	Ethylene-responsive TFs
LOC_Os04g27850.1	OsALKBH-32	as-1	TGACG	5	Chr4	1464	1469	-	Arabidopsis thaliana	Phytohormone regulation (SA)	SA responsiveness; pathogen & oxidative stress
LOC_Os04g27850.1	OsALKBH-32	as-1	TGACG	5	Chr4	1659	1664	-	Arabidopsis thaliana	Phytohormone regulation (SA)	SA responsiveness; pathogen & oxidative stress
LOC_Os04g27850.1	OsALKBH-32	as-1	TGACG	5	Chr4	1675	1680	-	Arabidopsis thaliana	Phytohormone regulation (SA)	SA responsiveness; pathogen & oxidative stress
LOC_Os04g27850.1	OsALKBH-32	as-1	TGACG	5	Chr4	1815	1820	+	Arabidopsis thaliana	Phytohormone regulation (SA)	SA responsiveness; pathogen & oxidative stress
LOC_Os04g27850.1	OsALKBH-32	TCA	TCATCTTCAT	9	Chr4	874	883	+	Pisum sativum	Phytohormone regulation (SA)	Salicylic acid responsiveness
LOC_Os04g27850.1	OsALKBH-32	TCA-element	CCATCTTTTT	9	Chr4	900	909	+	Nicotiana tabacum	Phytohormone regulation (SA)	Salicylic acid responsiveness
LOC_Os04g27850.1	OsALKBH-32	WUN-motif	AAATTACT	8	Chr4	303	311	-	Nicotiana glutinosa	Phytohormone regulation (SA)	Wound and pathogen responsive element
LOC_Os04g27850.1	OsALKBH-32	ABRE3a	TACGTG	6	Chr4	506	512	+	Zea mays	Phytohormone regulation (ABA)	ABA activating in water deficit and osmotic stress
LOC_Os04g27850.1	OsALKBH-32	ABRE3a	TACGTG	6	Chr4	1345	1351	-	Zea mays	Phytohormone regulation (ABA)	ABA activating in water deficit and osmotic stress
LOC_Os04g27850.1	OsALKBH-32	ABRE	ACGTG	5	Chr4	507	512	+	Arabidopsis thaliana	Phytohormone regulation (ABA)	ABA responsiveness
LOC_Os04g27850.1	OsALKBH-32	ABRE	ACGTG	5	Chr4	1312	1317	+	Arabidopsis thaliana	Phytohormone regulation (ABA)	ABA responsiveness
LOC_Os04g27850.1	OsALKBH-32	ABRE	ACGTG	5	Chr4	1345	1350	-	Arabidopsis thaliana	Phytohormone regulation (ABA)	ABA responsiveness
LOC_Os04g27850.1	OsALKBH-32	ABRE	CACGTG	6	Chr4	1731	1737	-	Arabidopsis thaliana	Phytohormone regulation (ABA)	ABA responsiveness
LOC_Os04g27850.1	OsALKBH-32	ABRE	ACGTG	5	Chr4	1732	1737	+	Arabidopsis thaliana	Phytohormone regulation (ABA)	ABA responsiveness
LOC_Os04g27850.1	OsALKBH-32	ABRE	ACGTG	5	Chr4	1817	1822	+	Arabidopsis thaliana	Phytohormone regulation (ABA)	ABA responsiveness
LOC_Os04g27850.1	OsALKBH-32	ABRE2	CCACGTGG	8	Chr4	1730	1738	-	Zea mays	Phytohormone regulation (ABA)	ABA responsiveness
LOC_Os04g27850.1	OsALKBH-32	CGTCA-motif	CGTCA	5	Chr4	1464	1469	+	Hordeum vulgare	Phytohormone regulation (MeJA)	MeJA-responsiveness
LOC_Os04g27850.1	OsALKBH-32	CGTCA-motif	CGTCA	5	Chr4	1659	1664	+	Hordeum vulgare	Phytohormone regulation (MeJA)	MeJA-responsiveness
LOC_Os04g27850.1	OsALKBH-32	CGTCA-motif	CGTCA	5	Chr4	1675	1680	+	Hordeum vulgare	Phytohormone regulation (MeJA)	MeJA-responsiveness
LOC_Os04g27850.1	OsALKBH-32	CGTCA-motif	CGTCA	5	Chr4	1815	1820	-	Hordeum vulgare	Phytohormone regulation (MeJA)	MeJA-responsiveness
LOC_Os04g27850.1	OsALKBH-32	TGACG-motif	TGACG	5	Chr4	1464	1469	-	Hordeum vulgare	Phytohormone regulation (MeJA)	MeJA-responsiveness
LOC_Os04g27850.1	OsALKBH-32	TGACG-motif	TGACG	5	Chr4	1659	1664	-	Hordeum vulgare	Phytohormone regulation (MeJA)	MeJA-responsiveness
LOC_Os04g27850.1	OsALKBH-32	TGACG-motif	TGACG	5	Chr4	1675	1680	-	Hordeum vulgare	Phytohormone regulation (MeJA)	MeJA-responsiveness
LOC_Os04g27850.1	OsALKBH-32	TGACG-motif	TGACG	5	Chr4	1815	1820	+	Hordeum vulgare	Phytohormone regulation (MeJA)	MeJA-responsiveness
LOC_Os04g27850.1	OsALKBH-32	AC-I	(T/C)C(T/C)(C/T)ACC(T/C)ACC	8.5	Chr4	1429	1437.5	+	Phaseolus vulgaris	Transcriptional regulation (MYB)	Light-responsive; MYB TFs
LOC_Os04g27850.1	OsALKBH-32	MYB	CAACCA	6	Chr4	786	792	+	Arabidopsis thaliana	Transcriptional regulation (MYB)	MYB family of transcription factors
LOC_Os04g27850.1	OsALKBH-32	MYB	TAACCA	6	Chr4	1326	1332	+	Arabidopsis thaliana	Transcriptional regulation (MYB)	MYB family of transcription factors
LOC_Os04g27850.1	OsALKBH-32	MYB	CAACAG	6	Chr4	1592	1598	-	Arabidopsis thaliana	Transcriptional regulation (MYB)	MYB family of transcription factors
LOC_Os04g27850.1	OsALKBH-32	Myb-binding site	CAACAG	6	Chr4	1592	1598	-	Nicotiana tabacum	Transcriptional regulation (MYB) drought, salt, cold stress, and pathogen attack	MYB TFs, regulates drought, salt, cold stress, and pathogen attack
LOC_Os04g27850.1	OsALKBH-32	MYB-like sequence	TAACCA	6	Chr4	1326	1332	+	Arabidopsis thaliana	Transcriptional regulation (MYB) drought, salt, cold stress, and pathogen attack	MYB TFs, regulates drought, salt, cold stress, and pathogen attack
LOC_Os04g27850.1	OsALKBH-32	MRE	AACCTAA	7	Chr4	890	897	-	Petroselinum crispum	Transcriptional regulation (MYB) involved in light	MYB binding involved in light responsiveness
LOC_Os04g27850.1	OsALKBH-32	MRE	AACCTAA	7	Chr4	992	999	+	Petroselinum crispum	Transcriptional regulation (MYB) involved in light	MYB binding involved in light responsiveness
LOC_Os04g27850.1	OsALKBH-32	MYC	CATGTG	6	Chr4	1102	1108	-	Arabidopsis thaliana	Transcriptional regulation (MYC)	MYC TFs response to abiotic stresses and hormonal signals
LOC_Os04g27850.1	OsALKBH-32	MYC	CATGTG	6	Chr4	1242	1248	-	Arabidopsis thaliana	Transcriptional regulation (MYC)	MYC TFs response to abiotic stresses and hormonal signals
LOC_Os04g27850.1	OsALKBH-32	MYC	CATGTG	6	Chr4	1244	1250	+	Arabidopsis thaliana	Transcriptional regulation (MYC)	MYC TFs response to abiotic stresses and hormonal signals
LOC_Os04g33360.1	OsALKBH-33	STRE	AGGGG	5	Chr4	919	924	+	Arabidopsis thaliana	Abiotic stress (Drought, salinity, extreme temperatures, and oxidative stress	Drought, salinity, extreme temperatures, and oxidative stress
LOC_Os04g33360.1	OsALKBH-33	STRE	AGGGG	5	Chr4	943	948	-	Arabidopsis thaliana	Abiotic stress (Drought, salinity, extreme temperatures, and oxidative stress	Drought, salinity, extreme temperatures, and oxidative stress
LOC_Os04g33360.1	OsALKBH-33	STRE	AGGGG	5	Chr4	1177	1182	+	Arabidopsis thaliana	Abiotic stress (Drought, salinity, extreme temperatures, and oxidative stress	Drought, salinity, extreme temperatures, and oxidative stress
LOC_Os04g33360.1	OsALKBH-33	STRE	AGGGG	5	Chr4	1357	1362	+	Arabidopsis thaliana	Abiotic stress (Drought, salinity, extreme temperatures, and oxidative stress	Drought, salinity, extreme temperatures, and oxidative stress
LOC_Os04g33360.1	OsALKBH-33	STRE	AGGGG	5	Chr4	1711	1716	-	Arabidopsis thaliana	Abiotic stress (Drought, salinity, extreme temperatures, and oxidative stress	Drought, salinity, extreme temperatures, and oxidative stress
LOC_Os04g33360.1	OsALKBH-33	AAGAA-motif	GAAAGAA	7	Chr4	101	108	+	Avena sativa	Abiotic stress (Drought, salinity, extreme temperatures, and oxidative stress	Drought, salt, and extremes temperature responsive element
LOC_Os04g33360.1	OsALKBH-33	AAGAA-motif	GAAAGAA	7	Chr4	231	238	+	Avena sativa	Abiotic stress (Drought, salinity, extreme temperatures, and oxidative stress	Drought, salt, and extremes temperature responsive element
LOC_Os04g33360.1	OsALKBH-33	LTR	CCGAAA	6	Chr4	1878	1884	+	Hordeum vulgare	Abiotic stress (Low temperature)	Low-temperature responsiveness
LOC_Os04g33360.1	OsALKBH-33	TGA-element	AACGAC	6	Chr4	382	388	+	Brassica oleracea	Phytohormone regulation (Auxin)	Auxin responsiveness
LOC_Os04g33360.1	OsALKBH-33	TGA-element	AACGAC	6	Chr4	1953	1959	+	Brassica oleracea	Phytohormone regulation (Auxin)	Auxin responsiveness
LOC_Os04g33360.1	OsALKBH-33	P-box	CCTTTTG	7	Chr4	1154	1161	-	Oryza sativa	Phytohormone regulation (GB)	Gibberellin-responsive element
LOC_Os04g33360.1	OsALKBH-33	P-box	CCTTTTG	7	Chr4	1910	1917	+	Oryza sativa	Phytohormone regulation (GB)	Gibberellin-responsive element
LOC_Os04g33360.1	OsALKBH-33	as-1	TGACG	5	Chr4	1197	1202	+	Arabidopsis thaliana	Phytohormone regulation (SA)	SA responsiveness; pathogen & oxidative stress
LOC_Os04g33360.1	OsALKBH-33	TCA-element	TCAGAAGAGG	9	Chr4	293	302	+	Brassica oleracea	Phytohormone regulation (SA)	Salicylic acid responsiveness
LOC_Os04g33360.1	OsALKBH-33	WUN-motif	CCATTTCAA	9	Chr4	729	738	+	Nicotiana glutinosa	Phytohormone regulation (SA)	Wound and pathogen responsive element
LOC_Os04g33360.1	OsALKBH-33	ABRE	ACGTG	5	Chr4	1199	1204	+	Arabidopsis thaliana	Phytohormone regulation (ABA)	ABA responsiveness
LOC_Os04g33360.1	OsALKBH-33	CGTCA-motif	CGTCA	5	Chr4	1197	1202	-	Hordeum vulgare	Phytohormone regulation (MeJA)	MeJA-responsiveness
LOC_Os04g33360.1	OsALKBH-33	TGACG-motif	TGACG	5	Chr4	1197	1202	+	Hordeum vulgare	Phytohormone regulation (MeJA)	MeJA-responsiveness
LOC_Os04g33360.1	OsALKBH-33	Myb	TAACTG	6	Chr4	1100	1106	+	Arabidopsis thaliana	Transcriptional regulation (MYB)	MYB family of transcription factors
LOC_Os04g33360.1	OsALKBH-33	MYB	TAACCA	6	Chr4	59	65	+	Arabidopsis thaliana	Transcriptional regulation (MYB)	MYB family of transcription factors
LOC_Os04g33360.1	OsALKBH-33	MYB	TAACCA	6	Chr4	1186	1192	-	Arabidopsis thaliana	Transcriptional regulation (MYB)	MYB family of transcription factors
LOC_Os04g33360.1	OsALKBH-33	MYB	TAACCA	6	Chr4	1643	1649	+	Arabidopsis thaliana	Transcriptional regulation (MYB)	MYB family of transcription factors
LOC_Os04g33360.1	OsALKBH-33	MYB recognition site	CCGTTG	6	Chr4	935	941	+	Arabidopsis thaliana	Transcriptional regulation (MYB) drought, salt, cold stress, and pathogen attack	MYB TFs, regulates drought, salt, cold stress, and pathogen attack
LOC_Os04g33360.1	OsALKBH-33	MYB recognition site	CCGTTG	6	Chr4	1253	1259	-	Arabidopsis thaliana	Transcriptional regulation (MYB) drought, salt, cold stress, and pathogen attack	MYB TFs, regulates drought, salt, cold stress, and pathogen attack
LOC_Os04g33360.1	OsALKBH-33	MYB-like sequence	TAACCA	6	Chr4	59	65	+	Arabidopsis thaliana	Transcriptional regulation (MYB) drought, salt, cold stress, and pathogen attack	MYB TFs, regulates drought, salt, cold stress, and pathogen attack
LOC_Os04g33360.1	OsALKBH-33	MYB-like sequence	TAACCA	6	Chr4	1186	1192	-	Arabidopsis thaliana	Transcriptional regulation (MYB) drought, salt, cold stress, and pathogen attack	MYB TFs, regulates drought, salt, cold stress, and pathogen attack
LOC_Os04g33360.1	OsALKBH-33	MYB-like sequence	TAACCA	6	Chr4	1643	1649	+	Arabidopsis thaliana	Transcriptional regulation (MYB) drought, salt, cold stress, and pathogen attack	MYB TFs, regulates drought, salt, cold stress, and pathogen attack
LOC_Os04g33360.1	OsALKBH-33	Myc	TCTCTTA	7	Chr4	1621	1628	+	Arabidopsis thaliana	Transcriptional regulation (MYC)	MYC TFs response to abiotic stresses and hormonal signals
LOC_Os04g33360.1	OsALKBH-33	MYC	CATGTG	6	Chr4	586	592	+	Arabidopsis thaliana	Transcriptional regulation (MYC)	MYC TFs response to abiotic stresses and hormonal signals
LOC_Os04g33360.1	OsALKBH-33	MYC	CATGTG	6	Chr4	612	618	+	Arabidopsis thaliana	Transcriptional regulation (MYC)	MYC TFs response to abiotic stresses and hormonal signals
LOC_Os04g33360.1	OsALKBH-33	MYC	CAATTG	6	Chr4	980	986	+	Arabidopsis thaliana	Transcriptional regulation (MYC)	MYC TFs response to abiotic stresses and hormonal signals
LOC_Os04g33360.1	OsALKBH-33	MYC	CAATTG	6	Chr4	1227	1233	-	Arabidopsis thaliana	Transcriptional regulation (MYC)	MYC TFs response to abiotic stresses and hormonal signals
LOC_Os04g33360.1	OsALKBH-33	MYC	CAATTG	6	Chr4	1899	1905	-	Arabidopsis thaliana	Transcriptional regulation (MYC)	MYC TFs response to abiotic stresses and hormonal signals
LOC_Os04g44150.1	OsALKBH-34	DRE core	GCCGAC	6	Chr4	64	70	-	Arabidopsis thaliana	Abiotic stress (Drought, cold and high salt stress responsiveness)	Drought, cold, and high-salt stress responsiveness
LOC_Os04g44150.1	OsALKBH-34	DRE core	GCCGAC	6	Chr4	679	685	-	Arabidopsis thaliana	Abiotic stress (Drought, cold and high salt stress responsiveness)	Drought, cold, and high-salt stress responsiveness
LOC_Os04g44150.1	OsALKBH-34	STRE	AGGGG	5	Chr4	1834	1839	-	Arabidopsis thaliana	Abiotic stress (Drought, salinity, extreme temperatures, and oxidative stress	Drought, salinity, extreme temperatures, and oxidative stress
LOC_Os04g44150.1	OsALKBH-34	W box	TTGACC	6	Chr4	787	793	-	Arabidopsis thaliana	Biotic stress (Pathogen, wound )	Pathogens, wounding, and environmental stress responsive
LOC_Os04g44150.1	OsALKBH-34	W box	TTGACC	6	Chr4	1495	1501	-	Arabidopsis thaliana	Biotic stress (Pathogen, wound )	Pathogens, wounding, and environmental stress responsive
LOC_Os04g44150.1	OsALKBH-34	W box	TTGACC	6	Chr4	1534	1540	-	Arabidopsis thaliana	Biotic stress (Pathogen, wound )	Pathogens, wounding, and environmental stress responsive
LOC_Os04g44150.1	OsALKBH-34	WRE3	CCACCT	6	Chr4	715	721	+	Pisum sativum	Biotic stress (Wound Responsive Element)	Wound Responsive Element 3
LOC_Os04g44150.1	OsALKBH-34	WRE3	CCACCT	6	Chr4	832	838	-	Pisum sativum	Biotic stress (Wound Responsive Element)	Wound Responsive Element 3
LOC_Os04g44150.1	OsALKBH-34	ABRE4	CACGTA	6	Chr4	1213	1219	+	Zea mays	Phytohormone (ABA) responsive drought, salinity, and osmotic stress	ABA-responsive drought, salinity, and osmotic stress
LOC_Os04g44150.1	OsALKBH-34	ABRE4	CACGTA	6	Chr4	1805	1811	+	Zea mays	Phytohormone (ABA) responsive drought, salinity, and osmotic stress	ABA-responsive drought, salinity, and osmotic stress
LOC_Os04g44150.1	OsALKBH-34	ABRE4	CACGTA	6	Chr4	1938	1944	-	Zea mays	Phytohormone (ABA) responsive drought, salinity, and osmotic stress	ABA-responsive drought, salinity, and osmotic stress
LOC_Os04g44150.1	OsALKBH-34	as-1	TGACG	5	Chr4	505	510	+	Arabidopsis thaliana	Phytohormone regulation (SA)	SA responsiveness; pathogen & oxidative stress
LOC_Os04g44150.1	OsALKBH-34	as-1	TGACG	5	Chr4	548	553	-	Arabidopsis thaliana	Phytohormone regulation (SA)	SA responsiveness; pathogen & oxidative stress
LOC_Os04g44150.1	OsALKBH-34	ABRE3a	TACGTG	6	Chr4	1213	1219	-	Zea mays	Phytohormone regulation (ABA)	ABA activating in water deficit and osmotic stress
LOC_Os04g44150.1	OsALKBH-34	ABRE3a	TACGTG	6	Chr4	1805	1811	-	Zea mays	Phytohormone regulation (ABA)	ABA activating in water deficit and osmotic stress
LOC_Os04g44150.1	OsALKBH-34	ABRE3a	TACGTG	6	Chr4	1938	1944	+	Zea mays	Phytohormone regulation (ABA)	ABA activating in water deficit and osmotic stress
LOC_Os04g44150.1	OsALKBH-34	ABRE	ACGTG	5	Chr4	1164	1169	+	Arabidopsis thaliana	Phytohormone regulation (ABA)	ABA responsiveness
LOC_Os04g44150.1	OsALKBH-34	ABRE	ACGTG	5	Chr4	1213	1218	-	Arabidopsis thaliana	Phytohormone regulation (ABA)	ABA responsiveness
LOC_Os04g44150.1	OsALKBH-34	ABRE	GACACGTGGC	9	Chr4	1777	1786	+	Triticum aestivum	Phytohormone regulation (ABA)	ABA responsiveness
LOC_Os04g44150.1	OsALKBH-34	ABRE	CACGTG	6	Chr4	1779	1785	-	Arabidopsis thaliana	Phytohormone regulation (ABA)	ABA responsiveness
LOC_Os04g44150.1	OsALKBH-34	ABRE	ACGTG	5	Chr4	1780	1785	+	Arabidopsis thaliana	Phytohormone regulation (ABA)	ABA responsiveness
LOC_Os04g44150.1	OsALKBH-34	ABRE	ACGTG	5	Chr4	1805	1810	-	Arabidopsis thaliana	Phytohormone regulation (ABA)	ABA responsiveness
LOC_Os04g44150.1	OsALKBH-34	ABRE	CGTACGTGCA	9	Chr4	1936	1945	+	Hordeum vulgare	Phytohormone regulation (ABA)	ABA responsiveness
LOC_Os04g44150.1	OsALKBH-34	ABRE	ACGTG	5	Chr4	1939	1944	+	Arabidopsis thaliana	Phytohormone regulation (ABA)	ABA responsiveness
LOC_Os04g44150.1	OsALKBH-34	CGTCA-motif	CGTCA	5	Chr4	505	510	-	Hordeum vulgare	Phytohormone regulation (MeJA)	MeJA-responsiveness
LOC_Os04g44150.1	OsALKBH-34	CGTCA-motif	CGTCA	5	Chr4	548	553	+	Hordeum vulgare	Phytohormone regulation (MeJA)	MeJA-responsiveness
LOC_Os04g44150.1	OsALKBH-34	TGACG-motif	TGACG	5	Chr4	505	510	+	Hordeum vulgare	Phytohormone regulation (MeJA)	MeJA-responsiveness
LOC_Os04g44150.1	OsALKBH-34	TGACG-motif	TGACG	5	Chr4	548	553	-	Hordeum vulgare	Phytohormone regulation (MeJA)	MeJA-responsiveness
LOC_Os04g44150.1	OsALKBH-34	Myb	CAACTG	6	Chr4	1944	1950	+	Arabidopsis thaliana	Transcriptional regulation (MYB)	MYB family of transcription factors
LOC_Os04g44150.1	OsALKBH-34	MYB	CAACCA	6	Chr4	56	62	+	Arabidopsis thaliana	Transcriptional regulation (MYB)	MYB family of transcription factors
LOC_Os04g44150.1	OsALKBH-34	MYB	CAACAG	6	Chr4	99	105	+	Arabidopsis thaliana	Transcriptional regulation (MYB)	MYB family of transcription factors
LOC_Os04g44150.1	OsALKBH-34	MYB	CAACAG	6	Chr4	1188	1194	-	Arabidopsis thaliana	Transcriptional regulation (MYB)	MYB family of transcription factors
LOC_Os04g44150.1	OsALKBH-34	MYB	TAACCA	6	Chr4	1488	1494	-	Arabidopsis thaliana	Transcriptional regulation (MYB)	MYB family of transcription factors
LOC_Os04g44150.1	OsALKBH-34	Myb-binding site	CAACAG	6	Chr4	99	105	+	Nicotiana tabacum	Transcriptional regulation (MYB) drought, salt, cold stress, and pathogen attack	MYB TFs, regulates drought, salt, cold stress, and pathogen attack
LOC_Os04g44150.1	OsALKBH-34	Myb-binding site	CAACAG	6	Chr4	1188	1194	-	Nicotiana tabacum	Transcriptional regulation (MYB) drought, salt, cold stress, and pathogen attack	MYB TFs, regulates drought, salt, cold stress, and pathogen attack
LOC_Os04g44150.1	OsALKBH-34	MYB-like sequence	TAACCA	6	Chr4	1488	1494	-	Arabidopsis thaliana	Transcriptional regulation (MYB) drought, salt, cold stress, and pathogen attack	MYB TFs, regulates drought, salt, cold stress, and pathogen attack
LOC_Os04g44150.1	OsALKBH-34	MBS	CAACTG	6	Chr4	1944	1950	+	Arabidopsis thaliana	Transcriptional regulation (MYB) involved in drought-inducibility	MYB binding involved in drought-inducibility
LOC_Os04g44150.1	OsALKBH-34	Myc	TCTCTTA	7	Chr4	337	344	-	Arabidopsis thaliana	Transcriptional regulation (MYC)	MYC TFs response to abiotic stresses and hormonal signals
LOC_Os04g49194.1	OsALKBH-35	STRE	AGGGG	5	Chr4	1952	1957	-	Arabidopsis thaliana	Abiotic stress (Drought, salinity, extreme temperatures, and oxidative stress	Drought, salinity, extreme temperatures, and oxidative stress
LOC_Os04g49194.1	OsALKBH-35	AAGAA-motif	GAAAGAA	7	Chr4	1396	1403	-	Avena sativa	Abiotic stress (Drought, salinity, extreme temperatures, and oxidative stress	Drought, salt, and extremes temperature responsive element
LOC_Os04g49194.1	OsALKBH-35	LTR	CCGAAA	6	Chr4	1001	1007	-	Hordeum vulgare	Abiotic stress (Low temperature)	Low-temperature responsiveness
LOC_Os04g49194.1	OsALKBH-35	W box	TTGACC	6	Chr4	582	588	+	Arabidopsis thaliana	Biotic stress (Pathogen, wound )	Pathogens, wounding, and environmental stress responsive
LOC_Os04g49194.1	OsALKBH-35	as-1	TGACG	5	Chr4	644	649	+	Arabidopsis thaliana	Phytohormone regulation (SA)	SA responsiveness; pathogen & oxidative stress
LOC_Os04g49194.1	OsALKBH-35	as-1	TGACG	5	Chr4	1871	1876	+	Arabidopsis thaliana	Phytohormone regulation (SA)	SA responsiveness; pathogen & oxidative stress
LOC_Os04g49194.1	OsALKBH-35	as-1	TGACG	5	Chr4	1887	1892	-	Arabidopsis thaliana	Phytohormone regulation (SA)	SA responsiveness; pathogen & oxidative stress
LOC_Os04g49194.1	OsALKBH-35	TCA-element	CCATCTTTTT	9	Chr4	194	203	+	Nicotiana tabacum	Phytohormone regulation (SA)	Salicylic acid responsiveness
LOC_Os04g49194.1	OsALKBH-35	TCA-element	CCATCTTTTT	9	Chr4	827	836	-	Nicotiana tabacum	Phytohormone regulation (SA)	Salicylic acid responsiveness
LOC_Os04g49194.1	OsALKBH-35	ABRE	ACGTG	5	Chr4	428	433	-	Arabidopsis thaliana	Phytohormone regulation (ABA)	ABA responsiveness
LOC_Os04g49194.1	OsALKBH-35	ABRE	ACGTG	5	Chr4	754	759	+	Arabidopsis thaliana	Phytohormone regulation (ABA)	ABA responsiveness
LOC_Os04g49194.1	OsALKBH-35	ABRE	CACGTG	6	Chr4	798	804	+	Arabidopsis thaliana	Phytohormone regulation (ABA)	ABA responsiveness
LOC_Os04g49194.1	OsALKBH-35	ABRE	ACGTG	5	Chr4	799	804	+	Arabidopsis thaliana	Phytohormone regulation (ABA)	ABA responsiveness
LOC_Os04g49194.1	OsALKBH-35	CGTCA-motif	CGTCA	5	Chr4	644	649	-	Hordeum vulgare	Phytohormone regulation (MeJA)	MeJA-responsiveness
LOC_Os04g49194.1	OsALKBH-35	CGTCA-motif	CGTCA	5	Chr4	1871	1876	-	Hordeum vulgare	Phytohormone regulation (MeJA)	MeJA-responsiveness
LOC_Os04g49194.1	OsALKBH-35	CGTCA-motif	CGTCA	5	Chr4	1887	1892	+	Hordeum vulgare	Phytohormone regulation (MeJA)	MeJA-responsiveness
LOC_Os04g49194.1	OsALKBH-35	TGACG-motif	TGACG	5	Chr4	644	649	+	Hordeum vulgare	Phytohormone regulation (MeJA)	MeJA-responsiveness
LOC_Os04g49194.1	OsALKBH-35	TGACG-motif	TGACG	5	Chr4	1871	1876	+	Hordeum vulgare	Phytohormone regulation (MeJA)	MeJA-responsiveness
LOC_Os04g49194.1	OsALKBH-35	TGACG-motif	TGACG	5	Chr4	1887	1892	-	Hordeum vulgare	Phytohormone regulation (MeJA)	MeJA-responsiveness
LOC_Os04g49194.1	OsALKBH-35	MYB	TAACCA	6	Chr4	262	268	-	Arabidopsis thaliana	Transcriptional regulation (MYB)	MYB family of transcription factors
LOC_Os04g49194.1	OsALKBH-35	MYB	TAACCA	6	Chr4	861	867	-	Arabidopsis thaliana	Transcriptional regulation (MYB)	MYB family of transcription factors
LOC_Os04g49194.1	OsALKBH-35	MYB	TAACCA	6	Chr4	881	887	+	Arabidopsis thaliana	Transcriptional regulation (MYB)	MYB family of transcription factors
LOC_Os04g49194.1	OsALKBH-35	MYB	TAACCA	6	Chr4	1266	1272	+	Arabidopsis thaliana	Transcriptional regulation (MYB)	MYB family of transcription factors
LOC_Os04g49194.1	OsALKBH-35	MYB	CAACCA	6	Chr4	1422	1428	-	Arabidopsis thaliana	Transcriptional regulation (MYB)	MYB family of transcription factors
LOC_Os04g49194.1	OsALKBH-35	MYB	CAACCA	6	Chr4	1575	1581	-	Arabidopsis thaliana	Transcriptional regulation (MYB)	MYB family of transcription factors
LOC_Os04g49194.1	OsALKBH-35	Myb	CAACTG	6	Chr4	857	863	+	Arabidopsis thaliana	Transcriptional regulation (MYB)	MYB family of transcription factors
LOC_Os04g49194.1	OsALKBH-35	Myb	TAACTG	6	Chr4	1306	1312	-	Arabidopsis thaliana	Transcriptional regulation (MYB)	MYB family of transcription factors
LOC_Os04g49194.1	OsALKBH-35	MYB-like sequence	TAACCA	6	Chr4	262	268	-	Arabidopsis thaliana	Transcriptional regulation (MYB) drought, salt, cold stress, and pathogen attack	MYB TFs, regulates drought, salt, cold stress, and pathogen attack
LOC_Os04g49194.1	OsALKBH-35	MYB-like sequence	TAACCA	6	Chr4	861	867	-	Arabidopsis thaliana	Transcriptional regulation (MYB) drought, salt, cold stress, and pathogen attack	MYB TFs, regulates drought, salt, cold stress, and pathogen attack
LOC_Os04g49194.1	OsALKBH-35	MYB-like sequence	TAACCA	6	Chr4	881	887	+	Arabidopsis thaliana	Transcriptional regulation (MYB) drought, salt, cold stress, and pathogen attack	MYB TFs, regulates drought, salt, cold stress, and pathogen attack
LOC_Os04g49194.1	OsALKBH-35	MYB-like sequence	TAACCA	6	Chr4	1266	1272	+	Arabidopsis thaliana	Transcriptional regulation (MYB) drought, salt, cold stress, and pathogen attack	MYB TFs, regulates drought, salt, cold stress, and pathogen attack
LOC_Os04g49194.1	OsALKBH-35	MBS	CAACTG	6	Chr4	857	863	+	Arabidopsis thaliana	Transcriptional regulation (MYB) involved in drought-inducibility	MYB binding involved in drought-inducibility
LOC_Os04g49194.1	OsALKBH-35	Myc	TCTCTTA	7	Chr4	1959	1966	+	Arabidopsis thaliana	Transcriptional regulation (MYC)	MYC TFs response to abiotic stresses and hormonal signals
LOC_Os04g49194.1	OsALKBH-35	MYC	CATTTG	6	Chr4	345	351	+	Arabidopsis thaliana	Transcriptional regulation (MYC)	MYC TFs response to abiotic stresses and hormonal signals
LOC_Os04g49194.1	OsALKBH-35	MYC	CATTTG	6	Chr4	481	487	+	Arabidopsis thaliana	Transcriptional regulation (MYC)	MYC TFs response to abiotic stresses and hormonal signals
LOC_Os04g49194.1	OsALKBH-35	MYC	CATTTG	6	Chr4	816	822	-	Arabidopsis thaliana	Transcriptional regulation (MYC)	MYC TFs response to abiotic stresses and hormonal signals
LOC_Os04g49194.1	OsALKBH-35	MYC	CATGTG	6	Chr4	1070	1076	+	Arabidopsis thaliana	Transcriptional regulation (MYC)	MYC TFs response to abiotic stresses and hormonal signals
LOC_Os04g49210.1	OsALKBH-36	DRE core	GCCGAC	6	Chr4	519	525	+	Arabidopsis thaliana	Abiotic stress (Drought, cold and high salt stress responsiveness)	Drought, cold, and high-salt stress responsiveness
LOC_Os04g49210.1	OsALKBH-36	DRE core	GCCGAC	6	Chr4	1523	1529	-	Arabidopsis thaliana	Abiotic stress (Drought, cold and high salt stress responsiveness)	Drought, cold, and high-salt stress responsiveness
LOC_Os04g49210.1	OsALKBH-36	STRE	AGGGG	5	Chr4	651	656	+	Arabidopsis thaliana	Abiotic stress (Drought, salinity, extreme temperatures, and oxidative stress	Drought, salinity, extreme temperatures, and oxidative stress
LOC_Os04g49210.1	OsALKBH-36	STRE	AGGGG	5	Chr4	969	974	-	Arabidopsis thaliana	Abiotic stress (Drought, salinity, extreme temperatures, and oxidative stress	Drought, salinity, extreme temperatures, and oxidative stress
LOC_Os04g49210.1	OsALKBH-36	LTR	CCGAAA	6	Chr4	1555	1561	+	Hordeum vulgare	Abiotic stress (Low temperature)	Low-temperature responsiveness
LOC_Os04g49210.1	OsALKBH-36	LTR	CCGAAA	6	Chr4	1911	1917	+	Hordeum vulgare	Abiotic stress (Low temperature)	Low-temperature responsiveness
LOC_Os04g49210.1	OsALKBH-36	W box	TTGACC	6	Chr4	1791	1797	-	Arabidopsis thaliana	Biotic stress (Pathogen, wound )	Pathogens, wounding, and environmental stress responsive
LOC_Os04g49210.1	OsALKBH-36	ABRE4	CACGTA	6	Chr4	364	370	+	Zea mays	Phytohormone (ABA) responsive drought, salinity, and osmotic stress	ABA-responsive drought, salinity, and osmotic stress
LOC_Os04g49210.1	OsALKBH-36	P-box	CCTTTTG	7	Chr4	1078	1085	+	Oryza sativa	Phytohormone regulation (GB)	Gibberellin-responsive element
LOC_Os04g49210.1	OsALKBH-36	as-1	TGACG	5	Chr4	380	385	-	Arabidopsis thaliana	Phytohormone regulation (SA)	SA responsiveness; pathogen & oxidative stress
LOC_Os04g49210.1	OsALKBH-36	as-1	TGACG	5	Chr4	469	474	+	Arabidopsis thaliana	Phytohormone regulation (SA)	SA responsiveness; pathogen & oxidative stress
LOC_Os04g49210.1	OsALKBH-36	as-1	TGACG	5	Chr4	472	477	-	Arabidopsis thaliana	Phytohormone regulation (SA)	SA responsiveness; pathogen & oxidative stress
LOC_Os04g49210.1	OsALKBH-36	as-1	TGACG	5	Chr4	484	489	+	Arabidopsis thaliana	Phytohormone regulation (SA)	SA responsiveness; pathogen & oxidative stress
LOC_Os04g49210.1	OsALKBH-36	as-1	TGACG	5	Chr4	661	666	+	Arabidopsis thaliana	Phytohormone regulation (SA)	SA responsiveness; pathogen & oxidative stress
LOC_Os04g49210.1	OsALKBH-36	as-1	TGACG	5	Chr4	1049	1054	-	Arabidopsis thaliana	Phytohormone regulation (SA)	SA responsiveness; pathogen & oxidative stress
LOC_Os04g49210.1	OsALKBH-36	WUN-motif	AAATTTCCT	9	Chr4	32	41	+	Brassica oleracea	Phytohormone regulation (SA)	Wound and pathogen responsive element
LOC_Os04g49210.1	OsALKBH-36	WUN-motif	AAATTTCCT	9	Chr4	124	133	-	Brassica oleracea	Phytohormone regulation (SA)	Wound and pathogen responsive element
LOC_Os04g49210.1	OsALKBH-36	ABRE3a	TACGTG	6	Chr4	364	370	-	Zea mays	Phytohormone regulation (ABA)	ABA activating in water deficit and osmotic stress
LOC_Os04g49210.1	OsALKBH-36	ABRE	ACGTG	5	Chr4	364	369	-	Arabidopsis thaliana	Phytohormone regulation (ABA)	ABA responsiveness
LOC_Os04g49210.1	OsALKBH-36	ABRE	ACGTG	5	Chr4	1483	1488	-	Arabidopsis thaliana	Phytohormone regulation (ABA)	ABA responsiveness
LOC_Os04g49210.1	OsALKBH-36	CGTCA-motif	CGTCA	5	Chr4	380	385	+	Hordeum vulgare	Phytohormone regulation (MeJA)	MeJA-responsiveness
LOC_Os04g49210.1	OsALKBH-36	CGTCA-motif	CGTCA	5	Chr4	469	474	-	Hordeum vulgare	Phytohormone regulation (MeJA)	MeJA-responsiveness
LOC_Os04g49210.1	OsALKBH-36	CGTCA-motif	CGTCA	5	Chr4	472	477	+	Hordeum vulgare	Phytohormone regulation (MeJA)	MeJA-responsiveness
LOC_Os04g49210.1	OsALKBH-36	CGTCA-motif	CGTCA	5	Chr4	484	489	-	Hordeum vulgare	Phytohormone regulation (MeJA)	MeJA-responsiveness
LOC_Os04g49210.1	OsALKBH-36	CGTCA-motif	CGTCA	5	Chr4	661	666	-	Hordeum vulgare	Phytohormone regulation (MeJA)	MeJA-responsiveness
LOC_Os04g49210.1	OsALKBH-36	CGTCA-motif	CGTCA	5	Chr4	1049	1054	+	Hordeum vulgare	Phytohormone regulation (MeJA)	MeJA-responsiveness
LOC_Os04g49210.1	OsALKBH-36	TGACG-motif	TGACG	5	Chr4	380	385	-	Hordeum vulgare	Phytohormone regulation (MeJA)	MeJA-responsiveness
LOC_Os04g49210.1	OsALKBH-36	TGACG-motif	TGACG	5	Chr4	469	474	+	Hordeum vulgare	Phytohormone regulation (MeJA)	MeJA-responsiveness
LOC_Os04g49210.1	OsALKBH-36	TGACG-motif	TGACG	5	Chr4	472	477	-	Hordeum vulgare	Phytohormone regulation (MeJA)	MeJA-responsiveness
LOC_Os04g49210.1	OsALKBH-36	TGACG-motif	TGACG	5	Chr4	484	489	+	Hordeum vulgare	Phytohormone regulation (MeJA)	MeJA-responsiveness
LOC_Os04g49210.1	OsALKBH-36	TGACG-motif	TGACG	5	Chr4	661	666	+	Hordeum vulgare	Phytohormone regulation (MeJA)	MeJA-responsiveness
LOC_Os04g49210.1	OsALKBH-36	TGACG-motif	TGACG	5	Chr4	1049	1054	-	Hordeum vulgare	Phytohormone regulation (MeJA)	MeJA-responsiveness
LOC_Os04g49210.1	OsALKBH-36	Myb	CAACTG	6	Chr4	347	353	+	Arabidopsis thaliana	Transcriptional regulation (MYB)	MYB family of transcription factors
LOC_Os04g49210.1	OsALKBH-36	Myb	CAACTG	6	Chr4	424	430	+	Arabidopsis thaliana	Transcriptional regulation (MYB)	MYB family of transcription factors
LOC_Os04g49210.1	OsALKBH-36	Myb	TAACTG	6	Chr4	721	727	-	Arabidopsis thaliana	Transcriptional regulation (MYB)	MYB family of transcription factors
LOC_Os04g49210.1	OsALKBH-36	Myb	CAACTG	6	Chr4	1352	1358	-	Arabidopsis thaliana	Transcriptional regulation (MYB)	MYB family of transcription factors
LOC_Os04g49210.1	OsALKBH-36	MYB	CAACCA	6	Chr4	1723	1729	-	Arabidopsis thaliana	Transcriptional regulation (MYB)	MYB family of transcription factors
LOC_Os04g49210.1	OsALKBH-36	MYB	TAACCA	6	Chr4	1967	1973	+	Arabidopsis thaliana	Transcriptional regulation (MYB)	MYB family of transcription factors
LOC_Os04g49210.1	OsALKBH-36	MYB-like sequence	TAACCA	6	Chr4	1967	1973	+	Arabidopsis thaliana	Transcriptional regulation (MYB) drought, salt, cold stress, and pathogen attack	MYB TFs, regulates drought, salt, cold stress, and pathogen attack
LOC_Os04g49210.1	OsALKBH-36	MBS	CAACTG	6	Chr4	347	353	+	Arabidopsis thaliana	Transcriptional regulation (MYB) involved in drought-inducibility	MYB binding involved in drought-inducibility
LOC_Os04g49210.1	OsALKBH-36	MBS	CAACTG	6	Chr4	424	430	+	Arabidopsis thaliana	Transcriptional regulation (MYB) involved in drought-inducibility	MYB binding involved in drought-inducibility
LOC_Os04g49210.1	OsALKBH-36	MBS	CAACTG	6	Chr4	1352	1358	-	Arabidopsis thaliana	Transcriptional regulation (MYB) involved in drought-inducibility	MYB binding involved in drought-inducibility
LOC_Os04g49210.1	OsALKBH-36	MYC	CATGTG	6	Chr4	317	323	+	Arabidopsis thaliana	Transcriptional regulation (MYC)	MYC TFs response to abiotic stresses and hormonal signals
LOC_Os04g49210.1	OsALKBH-36	MYC	CATGTG	6	Chr4	700	706	+	Arabidopsis thaliana	Transcriptional regulation (MYC)	MYC TFs response to abiotic stresses and hormonal signals
LOC_Os04g49210.1	OsALKBH-36	MYC	CAATTG	6	Chr4	1719	1725	-	Arabidopsis thaliana	Transcriptional regulation (MYC)	MYC TFs response to abiotic stresses and hormonal signals
LOC_Os04g55070.1	OsALKBH-37	DRE core	GCCGAC	6	Chr4	433	439	+	Arabidopsis thaliana	Abiotic stress (Drought, cold and high salt stress responsiveness)	Drought, cold, and high-salt stress responsiveness
LOC_Os04g55070.1	OsALKBH-37	STRE	AGGGG	5	Chr4	256	261	+	Arabidopsis thaliana	Abiotic stress (Drought, salinity, extreme temperatures, and oxidative stress	Drought, salinity, extreme temperatures, and oxidative stress
LOC_Os04g55070.1	OsALKBH-37	STRE	AGGGG	5	Chr4	301	306	+	Arabidopsis thaliana	Abiotic stress (Drought, salinity, extreme temperatures, and oxidative stress	Drought, salinity, extreme temperatures, and oxidative stress
LOC_Os04g55070.1	OsALKBH-37	STRE	AGGGG	5	Chr4	535	540	-	Arabidopsis thaliana	Abiotic stress (Drought, salinity, extreme temperatures, and oxidative stress	Drought, salinity, extreme temperatures, and oxidative stress
LOC_Os04g55070.1	OsALKBH-37	STRE	AGGGG	5	Chr4	1009	1014	-	Arabidopsis thaliana	Abiotic stress (Drought, salinity, extreme temperatures, and oxidative stress	Drought, salinity, extreme temperatures, and oxidative stress
LOC_Os04g55070.1	OsALKBH-37	STRE	AGGGG	5	Chr4	1089	1094	+	Arabidopsis thaliana	Abiotic stress (Drought, salinity, extreme temperatures, and oxidative stress	Drought, salinity, extreme temperatures, and oxidative stress
LOC_Os04g55070.1	OsALKBH-37	STRE	AGGGG	5	Chr4	1096	1101	+	Arabidopsis thaliana	Abiotic stress (Drought, salinity, extreme temperatures, and oxidative stress	Drought, salinity, extreme temperatures, and oxidative stress
LOC_Os04g55070.1	OsALKBH-37	AAGAA-motif	gGTAAAGAAA	9	Chr4	641	650	-	Avena sativa	Abiotic stress (Drought, salinity, extreme temperatures, and oxidative stress	Drought, salt, and extremes temperature responsive element
LOC_Os04g55070.1	OsALKBH-37	AAGAA-motif	gGTAAAGAAA	9	Chr4	1287	1296	+	Avena sativa	Abiotic stress (Drought, salinity, extreme temperatures, and oxidative stress	Drought, salt, and extremes temperature responsive element
LOC_Os04g55070.1	OsALKBH-37	AAGAA-motif	GAAAGAA	7	Chr4	1818	1825	+	Avena sativa	Abiotic stress (Drought, salinity, extreme temperatures, and oxidative stress	Drought, salt, and extremes temperature responsive element
LOC_Os04g55070.1	OsALKBH-37	WRE3	CCACCT	6	Chr4	698	704	+	Pisum sativum	Biotic stress (Wound Responsive Element)	Wound Responsive Element 3
LOC_Os04g55070.1	OsALKBH-37	WRE3	CCACCT	6	Chr4	837	843	+	Pisum sativum	Biotic stress (Wound Responsive Element)	Wound Responsive Element 3
LOC_Os04g55070.1	OsALKBH-37	ABRE4	CACGTA	6	Chr4	950	956	-	Zea mays	Phytohormone (ABA) responsive drought, salinity, and osmotic stress	ABA-responsive drought, salinity, and osmotic stress
LOC_Os04g55070.1	OsALKBH-37	ABRE4	CACGTA	6	Chr4	1780	1786	-	Zea mays	Phytohormone (ABA) responsive drought, salinity, and osmotic stress	ABA-responsive drought, salinity, and osmotic stress
LOC_Os04g55070.1	OsALKBH-37	AuxRR-core	GGTCCAT	7	Chr4	1360	1367	+	Nicotiana tabacum	Phytohormone regulation (Auxin)	Auxin responsiveness
LOC_Os04g55070.1	OsALKBH-37	ERE	ATTTCATA	8	Chr4	776	784	+	Nicotiana glutinos	Phytohormone regulation (ETH)	Ethylene-responsive TFs
LOC_Os04g55070.1	OsALKBH-37	as-1	TGACG	5	Chr4	161	166	+	Arabidopsis thaliana	Phytohormone regulation (SA)	SA responsiveness; pathogen & oxidative stress
LOC_Os04g55070.1	OsALKBH-37	as-1	TGACG	5	Chr4	1387	1392	+	Arabidopsis thaliana	Phytohormone regulation (SA)	SA responsiveness; pathogen & oxidative stress
LOC_Os04g55070.1	OsALKBH-37	as-1	TGACG	5	Chr4	1390	1395	-	Arabidopsis thaliana	Phytohormone regulation (SA)	SA responsiveness; pathogen & oxidative stress
LOC_Os04g55070.1	OsALKBH-37	TCA-element	CCATCTTTTT	10	Chr4	1363	1373	+	Nicotiana tabacum	Phytohormone regulation (SA)	Salicylic acid responsiveness
LOC_Os04g55070.1	OsALKBH-37	WUN-motif	AAATTTCTT	9	Chr4	1820	1829	-	Nicotiana glutinosa	Phytohormone regulation (SA)	Wound and pathogen responsive element
LOC_Os04g55070.1	OsALKBH-37	ABRE3a	TACGTG	6	Chr4	950	956	+	Zea mays	Phytohormone regulation (ABA)	ABA activating in water deficit and osmotic stress
LOC_Os04g55070.1	OsALKBH-37	ABRE3a	TACGTG	6	Chr4	1780	1786	+	Zea mays	Phytohormone regulation (ABA)	ABA activating in water deficit and osmotic stress
LOC_Os04g55070.1	OsALKBH-37	ABRE	ACGTG	5	Chr4	951	956	+	Arabidopsis thaliana	Phytohormone regulation (ABA)	ABA responsiveness
LOC_Os04g55070.1	OsALKBH-37	ABRE	ACGTG	5	Chr4	1161	1166	-	Arabidopsis thaliana	Phytohormone regulation (ABA)	ABA responsiveness
LOC_Os04g55070.1	OsALKBH-37	ABRE	ACGTG	5	Chr4	1781	1786	+	Arabidopsis thaliana	Phytohormone regulation (ABA)	ABA responsiveness
LOC_Os04g55070.1	OsALKBH-37	CGTCA-motif	CGTCA	5	Chr4	161	166	-	Hordeum vulgare	Phytohormone regulation (MeJA)	MeJA-responsiveness
LOC_Os04g55070.1	OsALKBH-37	CGTCA-motif	CGTCA	5	Chr4	1387	1392	-	Hordeum vulgare	Phytohormone regulation (MeJA)	MeJA-responsiveness
LOC_Os04g55070.1	OsALKBH-37	CGTCA-motif	CGTCA	5	Chr4	1390	1395	+	Hordeum vulgare	Phytohormone regulation (MeJA)	MeJA-responsiveness
LOC_Os04g55070.1	OsALKBH-37	TGACG-motif	TGACG	5	Chr4	161	166	+	Hordeum vulgare	Phytohormone regulation (MeJA)	MeJA-responsiveness
LOC_Os04g55070.1	OsALKBH-37	TGACG-motif	TGACG	5	Chr4	1387	1392	+	Hordeum vulgare	Phytohormone regulation (MeJA)	MeJA-responsiveness
LOC_Os04g55070.1	OsALKBH-37	TGACG-motif	TGACG	5	Chr4	1390	1395	-	Hordeum vulgare	Phytohormone regulation (MeJA)	MeJA-responsiveness
LOC_Os04g55070.1	OsALKBH-37	MYB	CAACAG	6	Chr4	525	531	-	Arabidopsis thaliana	Transcriptional regulation (MYB)	MYB family of transcription factors
LOC_Os04g55070.1	OsALKBH-37	MYB	TAACCA	6	Chr4	1511	1517	-	Arabidopsis thaliana	Transcriptional regulation (MYB)	MYB family of transcription factors
LOC_Os04g55070.1	OsALKBH-37	MYB	CAACAG	6	Chr4	1642	1648	+	Arabidopsis thaliana	Transcriptional regulation (MYB)	MYB family of transcription factors
LOC_Os04g55070.1	OsALKBH-37	MYB	TAACCA	6	Chr4	1796	1802	+	Arabidopsis thaliana	Transcriptional regulation (MYB)	MYB family of transcription factors
LOC_Os04g55070.1	OsALKBH-37	MYB	CAACAG	6	Chr4	1871	1877	-	Arabidopsis thaliana	Transcriptional regulation (MYB)	MYB family of transcription factors
LOC_Os04g55070.1	OsALKBH-37	Myb-binding site	CAACAG	6	Chr4	525	531	-	Nicotiana tabacum	Transcriptional regulation (MYB) drought, salt, cold stress, and pathogen attack	MYB TFs, regulates drought, salt, cold stress, and pathogen attack
LOC_Os04g55070.1	OsALKBH-37	Myb-binding site	CAACAG	6	Chr4	1642	1648	+	Nicotiana tabacum	Transcriptional regulation (MYB) drought, salt, cold stress, and pathogen attack	MYB TFs, regulates drought, salt, cold stress, and pathogen attack
LOC_Os04g55070.1	OsALKBH-37	Myb-binding site	CAACAG	6	Chr4	1871	1877	-	Nicotiana tabacum	Transcriptional regulation (MYB) drought, salt, cold stress, and pathogen attack	MYB TFs, regulates drought, salt, cold stress, and pathogen attack
LOC_Os04g55070.1	OsALKBH-37	MYB-like sequence	TAACCA	6	Chr4	1511	1517	-	Arabidopsis thaliana	Transcriptional regulation (MYB) drought, salt, cold stress, and pathogen attack	MYB TFs, regulates drought, salt, cold stress, and pathogen attack
LOC_Os04g55070.1	OsALKBH-37	MYB-like sequence	TAACCA	6	Chr4	1796	1802	+	Arabidopsis thaliana	Transcriptional regulation (MYB) drought, salt, cold stress, and pathogen attack	MYB TFs, regulates drought, salt, cold stress, and pathogen attack
LOC_Os04g55070.1	OsALKBH-37	MYC	CATGTG	6	Chr4	981	987	-	Arabidopsis thaliana	Transcriptional regulation (MYC)	MYC TFs response to abiotic stresses and hormonal signals
LOC_Os04g55070.1	OsALKBH-37	MYC	CATTTG	6	Chr4	1745	1751	+	Arabidopsis thaliana	Transcriptional regulation (MYC)	MYC TFs response to abiotic stresses and hormonal signals
LOC_Os04g55070.1	OsALKBH-37	MYC	CAATTG	6	Chr4	1839	1845	-	Arabidopsis thaliana	Transcriptional regulation (MYC)	MYC TFs response to abiotic stresses and hormonal signals
LOC_Os04g56700.1	OsALKBH-38	STRE	AGGGG	5	Chr4	1886	1891	-	Arabidopsis thaliana	Abiotic stress (Drought, salinity, extreme temperatures, and oxidative stress	Drought, salinity, extreme temperatures, and oxidative stress
LOC_Os04g56700.1	OsALKBH-38	AAGAA-motif	GAAAGAA	7	Chr4	1113	1120	+	Avena sativa	Abiotic stress (Drought, salinity, extreme temperatures, and oxidative stress	Drought, salt, and extremes temperature responsive element
LOC_Os04g56700.1	OsALKBH-38	LTR	CCGAAA	6	Chr4	1954	1960	+	Hordeum vulgare	Abiotic stress (Low temperature)	Low-temperature responsiveness
LOC_Os04g56700.1	OsALKBH-38	TC-rich repeats	GTTTTCTTAC	9	Chr4	867	876	+	Nicotiana tabacum	Biotic stress (Pathogen defense)	Pathogen defense and stress responsiveness
LOC_Os04g56700.1	OsALKBH-38	W box	TTGACC	6	Chr4	152	158	+	Arabidopsis thaliana	Biotic stress (Pathogen, wound )	Pathogens, wounding, and environmental stress responsive
LOC_Os04g56700.1	OsALKBH-38	WRE3	CCACCT	6	Chr4	967	973	+	Pisum sativum	Biotic stress (Wound Responsive Element)	Wound Responsive Element 3
LOC_Os04g56700.1	OsALKBH-38	WRE3	CCACCT	6	Chr4	1322	1328	-	Pisum sativum	Biotic stress (Wound Responsive Element)	Wound Responsive Element 3
LOC_Os04g56700.1	OsALKBH-38	ABRE4	CACGTA	6	Chr4	657	663	+	Zea mays	Phytohormone (ABA) responsive drought, salinity, and osmotic stress	ABA-responsive drought, salinity, and osmotic stress
LOC_Os04g56700.1	OsALKBH-38	ABRE4	CACGTA	6	Chr4	874	880	-	Zea mays	Phytohormone (ABA) responsive drought, salinity, and osmotic stress	ABA-responsive drought, salinity, and osmotic stress
LOC_Os04g56700.1	OsALKBH-38	ABRE4	CACGTA	6	Chr4	1613	1619	-	Zea mays	Phytohormone (ABA) responsive drought, salinity, and osmotic stress	ABA-responsive drought, salinity, and osmotic stress
LOC_Os04g56700.1	OsALKBH-38	P-box	CCTTTTG	7	Chr4	253	260	+	Oryza sativa	Phytohormone regulation (GB)	Gibberellin-responsive element
LOC_Os04g56700.1	OsALKBH-38	as-1	TGACG	5	Chr4	307	312	+	Arabidopsis thaliana	Phytohormone regulation (SA)	SA responsiveness; pathogen & oxidative stress
LOC_Os04g56700.1	OsALKBH-38	as-1	TGACG	5	Chr4	1333	1338	+	Arabidopsis thaliana	Phytohormone regulation (SA)	SA responsiveness; pathogen & oxidative stress
LOC_Os04g56700.1	OsALKBH-38	as-1	TGACG	5	Chr4	1686	1691	-	Arabidopsis thaliana	Phytohormone regulation (SA)	SA responsiveness; pathogen & oxidative stress
LOC_Os04g56700.1	OsALKBH-38	WUN-motif	AAATTACT	8	Chr4	741	749	+	Nicotiana glutinosa	Phytohormone regulation (SA)	Wound and pathogen responsive element
LOC_Os04g56700.1	OsALKBH-38	ABRE3a	TACGTG	6	Chr4	657	663	-	Zea mays	Phytohormone regulation (ABA)	ABA activating in water deficit and osmotic stress
LOC_Os04g56700.1	OsALKBH-38	ABRE3a	TACGTG	6	Chr4	874	880	+	Zea mays	Phytohormone regulation (ABA)	ABA activating in water deficit and osmotic stress
LOC_Os04g56700.1	OsALKBH-38	ABRE3a	TACGTG	6	Chr4	1613	1619	+	Zea mays	Phytohormone regulation (ABA)	ABA activating in water deficit and osmotic stress
LOC_Os04g56700.1	OsALKBH-38	ABRE	ACGTG	5	Chr4	485	490	+	Arabidopsis thaliana	Phytohormone regulation (ABA)	ABA responsiveness
LOC_Os04g56700.1	OsALKBH-38	ABRE	ACGTG	5	Chr4	657	662	-	Arabidopsis thaliana	Phytohormone regulation (ABA)	ABA responsiveness
LOC_Os04g56700.1	OsALKBH-38	ABRE	ACGTG	5	Chr4	875	880	+	Arabidopsis thaliana	Phytohormone regulation (ABA)	ABA responsiveness
LOC_Os04g56700.1	OsALKBH-38	ABRE	ACGTG	5	Chr4	1179	1184	+	Arabidopsis thaliana	Phytohormone regulation (ABA)	ABA responsiveness
LOC_Os04g56700.1	OsALKBH-38	ABRE	ACGTG	5	Chr4	1335	1340	+	Arabidopsis thaliana	Phytohormone regulation (ABA)	ABA responsiveness
LOC_Os04g56700.1	OsALKBH-38	ABRE	CGTACGTGCA	10	Chr4	1611	1621	+	Hordeum vulgare	Phytohormone regulation (ABA)	ABA responsiveness
LOC_Os04g56700.1	OsALKBH-38	ABRE	ACGTG	5	Chr4	1614	1619	+	Arabidopsis thaliana	Phytohormone regulation (ABA)	ABA responsiveness
LOC_Os04g56700.1	OsALKBH-38	ABRE	ACGTG	5	Chr4	1788	1793	+	Arabidopsis thaliana	Phytohormone regulation (ABA)	ABA responsiveness
LOC_Os04g56700.1	OsALKBH-38	CGTCA-motif	CGTCA	5	Chr4	307	312	-	Hordeum vulgare	Phytohormone regulation (MeJA)	MeJA-responsiveness
LOC_Os04g56700.1	OsALKBH-38	CGTCA-motif	CGTCA	5	Chr4	1333	1338	-	Hordeum vulgare	Phytohormone regulation (MeJA)	MeJA-responsiveness
LOC_Os04g56700.1	OsALKBH-38	CGTCA-motif	CGTCA	5	Chr4	1686	1691	+	Hordeum vulgare	Phytohormone regulation (MeJA)	MeJA-responsiveness
LOC_Os04g56700.1	OsALKBH-38	TGACG-motif	TGACG	5	Chr4	307	312	+	Hordeum vulgare	Phytohormone regulation (MeJA)	MeJA-responsiveness
LOC_Os04g56700.1	OsALKBH-38	TGACG-motif	TGACG	5	Chr4	1333	1338	+	Hordeum vulgare	Phytohormone regulation (MeJA)	MeJA-responsiveness
LOC_Os04g56700.1	OsALKBH-38	TGACG-motif	TGACG	5	Chr4	1686	1691	-	Hordeum vulgare	Phytohormone regulation (MeJA)	MeJA-responsiveness
LOC_Os04g56700.1	OsALKBH-38	Myb	CAACTG	6	Chr4	238	244	+	Arabidopsis thaliana	Transcriptional regulation (MYB)	MYB family of transcription factors
LOC_Os04g56700.1	OsALKBH-38	Myb	CAACTG	6	Chr4	528	534	-	Arabidopsis thaliana	Transcriptional regulation (MYB)	MYB family of transcription factors
LOC_Os04g56700.1	OsALKBH-38	Myb	TAACTG	6	Chr4	938	944	+	Arabidopsis thaliana	Transcriptional regulation (MYB)	MYB family of transcription factors
LOC_Os04g56700.1	OsALKBH-38	Myb	CAACTG	6	Chr4	1220	1226	-	Arabidopsis thaliana	Transcriptional regulation (MYB)	MYB family of transcription factors
LOC_Os04g56700.1	OsALKBH-38	Myb	TAACTG	6	Chr4	1274	1280	+	Arabidopsis thaliana	Transcriptional regulation (MYB)	MYB family of transcription factors
LOC_Os04g56700.1	OsALKBH-38	Myb	TAACTG	6	Chr4	1725	1731	-	Arabidopsis thaliana	Transcriptional regulation (MYB)	MYB family of transcription factors
LOC_Os04g56700.1	OsALKBH-38	MYB	CAACAG	6	Chr4	314	320	-	Arabidopsis thaliana	Transcriptional regulation (MYB)	MYB family of transcription factors
LOC_Os04g56700.1	OsALKBH-38	MYB	CAACCA	6	Chr4	691	697	+	Arabidopsis thaliana	Transcriptional regulation (MYB)	MYB family of transcription factors
LOC_Os04g56700.1	OsALKBH-38	MYB	CAACCA	6	Chr4	1146	1152	-	Arabidopsis thaliana	Transcriptional regulation (MYB)	MYB family of transcription factors
LOC_Os04g56700.1	OsALKBH-38	MYB	CAACCA	6	Chr4	1623	1629	+	Arabidopsis thaliana	Transcriptional regulation (MYB)	MYB family of transcription factors
LOC_Os04g56700.1	OsALKBH-38	MYB recognition site	CCGTTG	6	Chr4	1054	1060	+	Arabidopsis thaliana	Transcriptional regulation (MYB) drought, salt, cold stress, and pathogen attack	MYB TFs, regulates drought, salt, cold stress, and pathogen attack
LOC_Os04g56700.1	OsALKBH-38	MYB recognition site	CCGTTG	6	Chr4	1409	1415	+	Arabidopsis thaliana	Transcriptional regulation (MYB) drought, salt, cold stress, and pathogen attack	MYB TFs, regulates drought, salt, cold stress, and pathogen attack
LOC_Os04g56700.1	OsALKBH-38	Myb-binding site	CAACAG	6	Chr4	314	320	-	Nicotiana tabacum	Transcriptional regulation (MYB) drought, salt, cold stress, and pathogen attack	MYB TFs, regulates drought, salt, cold stress, and pathogen attack
LOC_Os04g56700.1	OsALKBH-38	MBS	CAACTG	6	Chr4	238	244	+	Arabidopsis thaliana	Transcriptional regulation (MYB) involved in drought-inducibility	MYB binding involved in drought-inducibility
LOC_Os04g56700.1	OsALKBH-38	MBS	CAACTG	6	Chr4	528	534	-	Arabidopsis thaliana	Transcriptional regulation (MYB) involved in drought-inducibility	MYB binding involved in drought-inducibility
LOC_Os04g56700.1	OsALKBH-38	MBS	CAACTG	6	Chr4	1220	1226	-	Arabidopsis thaliana	Transcriptional regulation (MYB) involved in drought-inducibility	MYB binding involved in drought-inducibility
LOC_Os04g56700.1	OsALKBH-38	Myc	TCTCTTA	7	Chr4	1016	1023	+	Arabidopsis thaliana	Transcriptional regulation (MYC)	MYC TFs response to abiotic stresses and hormonal signals
LOC_Os04g56700.1	OsALKBH-38	MYC	CATTTG	6	Chr4	1283	1289	+	Arabidopsis thaliana	Transcriptional regulation (MYC)	MYC TFs response to abiotic stresses and hormonal signals
LOC_Os04g57160.1	OsALKBH-39	DRE core	GCCGAC	6	Chr4	691	697	+	Arabidopsis thaliana	Abiotic stress (Drought, cold and high salt stress responsiveness)	Drought, cold, and high-salt stress responsiveness
LOC_Os04g57160.1	OsALKBH-39	STRE	AGGGG	5	Chr4	320	325	+	Arabidopsis thaliana	Abiotic stress (Drought, salinity, extreme temperatures, and oxidative stress	Drought, salinity, extreme temperatures, and oxidative stress
LOC_Os04g57160.1	OsALKBH-39	STRE	AGGGG	5	Chr4	1376	1381	-	Arabidopsis thaliana	Abiotic stress (Drought, salinity, extreme temperatures, and oxidative stress	Drought, salinity, extreme temperatures, and oxidative stress
LOC_Os04g57160.1	OsALKBH-39	STRE	AGGGG	5	Chr4	1771	1776	-	Arabidopsis thaliana	Abiotic stress (Drought, salinity, extreme temperatures, and oxidative stress	Drought, salinity, extreme temperatures, and oxidative stress
LOC_Os04g57160.1	OsALKBH-39	LTR	CCGAAA	6	Chr4	1232	1238	+	Hordeum vulgare	Abiotic stress (Low temperature)	Low-temperature responsiveness
LOC_Os04g57160.1	OsALKBH-39	LTR	CCGAAA	6	Chr4	1334	1340	+	Hordeum vulgare	Abiotic stress (Low temperature)	Low-temperature responsiveness
LOC_Os04g57160.1	OsALKBH-39	W box	TTGACC	6	Chr4	812	818	+	Arabidopsis thaliana	Biotic stress (Pathogen, wound )	Pathogens, wounding, and environmental stress responsive
LOC_Os04g57160.1	OsALKBH-39	ABRE4	CACGTA	6	Chr4	624	630	+	Zea mays	Phytohormone (ABA) responsive drought, salinity, and osmotic stress	ABA-responsive drought, salinity, and osmotic stress
LOC_Os04g57160.1	OsALKBH-39	ABRE4	CACGTA	6	Chr4	1099	1105	+	Zea mays	Phytohormone (ABA) responsive drought, salinity, and osmotic stress	ABA-responsive drought, salinity, and osmotic stress
LOC_Os04g57160.1	OsALKBH-39	ERE	ATTTTAAA	8	Chr4	838	846	-	Nicotiana glutinos	Phytohormone regulation (ETH)	Ethylene-responsive TFs
LOC_Os04g57160.1	OsALKBH-39	ERE	ATTTCATA	8	Chr4	1031	1039	+	Nicotiana glutinos	Phytohormone regulation (ETH)	Ethylene-responsive TFs
LOC_Os04g57160.1	OsALKBH-39	GARE-motif	TCTGTTG	7	Chr4	1839	1846	-	Brassica oleracea	Phytohormone regulation (GB)	Gibberellin-responsive element
LOC_Os04g57160.1	OsALKBH-39	P-box	CCTTTTG	7	Chr4	607	614	-	Oryza sativa	Phytohormone regulation (GB)	Gibberellin-responsive element
LOC_Os04g57160.1	OsALKBH-39	TCA	TCATCTTCAT	9	Chr4	1542	1551	+	Pisum sativum	Phytohormone regulation (SA)	Salicylic acid responsiveness
LOC_Os04g57160.1	OsALKBH-39	TCA-element	CCATCTTTTT	9	Chr4	1172	1181	+	Nicotiana tabacum	Phytohormone regulation (SA)	Salicylic acid responsiveness
LOC_Os04g57160.1	OsALKBH-39	box S	AGCCACC	7	Chr4	1242	1249	-	Arabidopsis thaliana	Phytohormone regulation (SA)	Wound and pathogen response
LOC_Os04g57160.1	OsALKBH-39	ABRE3a	TACGTG	6	Chr4	624	630	-	Zea mays	Phytohormone regulation (ABA)	ABA activating in water deficit and osmotic stress
LOC_Os04g57160.1	OsALKBH-39	ABRE3a	TACGTG	6	Chr4	1099	1105	-	Zea mays	Phytohormone regulation (ABA)	ABA activating in water deficit and osmotic stress
LOC_Os04g57160.1	OsALKBH-39	ABRE	ACGTG	5	Chr4	624	629	-	Arabidopsis thaliana	Phytohormone regulation (ABA)	ABA responsiveness
LOC_Os04g57160.1	OsALKBH-39	ABRE	ACGTG	5	Chr4	1099	1104	-	Arabidopsis thaliana	Phytohormone regulation (ABA)	ABA responsiveness
LOC_Os04g57160.1	OsALKBH-39	AC-I	(T/C)C(T/C)(C/T)ACC(T/C)ACC	8.5	Chr4	85	93.5	-	Phaseolus vulgaris	Transcriptional regulation (MYB)	Light-responsive; MYB TFs
LOC_Os04g57160.1	OsALKBH-39	Myb	TAACTG	6	Chr4	122	128	-	Arabidopsis thaliana	Transcriptional regulation (MYB)	MYB family of transcription factors
LOC_Os04g57160.1	OsALKBH-39	Myb	CAACTG	6	Chr4	1495	1501	-	Arabidopsis thaliana	Transcriptional regulation (MYB)	MYB family of transcription factors
LOC_Os04g57160.1	OsALKBH-39	MYB	CAACCA	6	Chr4	84	90	-	Arabidopsis thaliana	Transcriptional regulation (MYB)	MYB family of transcription factors
LOC_Os04g57160.1	OsALKBH-39	MYB	TAACCA	6	Chr4	352	358	+	Arabidopsis thaliana	Transcriptional regulation (MYB)	MYB family of transcription factors
LOC_Os04g57160.1	OsALKBH-39	MYB	CAACAG	6	Chr4	474	480	-	Arabidopsis thaliana	Transcriptional regulation (MYB)	MYB family of transcription factors
LOC_Os04g57160.1	OsALKBH-39	MYB	TAACCA	6	Chr4	538	544	-	Arabidopsis thaliana	Transcriptional regulation (MYB)	MYB family of transcription factors
LOC_Os04g57160.1	OsALKBH-39	MYB	TAACCA	6	Chr4	545	551	-	Arabidopsis thaliana	Transcriptional regulation (MYB)	MYB family of transcription factors
LOC_Os04g57160.1	OsALKBH-39	MYB	CAACAG	6	Chr4	1839	1845	+	Arabidopsis thaliana	Transcriptional regulation (MYB)	MYB family of transcription factors
LOC_Os04g57160.1	OsALKBH-39	MYB	TAACCA	6	Chr4	1970	1976	+	Arabidopsis thaliana	Transcriptional regulation (MYB)	MYB family of transcription factors
LOC_Os04g57160.1	OsALKBH-39	Myb-binding site	CAACAG	6	Chr4	474	480	-	Nicotiana tabacum	Transcriptional regulation (MYB) drought, salt, cold stress, and pathogen attack	MYB TFs, regulates drought, salt, cold stress, and pathogen attack
LOC_Os04g57160.1	OsALKBH-39	Myb-binding site	CAACAG	6	Chr4	1839	1845	+	Nicotiana tabacum	Transcriptional regulation (MYB) drought, salt, cold stress, and pathogen attack	MYB TFs, regulates drought, salt, cold stress, and pathogen attack
LOC_Os04g57160.1	OsALKBH-39	MYB-like sequence	TAACCA	6	Chr4	352	358	+	Arabidopsis thaliana	Transcriptional regulation (MYB) drought, salt, cold stress, and pathogen attack	MYB TFs, regulates drought, salt, cold stress, and pathogen attack
LOC_Os04g57160.1	OsALKBH-39	MYB-like sequence	TAACCA	6	Chr4	538	544	-	Arabidopsis thaliana	Transcriptional regulation (MYB) drought, salt, cold stress, and pathogen attack	MYB TFs, regulates drought, salt, cold stress, and pathogen attack
LOC_Os04g57160.1	OsALKBH-39	MYB-like sequence	TAACCA	6	Chr4	545	551	-	Arabidopsis thaliana	Transcriptional regulation (MYB) drought, salt, cold stress, and pathogen attack	MYB TFs, regulates drought, salt, cold stress, and pathogen attack
LOC_Os04g57160.1	OsALKBH-39	MYB-like sequence	TAACCA	6	Chr4	1970	1976	+	Arabidopsis thaliana	Transcriptional regulation (MYB) drought, salt, cold stress, and pathogen attack	MYB TFs, regulates drought, salt, cold stress, and pathogen attack
LOC_Os04g57160.1	OsALKBH-39	MBS	CAACTG	6	Chr4	1495	1501	-	Arabidopsis thaliana	Transcriptional regulation (MYB) involved in drought-inducibility	MYB binding involved in drought-inducibility
LOC_Os04g57160.1	OsALKBH-39	Myc	TCTCTTA	7	Chr4	973	980	+	Arabidopsis thaliana	Transcriptional regulation (MYC)	MYC TFs response to abiotic stresses and hormonal signals
LOC_Os04g57160.1	OsALKBH-39	MYC	CATTTG	6	Chr4	809	815	+	Arabidopsis thaliana	Transcriptional regulation (MYC)	MYC TFs response to abiotic stresses and hormonal signals
LOC_Os04g57160.1	OsALKBH-39	MYC	CAATTG	6	Chr4	1265	1271	-	Arabidopsis thaliana	Transcriptional regulation (MYC)	MYC TFs response to abiotic stresses and hormonal signals
LOC_Os04g57160.1	OsALKBH-39	MYC	CATGTG	6	Chr4	1810	1816	-	Arabidopsis thaliana	Transcriptional regulation (MYC)	MYC TFs response to abiotic stresses and hormonal signals
LOC_Os04g57160.1	OsALKBH-39	MYC	CAATTG	6	Chr4	1974	1980	-	Arabidopsis thaliana	Transcriptional regulation (MYC)	MYC TFs response to abiotic stresses and hormonal signals
LOC_Os04g57180.1	OsALKBH-40	STRE	AGGGG	5	Chr4	1258	1263	-	Arabidopsis thaliana	Abiotic stress (Drought, salinity, extreme temperatures, and oxidative stress	Drought, salinity, extreme temperatures, and oxidative stress
LOC_Os04g57180.1	OsALKBH-40	STRE	AGGGG	5	Chr4	1322	1327	-	Arabidopsis thaliana	Abiotic stress (Drought, salinity, extreme temperatures, and oxidative stress	Drought, salinity, extreme temperatures, and oxidative stress
LOC_Os04g57180.1	OsALKBH-40	STRE	AGGGG	5	Chr4	1804	1809	+	Arabidopsis thaliana	Abiotic stress (Drought, salinity, extreme temperatures, and oxidative stress	Drought, salinity, extreme temperatures, and oxidative stress
LOC_Os04g57180.1	OsALKBH-40	E2Fb	TTTGCCGC	8	Chr4	1355	1363	+	Nicotiana tabacum	Biotic stress (Pathogen defense)	Pathogen-induced defense responses
LOC_Os04g57180.1	OsALKBH-40	W box	TTGACC	6	Chr4	408	414	-	Arabidopsis thaliana	Biotic stress (Pathogen, wound )	Pathogens, wounding, and environmental stress responsive
LOC_Os04g57180.1	OsALKBH-40	ABRE4	CACGTA	6	Chr4	639	645	+	Zea mays	Phytohormone (ABA) responsive drought, salinity, and osmotic stress	ABA-responsive drought, salinity, and osmotic stress
LOC_Os04g57180.1	OsALKBH-40	ABRE4	CACGTA	6	Chr4	1797	1803	-	Zea mays	Phytohormone (ABA) responsive drought, salinity, and osmotic stress	ABA-responsive drought, salinity, and osmotic stress
LOC_Os04g57180.1	OsALKBH-40	P-box	CCTTTTG	7	Chr4	880	887	-	Oryza sativa	Phytohormone regulation (GB)	Gibberellin-responsive element
LOC_Os04g57180.1	OsALKBH-40	as-1	TGACG	5	Chr4	297	302	+	Arabidopsis thaliana	Phytohormone regulation (SA)	SA responsiveness; pathogen & oxidative stress
LOC_Os04g57180.1	OsALKBH-40	as-1	TGACG	5	Chr4	569	574	-	Arabidopsis thaliana	Phytohormone regulation (SA)	SA responsiveness; pathogen & oxidative stress
LOC_Os04g57180.1	OsALKBH-40	as-1	TGACG	5	Chr4	764	769	-	Arabidopsis thaliana	Phytohormone regulation (SA)	SA responsiveness; pathogen & oxidative stress
LOC_Os04g57180.1	OsALKBH-40	ABRE3a	TACGTG	6	Chr4	639	645	-	Zea mays	Phytohormone regulation (ABA)	ABA activating in water deficit and osmotic stress
LOC_Os04g57180.1	OsALKBH-40	ABRE3a	TACGTG	6	Chr4	1797	1803	+	Zea mays	Phytohormone regulation (ABA)	ABA activating in water deficit and osmotic stress
LOC_Os04g57180.1	OsALKBH-40	ABRE	ACGTG	5	Chr4	315	320	+	Arabidopsis thaliana	Phytohormone regulation (ABA)	ABA responsiveness
LOC_Os04g57180.1	OsALKBH-40	ABRE	ACGTG	5	Chr4	442	447	+	Arabidopsis thaliana	Phytohormone regulation (ABA)	ABA responsiveness
LOC_Os04g57180.1	OsALKBH-40	ABRE	ACGTG	5	Chr4	639	644	-	Arabidopsis thaliana	Phytohormone regulation (ABA)	ABA responsiveness
LOC_Os04g57180.1	OsALKBH-40	ABRE	ACGTG	5	Chr4	732	737	+	Arabidopsis thaliana	Phytohormone regulation (ABA)	ABA responsiveness
LOC_Os04g57180.1	OsALKBH-40	ABRE	ACGTG	5	Chr4	1229	1234	+	Arabidopsis thaliana	Phytohormone regulation (ABA)	ABA responsiveness
LOC_Os04g57180.1	OsALKBH-40	ABRE	ACGTG	5	Chr4	1798	1803	+	Arabidopsis thaliana	Phytohormone regulation (ABA)	ABA responsiveness
LOC_Os04g57180.1	OsALKBH-40	CGTCA-motif	CGTCA	5	Chr4	297	302	-	Hordeum vulgare	Phytohormone regulation (MeJA)	MeJA-responsiveness
LOC_Os04g57180.1	OsALKBH-40	CGTCA-motif	CGTCA	5	Chr4	569	574	+	Hordeum vulgare	Phytohormone regulation (MeJA)	MeJA-responsiveness
LOC_Os04g57180.1	OsALKBH-40	CGTCA-motif	CGTCA	5	Chr4	764	769	+	Hordeum vulgare	Phytohormone regulation (MeJA)	MeJA-responsiveness
LOC_Os04g57180.1	OsALKBH-40	TGACG-motif	TGACG	5	Chr4	297	302	+	Hordeum vulgare	Phytohormone regulation (MeJA)	MeJA-responsiveness
LOC_Os04g57180.1	OsALKBH-40	TGACG-motif	TGACG	5	Chr4	569	574	-	Hordeum vulgare	Phytohormone regulation (MeJA)	MeJA-responsiveness
LOC_Os04g57180.1	OsALKBH-40	TGACG-motif	TGACG	5	Chr4	764	769	-	Hordeum vulgare	Phytohormone regulation (MeJA)	MeJA-responsiveness
LOC_Os04g57180.1	OsALKBH-40	Myb	CAACTG	6	Chr4	1823	1829	-	Arabidopsis thaliana	Transcriptional regulation (MYB)	MYB family of transcription factors
LOC_Os04g57180.1	OsALKBH-40	MYB	CAACCA	6	Chr4	751	757	+	Arabidopsis thaliana	Transcriptional regulation (MYB)	MYB family of transcription factors
LOC_Os04g57180.1	OsALKBH-40	MYB	TAACCA	6	Chr4	845	851	-	Arabidopsis thaliana	Transcriptional regulation (MYB)	MYB family of transcription factors
LOC_Os04g57180.1	OsALKBH-40	MYB	CAACAG	6	Chr4	1245	1251	-	Arabidopsis thaliana	Transcriptional regulation (MYB)	MYB family of transcription factors
LOC_Os04g57180.1	OsALKBH-40	Myb-binding site	CAACAG	6	Chr4	1245	1251	-	Nicotiana tabacum	Transcriptional regulation (MYB) drought, salt, cold stress, and pathogen attack	MYB TFs, regulates drought, salt, cold stress, and pathogen attack
LOC_Os04g57180.1	OsALKBH-40	MYB-like sequence	TAACCA	6	Chr4	845	851	-	Arabidopsis thaliana	Transcriptional regulation (MYB) drought, salt, cold stress, and pathogen attack	MYB TFs, regulates drought, salt, cold stress, and pathogen attack
LOC_Os04g57180.1	OsALKBH-40	MBS	CAACTG	6	Chr4	1823	1829	-	Arabidopsis thaliana	Transcriptional regulation (MYB) involved in drought-inducibility	MYB binding involved in drought-inducibility
LOC_Os04g57180.1	OsALKBH-40	MYC	CATGTG	6	Chr4	485	491	+	Arabidopsis thaliana	Transcriptional regulation (MYC)	MYC TFs response to abiotic stresses and hormonal signals
LOC_Os04g57180.1	OsALKBH-40	MYC	CATTTG	6	Chr4	572	578	-	Arabidopsis thaliana	Transcriptional regulation (MYC)	MYC TFs response to abiotic stresses and hormonal signals
LOC_Os04g57180.1	OsALKBH-40	MYC	CAATTG	6	Chr4	1728	1734	-	Arabidopsis thaliana	Transcriptional regulation (MYC)	MYC TFs response to abiotic stresses and hormonal signals
LOC_Os05g03640.1	OsALKBH-41	STRE	AGGGG	5	Chr5	631	636	+	Arabidopsis thaliana	Abiotic stress (Drought, salinity, extreme temperatures, and oxidative stress	Drought, salinity, extreme temperatures, and oxidative stress
LOC_Os05g03640.1	OsALKBH-41	AAGAA-motif	GAAAGAA	7	Chr5	105	112	+	Avena sativa	Abiotic stress (Drought, salinity, extreme temperatures, and oxidative stress	Drought, salt, and extremes temperature responsive element
LOC_Os05g03640.1	OsALKBH-41	P-box	CCTTTTG	7	Chr5	1087	1094	+	Oryza sativa	Phytohormone regulation (GB)	Gibberellin-responsive element
LOC_Os05g03640.1	OsALKBH-41	as-1	TGACG	5	Chr5	68	73	+	Arabidopsis thaliana	Phytohormone regulation (SA)	SA responsiveness; pathogen & oxidative stress
LOC_Os05g03640.1	OsALKBH-41	TCA	TCATCTTCAT	9	Chr5	1530	1539	+	Pisum sativum	Phytohormone regulation (SA)	Salicylic acid responsiveness
LOC_Os05g03640.1	OsALKBH-41	TCA-element	CCATCTTTTT	9	Chr5	907	916	-	Nicotiana tabacum	Phytohormone regulation (SA)	Salicylic acid responsiveness
LOC_Os05g03640.1	OsALKBH-41	ABRE	ACGTG	5	Chr5	70	75	+	Arabidopsis thaliana	Phytohormone regulation (ABA)	ABA responsiveness
LOC_Os05g03640.1	OsALKBH-41	ABRE	ACGTG	5	Chr5	1056	1061	-	Arabidopsis thaliana	Phytohormone regulation (ABA)	ABA responsiveness
LOC_Os05g03640.1	OsALKBH-41	ABRE	CGTACGTGCA	9	Chr5	1587	1596	+	Hordeum vulgare	Phytohormone regulation (ABA)	ABA responsiveness
LOC_Os05g03640.1	OsALKBH-41	CGTCA-motif	CGTCA	5	Chr5	68	73	-	Hordeum vulgare	Phytohormone regulation (MeJA)	MeJA-responsiveness
LOC_Os05g03640.1	OsALKBH-41	TGACG-motif	TGACG	5	Chr5	68	73	+	Hordeum vulgare	Phytohormone regulation (MeJA)	MeJA-responsiveness
LOC_Os05g03640.1	OsALKBH-41	MYB	CAACCA	6	Chr5	1730	1736	-	Arabidopsis thaliana	Transcriptional regulation (MYB)	MYB family of transcription factors
LOC_Os05g05680.1	OsALKBH-42	STRE	AGGGG	5	Chr5	288	293	+	Arabidopsis thaliana	Abiotic stress (Drought, salinity, extreme temperatures, and oxidative stress	Drought, salinity, extreme temperatures, and oxidative stress
LOC_Os05g05680.1	OsALKBH-42	STRE	AGGGG	5	Chr5	1303	1308	-	Arabidopsis thaliana	Abiotic stress (Drought, salinity, extreme temperatures, and oxidative stress	Drought, salinity, extreme temperatures, and oxidative stress
LOC_Os05g05680.1	OsALKBH-42	TC-rich repeats	GTTTTCTTAC	9	Chr5	252	261	-	Nicotiana tabacum	Biotic stress (Pathogen defense)	Pathogen defense and stress responsiveness
LOC_Os05g05680.1	OsALKBH-42	AuxRR-core	GGTCCAT	7	Chr5	518	525	-	Nicotiana tabacum	Phytohormone regulation (Auxin)	Auxin responsiveness
LOC_Os05g05680.1	OsALKBH-42	ABRE	ACGTG	5	Chr5	531	536	-	Arabidopsis thaliana	Phytohormone regulation (ABA)	ABA responsiveness
LOC_Os05g05680.1	OsALKBH-42	ABRE	CACGTG	6	Chr5	959	965	+	Arabidopsis thaliana	Phytohormone regulation (ABA)	ABA responsiveness
LOC_Os05g05680.1	OsALKBH-42	ABRE	ACGTG	5	Chr5	960	965	+	Arabidopsis thaliana	Phytohormone regulation (ABA)	ABA responsiveness
LOC_Os05g05680.1	OsALKBH-42	Myb	TAACTG	6	Chr5	171	177	-	Arabidopsis thaliana	Transcriptional regulation (MYB)	MYB family of transcription factors
LOC_Os05g05680.1	OsALKBH-42	Myb	CAACTG	6	Chr5	1899	1905	+	Arabidopsis thaliana	Transcriptional regulation (MYB)	MYB family of transcription factors
LOC_Os05g05680.1	OsALKBH-42	MYB	TAACCA	6	Chr5	118	124	-	Arabidopsis thaliana	Transcriptional regulation (MYB)	MYB family of transcription factors
LOC_Os05g05680.1	OsALKBH-42	MYB	CAACCA	6	Chr5	1047	1053	+	Arabidopsis thaliana	Transcriptional regulation (MYB)	MYB family of transcription factors
LOC_Os05g05680.1	OsALKBH-42	MYB	TAACCA	6	Chr5	1168	1174	-	Arabidopsis thaliana	Transcriptional regulation (MYB)	MYB family of transcription factors
LOC_Os05g05680.1	OsALKBH-42	MYB	CAACCA	6	Chr5	1737	1743	+	Arabidopsis thaliana	Transcriptional regulation (MYB)	MYB family of transcription factors
LOC_Os05g05680.1	OsALKBH-42	MYB	CAACCA	6	Chr5	1841	1847	+	Arabidopsis thaliana	Transcriptional regulation (MYB)	MYB family of transcription factors
LOC_Os05g05680.1	OsALKBH-42	MYB-like sequence	TAACCA	6	Chr5	118	124	-	Arabidopsis thaliana	Transcriptional regulation (MYB) drought, salt, cold stress, and pathogen attack	MYB TFs, regulates drought, salt, cold stress, and pathogen attack
LOC_Os05g05680.1	OsALKBH-42	MYB-like sequence	TAACCA	6	Chr5	1168	1174	-	Arabidopsis thaliana	Transcriptional regulation (MYB) drought, salt, cold stress, and pathogen attack	MYB TFs, regulates drought, salt, cold stress, and pathogen attack
LOC_Os05g05680.1	OsALKBH-42	MBS	CAACTG	6	Chr5	1899	1905	+	Arabidopsis thaliana	Transcriptional regulation (MYB) involved in drought-inducibility	MYB binding involved in drought-inducibility
LOC_Os05g05680.1	OsALKBH-42	MYC	CATTTG	6	Chr5	36	42	-	Arabidopsis thaliana	Transcriptional regulation (MYC)	MYC TFs response to abiotic stresses and hormonal signals
LOC_Os05g05680.1	OsALKBH-42	MYC	CATTTG	6	Chr5	55	61	+	Arabidopsis thaliana	Transcriptional regulation (MYC)	MYC TFs response to abiotic stresses and hormonal signals
LOC_Os05g05680.1	OsALKBH-42	MYC	CATTTG	6	Chr5	66	72	-	Arabidopsis thaliana	Transcriptional regulation (MYC)	MYC TFs response to abiotic stresses and hormonal signals
LOC_Os05g05680.1	OsALKBH-42	MYC	CATTTG	6	Chr5	340	346	+	Arabidopsis thaliana	Transcriptional regulation (MYC)	MYC TFs response to abiotic stresses and hormonal signals
LOC_Os05g05680.1	OsALKBH-42	MYC	CATGTG	6	Chr5	391	397	+	Arabidopsis thaliana	Transcriptional regulation (MYC)	MYC TFs response to abiotic stresses and hormonal signals
LOC_Os05g05680.1	OsALKBH-42	MYC	CATTTG	6	Chr5	411	417	+	Arabidopsis thaliana	Transcriptional regulation (MYC)	MYC TFs response to abiotic stresses and hormonal signals
LOC_Os05g05680.1	OsALKBH-42	MYC	CATGTG	6	Chr5	524	530	-	Arabidopsis thaliana	Transcriptional regulation (MYC)	MYC TFs response to abiotic stresses and hormonal signals
LOC_Os05g05680.1	OsALKBH-42	MYC	CATGTG	6	Chr5	546	552	-	Arabidopsis thaliana	Transcriptional regulation (MYC)	MYC TFs response to abiotic stresses and hormonal signals
LOC_Os05g05680.1	OsALKBH-42	MYC	CAATTG	6	Chr5	766	772	+	Arabidopsis thaliana	Transcriptional regulation (MYC)	MYC TFs response to abiotic stresses and hormonal signals
LOC_Os05g05680.1	OsALKBH-42	MYC	CATTTG	6	Chr5	1387	1393	+	Arabidopsis thaliana	Transcriptional regulation (MYC)	MYC TFs response to abiotic stresses and hormonal signals
LOC_Os05g05680.1	OsALKBH-42	MYC	CATTTG	6	Chr5	1612	1618	-	Arabidopsis thaliana	Transcriptional regulation (MYC)	MYC TFs response to abiotic stresses and hormonal signals
LOC_Os05g05680.1	OsALKBH-42	MYC	CATGTG	6	Chr5	1807	1813	-	Arabidopsis thaliana	Transcriptional regulation (MYC)	MYC TFs response to abiotic stresses and hormonal signals
LOC_Os05g05680.1	OsALKBH-42	MYC	CATTTG	6	Chr5	1886	1892	+	Arabidopsis thaliana	Transcriptional regulation (MYC)	MYC TFs response to abiotic stresses and hormonal signals
LOC_Os05g06670.1	OsALKBH-43	STRE	AGGGG	5	Chr5	263	268	+	Arabidopsis thaliana	Abiotic stress (Drought, salinity, extreme temperatures, and oxidative stress	Drought, salinity, extreme temperatures, and oxidative stress
LOC_Os05g06670.1	OsALKBH-43	STRE	AGGGG	5	Chr5	271	276	+	Arabidopsis thaliana	Abiotic stress (Drought, salinity, extreme temperatures, and oxidative stress	Drought, salinity, extreme temperatures, and oxidative stress
LOC_Os05g06670.1	OsALKBH-43	STRE	AGGGG	5	Chr5	450	455	+	Arabidopsis thaliana	Abiotic stress (Drought, salinity, extreme temperatures, and oxidative stress	Drought, salinity, extreme temperatures, and oxidative stress
LOC_Os05g06670.1	OsALKBH-43	TC-rich repeats	GTTTTCTTAC	9	Chr5	952	961	-	Nicotiana tabacum	Biotic stress (Pathogen defense)	Pathogen defense and stress responsiveness
LOC_Os05g06670.1	OsALKBH-43	W box	TTGACC	6	Chr5	1017	1023	+	Arabidopsis thaliana	Biotic stress (Pathogen, wound )	Pathogens, wounding, and environmental stress responsive
LOC_Os05g06670.1	OsALKBH-43	AuxRR-core	GGTCCAT	7	Chr5	816	823	+	Nicotiana tabacum	Phytohormone regulation (Auxin)	Auxin responsiveness
LOC_Os05g06670.1	OsALKBH-43	TGA-element	AACGAC	6	Chr5	1431	1437	-	Brassica oleracea	Phytohormone regulation (Auxin)	Auxin responsiveness
LOC_Os05g06670.1	OsALKBH-43	ERE	ATTTCATA	8	Chr5	85	93	-	Nicotiana glutinos	Phytohormone regulation (ETH)	Ethylene-responsive TFs
LOC_Os05g06670.1	OsALKBH-43	GARE-motif	TCTGTTG	7	Chr5	1279	1286	-	Brassica oleracea	Phytohormone regulation (GB)	Gibberellin-responsive element
LOC_Os05g06670.1	OsALKBH-43	WUN-motif	CCATTTCAA	9	Chr5	1220	1229	+	Nicotiana glutinosa	Phytohormone regulation (SA)	Wound and pathogen responsive element
LOC_Os05g06670.1	OsALKBH-43	ABRE	ACGTG	5	Chr5	406	411	-	Arabidopsis thaliana	Phytohormone regulation (ABA)	ABA responsiveness
LOC_Os05g06670.1	OsALKBH-43	MYB	CAACCA	6	Chr5	22	28	-	Arabidopsis thaliana	Transcriptional regulation (MYB)	MYB family of transcription factors
LOC_Os05g06670.1	OsALKBH-43	MYB	TAACCA	6	Chr5	1217	1223	+	Arabidopsis thaliana	Transcriptional regulation (MYB)	MYB family of transcription factors
LOC_Os05g06670.1	OsALKBH-43	MYB	CAACAG	6	Chr5	1279	1285	+	Arabidopsis thaliana	Transcriptional regulation (MYB)	MYB family of transcription factors
LOC_Os05g06670.1	OsALKBH-43	Myb	TAACTG	6	Chr5	486	492	-	Arabidopsis thaliana	Transcriptional regulation (MYB)	MYB family of transcription factors
LOC_Os05g06670.1	OsALKBH-43	Myb	TAACTG	6	Chr5	1098	1104	+	Arabidopsis thaliana	Transcriptional regulation (MYB)	MYB family of transcription factors
LOC_Os05g06670.1	OsALKBH-43	Myb-binding site	CAACAG	6	Chr5	1279	1285	+	Nicotiana tabacum	Transcriptional regulation (MYB) drought, salt, cold stress, and pathogen attack	MYB TFs, regulates drought, salt, cold stress, and pathogen attack
LOC_Os05g06670.1	OsALKBH-43	MYB-like sequence	TAACCA	6	Chr5	1217	1223	+	Arabidopsis thaliana	Transcriptional regulation (MYB) drought, salt, cold stress, and pathogen attack	MYB TFs, regulates drought, salt, cold stress, and pathogen attack
LOC_Os05g06670.1	OsALKBH-43	MYC	CATGTG	6	Chr5	578	584	-	Arabidopsis thaliana	Transcriptional regulation (MYC)	MYC TFs response to abiotic stresses and hormonal signals
LOC_Os05g06670.1	OsALKBH-43	MYC	CATTTG	6	Chr5	877	883	-	Arabidopsis thaliana	Transcriptional regulation (MYC)	MYC TFs response to abiotic stresses and hormonal signals
LOC_Os05g06670.1	OsALKBH-43	MYC	CAATTG	6	Chr5	912	918	+	Arabidopsis thaliana	Transcriptional regulation (MYC)	MYC TFs response to abiotic stresses and hormonal signals
LOC_Os05g06670.1	OsALKBH-43	MYC	CAATTG	6	Chr5	981	987	+	Arabidopsis thaliana	Transcriptional regulation (MYC)	MYC TFs response to abiotic stresses and hormonal signals
LOC_Os05g06670.1	OsALKBH-43	MYC	CATGTG	6	Chr5	1373	1379	+	Arabidopsis thaliana	Transcriptional regulation (MYC)	MYC TFs response to abiotic stresses and hormonal signals
LOC_Os05g06670.1	OsALKBH-43	MYC	CATGTG	6	Chr5	1798	1804	-	Arabidopsis thaliana	Transcriptional regulation (MYC)	MYC TFs response to abiotic stresses and hormonal signals
LOC_Os05g08540.1	OsALKBH-44	DRE core	GCCGAC	6	Chr5	871	877	-	Arabidopsis thaliana	Abiotic stress (Drought, cold and high salt stress responsiveness)	Drought, cold, and high-salt stress responsiveness
LOC_Os05g08540.1	OsALKBH-44	STRE	AGGGG	5	Chr5	900	905	-	Arabidopsis thaliana	Abiotic stress (Drought, salinity, extreme temperatures, and oxidative stress	Drought, salinity, extreme temperatures, and oxidative stress
LOC_Os05g08540.1	OsALKBH-44	AAGAA-motif	GAAAGAA	7	Chr5	965	972	+	Avena sativa	Abiotic stress (Drought, salinity, extreme temperatures, and oxidative stress	Drought, salt, and extremes temperature responsive element
LOC_Os05g08540.1	OsALKBH-44	AAGAA-motif	GAAAGAA	7	Chr5	981	988	+	Avena sativa	Abiotic stress (Drought, salinity, extreme temperatures, and oxidative stress	Drought, salt, and extremes temperature responsive element
LOC_Os05g08540.1	OsALKBH-44	AAGAA-motif	GAAAGAA	7	Chr5	1370	1377	-	Avena sativa	Abiotic stress (Drought, salinity, extreme temperatures, and oxidative stress	Drought, salt, and extremes temperature responsive element
LOC_Os05g08540.1	OsALKBH-44	AAGAA-motif	GAAAGAA	7	Chr5	1941	1948	+	Avena sativa	Abiotic stress (Drought, salinity, extreme temperatures, and oxidative stress	Drought, salt, and extremes temperature responsive element
LOC_Os05g08540.1	OsALKBH-44	TC-rich repeats	GTTTTCTTAC	9	Chr5	981	990	-	Nicotiana tabacum	Biotic stress (Pathogen defense)	Pathogen defense and stress responsiveness
LOC_Os05g08540.1	OsALKBH-44	W box	TTGACC	6	Chr5	1533	1539	+	Arabidopsis thaliana	Biotic stress (Pathogen, wound )	Pathogens, wounding, and environmental stress responsive
LOC_Os05g08540.1	OsALKBH-44	WRE3	CCACCT	6	Chr5	131	137	-	Pisum sativum	Biotic stress (Wound Responsive Element)	Wound Responsive Element 3
LOC_Os05g08540.1	OsALKBH-44	WRE3	CCACCT	6	Chr5	155	161	-	Pisum sativum	Biotic stress (Wound Responsive Element)	Wound Responsive Element 3
LOC_Os05g08540.1	OsALKBH-44	WRE3	CCACCT	6	Chr5	763	769	+	Pisum sativum	Biotic stress (Wound Responsive Element)	Wound Responsive Element 3
LOC_Os05g08540.1	OsALKBH-44	WRE3	CCACCT	6	Chr5	998	1004	-	Pisum sativum	Biotic stress (Wound Responsive Element)	Wound Responsive Element 3
LOC_Os05g08540.1	OsALKBH-44	P-box	CCTTTTG	7	Chr5	990	997	-	Oryza sativa	Phytohormone regulation (GB)	Gibberellin-responsive element
LOC_Os05g08540.1	OsALKBH-44	as-1	TGACG	5	Chr5	106	111	+	Arabidopsis thaliana	Phytohormone regulation (SA)	SA responsiveness; pathogen & oxidative stress
LOC_Os05g08540.1	OsALKBH-44	as-1	TGACG	5	Chr5	111	116	+	Arabidopsis thaliana	Phytohormone regulation (SA)	SA responsiveness; pathogen & oxidative stress
LOC_Os05g08540.1	OsALKBH-44	as-1	TGACG	5	Chr5	926	931	-	Arabidopsis thaliana	Phytohormone regulation (SA)	SA responsiveness; pathogen & oxidative stress
LOC_Os05g08540.1	OsALKBH-44	as-1	TGACG	5	Chr5	1112	1117	-	Arabidopsis thaliana	Phytohormone regulation (SA)	SA responsiveness; pathogen & oxidative stress
LOC_Os05g08540.1	OsALKBH-44	as-1	TGACG	5	Chr5	1695	1700	-	Arabidopsis thaliana	Phytohormone regulation (SA)	SA responsiveness; pathogen & oxidative stress
LOC_Os05g08540.1	OsALKBH-44	TCA-element	CCATCTTTTT	9	Chr5	151	160	-	Nicotiana tabacum	Phytohormone regulation (SA)	Salicylic acid responsiveness
LOC_Os05g08540.1	OsALKBH-44	ABRE	ACGTG	5	Chr5	108	113	+	Arabidopsis thaliana	Phytohormone regulation (ABA)	ABA responsiveness
LOC_Os05g08540.1	OsALKBH-44	ABRE	CGCACGTGTC	9	Chr5	163	172	+	Hordeum vulgare	Phytohormone regulation (ABA)	ABA responsiveness
LOC_Os05g08540.1	OsALKBH-44	ABRE	CACGTG	6	Chr5	165	171	+	Arabidopsis thaliana	Phytohormone regulation (ABA)	ABA responsiveness
LOC_Os05g08540.1	OsALKBH-44	ABRE	ACGTG	5	Chr5	166	171	+	Arabidopsis thaliana	Phytohormone regulation (ABA)	ABA responsiveness
LOC_Os05g08540.1	OsALKBH-44	ABRE	ACGTG	5	Chr5	630	635	-	Arabidopsis thaliana	Phytohormone regulation (ABA)	ABA responsiveness
LOC_Os05g08540.1	OsALKBH-44	ABRE	CACGTG	6	Chr5	723	729	+	Arabidopsis thaliana	Phytohormone regulation (ABA)	ABA responsiveness
LOC_Os05g08540.1	OsALKBH-44	ABRE	ACGTG	5	Chr5	724	729	+	Arabidopsis thaliana	Phytohormone regulation (ABA)	ABA responsiveness
LOC_Os05g08540.1	OsALKBH-44	ABRE	GACACGTGGC	9	Chr5	846	855	-	Triticum aestivum	Phytohormone regulation (ABA)	ABA responsiveness
LOC_Os05g08540.1	OsALKBH-44	ABRE	CACGTG	6	Chr5	848	854	+	Arabidopsis thaliana	Phytohormone regulation (ABA)	ABA responsiveness
LOC_Os05g08540.1	OsALKBH-44	ABRE	ACGTG	5	Chr5	849	854	+	Arabidopsis thaliana	Phytohormone regulation (ABA)	ABA responsiveness
LOC_Os05g08540.1	OsALKBH-44	ABRE	ACGTG	5	Chr5	1205	1210	+	Arabidopsis thaliana	Phytohormone regulation (ABA)	ABA responsiveness
LOC_Os05g08540.1	OsALKBH-44	CGTCA-motif	CGTCA	5	Chr5	106	111	-	Hordeum vulgare	Phytohormone regulation (MeJA)	MeJA-responsiveness
LOC_Os05g08540.1	OsALKBH-44	CGTCA-motif	CGTCA	5	Chr5	111	116	-	Hordeum vulgare	Phytohormone regulation (MeJA)	MeJA-responsiveness
LOC_Os05g08540.1	OsALKBH-44	CGTCA-motif	CGTCA	5	Chr5	926	931	+	Hordeum vulgare	Phytohormone regulation (MeJA)	MeJA-responsiveness
LOC_Os05g08540.1	OsALKBH-44	CGTCA-motif	CGTCA	5	Chr5	1112	1117	+	Hordeum vulgare	Phytohormone regulation (MeJA)	MeJA-responsiveness
LOC_Os05g08540.1	OsALKBH-44	CGTCA-motif	CGTCA	5	Chr5	1695	1700	+	Hordeum vulgare	Phytohormone regulation (MeJA)	MeJA-responsiveness
LOC_Os05g08540.1	OsALKBH-44	TGACG-motif	TGACG	5	Chr5	106	111	+	Hordeum vulgare	Phytohormone regulation (MeJA)	MeJA-responsiveness
LOC_Os05g08540.1	OsALKBH-44	TGACG-motif	TGACG	5	Chr5	111	116	+	Hordeum vulgare	Phytohormone regulation (MeJA)	MeJA-responsiveness
LOC_Os05g08540.1	OsALKBH-44	TGACG-motif	TGACG	5	Chr5	926	931	-	Hordeum vulgare	Phytohormone regulation (MeJA)	MeJA-responsiveness
LOC_Os05g08540.1	OsALKBH-44	TGACG-motif	TGACG	5	Chr5	1112	1117	-	Hordeum vulgare	Phytohormone regulation (MeJA)	MeJA-responsiveness
LOC_Os05g08540.1	OsALKBH-44	TGACG-motif	TGACG	5	Chr5	1695	1700	-	Hordeum vulgare	Phytohormone regulation (MeJA)	MeJA-responsiveness
LOC_Os05g08540.1	OsALKBH-44	MYB	CAACCA	6	Chr5	276	282	+	Arabidopsis thaliana	Transcriptional regulation (MYB)	MYB family of transcription factors
LOC_Os05g08540.1	OsALKBH-44	MYB	CAACCA	6	Chr5	444	450	+	Arabidopsis thaliana	Transcriptional regulation (MYB)	MYB family of transcription factors
LOC_Os05g08540.1	OsALKBH-44	MYB	CAACCA	6	Chr5	1276	1282	+	Arabidopsis thaliana	Transcriptional regulation (MYB)	MYB family of transcription factors
LOC_Os05g08540.1	OsALKBH-44	MYB recognition site	CCGTTG	6	Chr5	1511	1517	+	Arabidopsis thaliana	Transcriptional regulation (MYB) drought, salt, cold stress, and pathogen attack	MYB TFs, regulates drought, salt, cold stress, and pathogen attack
LOC_Os05g08540.1	OsALKBH-44	MYB recognition site	CCGTTG	6	Chr5	1689	1695	-	Arabidopsis thaliana	Transcriptional regulation (MYB) drought, salt, cold stress, and pathogen attack	MYB TFs, regulates drought, salt, cold stress, and pathogen attack
LOC_Os05g08540.1	OsALKBH-44	MYC	CATTTG	6	Chr5	781	787	-	Arabidopsis thaliana	Transcriptional regulation (MYC)	MYC TFs response to abiotic stresses and hormonal signals
LOC_Os05g08540.1	OsALKBH-44	MYC	CATGTG	6	Chr5	1050	1056	+	Arabidopsis thaliana	Transcriptional regulation (MYC)	MYC TFs response to abiotic stresses and hormonal signals
LOC_Os05g08540.1	OsALKBH-44	MYC	CATTTG	6	Chr5	1349	1355	+	Arabidopsis thaliana	Transcriptional regulation (MYC)	MYC TFs response to abiotic stresses and hormonal signals
LOC_Os05g08540.1	OsALKBH-44	MYC	CATGTG	6	Chr5	1460	1466	-	Arabidopsis thaliana	Transcriptional regulation (MYC)	MYC TFs response to abiotic stresses and hormonal signals
LOC_Os05g08540.1	OsALKBH-44	MYC	CATGTG	6	Chr5	1526	1532	-	Arabidopsis thaliana	Transcriptional regulation (MYC)	MYC TFs response to abiotic stresses and hormonal signals
LOC_Os05g08540.1	OsALKBH-44	MYC	CATTTG	6	Chr5	1613	1619	-	Arabidopsis thaliana	Transcriptional regulation (MYC)	MYC TFs response to abiotic stresses and hormonal signals
LOC_Os05g08540.1	OsALKBH-44	MYC	CATTTG	6	Chr5	1786	1792	-	Arabidopsis thaliana	Transcriptional regulation (MYC)	MYC TFs response to abiotic stresses and hormonal signals
LOC_Os05g11810.1	OsALKBH-45	DRE core	GCCGAC	6	Chr5	1641	1647	+	Arabidopsis thaliana	Abiotic stress (Drought, cold and high salt stress responsiveness)	Drought, cold, and high-salt stress responsiveness
LOC_Os05g11810.1	OsALKBH-45	DRE core	GCCGAC	6	Chr5	1854	1860	+	Arabidopsis thaliana	Abiotic stress (Drought, cold and high salt stress responsiveness)	Drought, cold, and high-salt stress responsiveness
LOC_Os05g11810.1	OsALKBH-45	STRE	AGGGG	5	Chr5	611	616	-	Arabidopsis thaliana	Abiotic stress (Drought, salinity, extreme temperatures, and oxidative stress	Drought, salinity, extreme temperatures, and oxidative stress
LOC_Os05g11810.1	OsALKBH-45	STRE	AGGGG	5	Chr5	1794	1799	+	Arabidopsis thaliana	Abiotic stress (Drought, salinity, extreme temperatures, and oxidative stress	Drought, salinity, extreme temperatures, and oxidative stress
LOC_Os05g11810.1	OsALKBH-45	W box	TTGACC	6	Chr5	968	974	+	Arabidopsis thaliana	Biotic stress (Pathogen, wound )	Pathogens, wounding, and environmental stress responsive
LOC_Os05g11810.1	OsALKBH-45	WRE3	CCACCT	6	Chr5	627	633	-	Pisum sativum	Biotic stress (Wound Responsive Element)	Wound Responsive Element 3
LOC_Os05g11810.1	OsALKBH-45	WRE3	CCACCT	6	Chr5	1669	1675	+	Pisum sativum	Biotic stress (Wound Responsive Element)	Wound Responsive Element 3
LOC_Os05g11810.1	OsALKBH-45	WRE3	CCACCT	6	Chr5	1867	1873	-	Pisum sativum	Biotic stress (Wound Responsive Element)	Wound Responsive Element 3
LOC_Os05g11810.1	OsALKBH-45	ABRE4	CACGTA	6	Chr5	1085	1091	+	Zea mays	Phytohormone (ABA) responsive drought, salinity, and osmotic stress	ABA-responsive drought, salinity, and osmotic stress
LOC_Os05g11810.1	OsALKBH-45	TGA-element	AACGAC	6	Chr5	38	44	-	Brassica oleracea	Phytohormone regulation (Auxin)	Auxin responsiveness
LOC_Os05g11810.1	OsALKBH-45	ERE	ATTTCATA	8	Chr5	115	123	-	Nicotiana glutinos	Phytohormone regulation (ETH)	Ethylene-responsive TFs
LOC_Os05g11810.1	OsALKBH-45	ERE	ATTTTAAA	8	Chr5	180	188	-	Nicotiana glutinos	Phytohormone regulation (ETH)	Ethylene-responsive TFs
LOC_Os05g11810.1	OsALKBH-45	ERE	ATTTTAAA	8	Chr5	287	295	+	Nicotiana glutinos	Phytohormone regulation (ETH)	Ethylene-responsive TFs
LOC_Os05g11810.1	OsALKBH-45	ERE	ATTTTAAA	8	Chr5	1484	1492	+	Nicotiana glutinos	Phytohormone regulation (ETH)	Ethylene-responsive TFs
LOC_Os05g11810.1	OsALKBH-45	ERE	ATTTTAAA	8	Chr5	1486	1494	-	Nicotiana glutinos	Phytohormone regulation (ETH)	Ethylene-responsive TFs
LOC_Os05g11810.1	OsALKBH-45	P-box	CCTTTTG	7	Chr5	261	268	+	Oryza sativa	Phytohormone regulation (GB)	Gibberellin-responsive element
LOC_Os05g11810.1	OsALKBH-45	as-1	TGACG	5	Chr5	1045	1050	-	Arabidopsis thaliana	Phytohormone regulation (SA)	SA responsiveness; pathogen & oxidative stress
LOC_Os05g11810.1	OsALKBH-45	as-1	TGACG	5	Chr5	1609	1614	-	Arabidopsis thaliana	Phytohormone regulation (SA)	SA responsiveness; pathogen & oxidative stress
LOC_Os05g11810.1	OsALKBH-45	as-1	TGACG	5	Chr5	1951	1956	+	Arabidopsis thaliana	Phytohormone regulation (SA)	SA responsiveness; pathogen & oxidative stress
LOC_Os05g11810.1	OsALKBH-45	TCA	TCATCTTCAT	9	Chr5	1605	1614	+	Pisum sativum	Phytohormone regulation (SA)	Salicylic acid responsiveness
LOC_Os05g11810.1	OsALKBH-45	TCA	TCATCTTCAT	9	Chr5	1611	1620	+	Pisum sativum	Phytohormone regulation (SA)	Salicylic acid responsiveness
LOC_Os05g11810.1	OsALKBH-45	TCA-element	CCATCTTTTT	9	Chr5	447	456	+	Nicotiana tabacum	Phytohormone regulation (SA)	Salicylic acid responsiveness
LOC_Os05g11810.1	OsALKBH-45	box S	AGCCACC	7	Chr5	892	899	+	Arabidopsis thaliana	Phytohormone regulation (SA)	Wound and pathogen response
LOC_Os05g11810.1	OsALKBH-45	ABRE3a	TACGTG	6	Chr5	1085	1091	-	Zea mays	Phytohormone regulation (ABA)	ABA activating in water deficit and osmotic stress
LOC_Os05g11810.1	OsALKBH-45	ABRE	ACGTG	5	Chr5	172	177	-	Arabidopsis thaliana	Phytohormone regulation (ABA)	ABA responsiveness
LOC_Os05g11810.1	OsALKBH-45	ABRE	ACGTG	5	Chr5	1085	1090	-	Arabidopsis thaliana	Phytohormone regulation (ABA)	ABA responsiveness
LOC_Os05g11810.1	OsALKBH-45	ABRE	ACGTG	5	Chr5	1144	1149	+	Arabidopsis thaliana	Phytohormone regulation (ABA)	ABA responsiveness
LOC_Os05g11810.1	OsALKBH-45	ABRE	ACGTG	5	Chr5	1858	1863	+	Arabidopsis thaliana	Phytohormone regulation (ABA)	ABA responsiveness
LOC_Os05g11810.1	OsALKBH-45	CGTCA-motif	CGTCA	5	Chr5	1045	1050	+	Hordeum vulgare	Phytohormone regulation (MeJA)	MeJA-responsiveness
LOC_Os05g11810.1	OsALKBH-45	CGTCA-motif	CGTCA	5	Chr5	1609	1614	+	Hordeum vulgare	Phytohormone regulation (MeJA)	MeJA-responsiveness
LOC_Os05g11810.1	OsALKBH-45	CGTCA-motif	CGTCA	5	Chr5	1951	1956	-	Hordeum vulgare	Phytohormone regulation (MeJA)	MeJA-responsiveness
LOC_Os05g11810.1	OsALKBH-45	TGACG-motif	TGACG	5	Chr5	1045	1050	-	Hordeum vulgare	Phytohormone regulation (MeJA)	MeJA-responsiveness
LOC_Os05g11810.1	OsALKBH-45	TGACG-motif	TGACG	5	Chr5	1609	1614	-	Hordeum vulgare	Phytohormone regulation (MeJA)	MeJA-responsiveness
LOC_Os05g11810.1	OsALKBH-45	TGACG-motif	TGACG	5	Chr5	1951	1956	+	Hordeum vulgare	Phytohormone regulation (MeJA)	MeJA-responsiveness
LOC_Os05g11810.1	OsALKBH-45	Myb	TAACTG	6	Chr5	1239	1245	+	Arabidopsis thaliana	Transcriptional regulation (MYB)	MYB family of transcription factors
LOC_Os05g11810.1	OsALKBH-45	MYB	CAACCA	6	Chr5	520	526	+	Arabidopsis thaliana	Transcriptional regulation (MYB)	MYB family of transcription factors
LOC_Os05g11810.1	OsALKBH-45	MYB	CAACCA	6	Chr5	862	868	+	Arabidopsis thaliana	Transcriptional regulation (MYB)	MYB family of transcription factors
LOC_Os05g11810.1	OsALKBH-45	MYB	TAACCA	6	Chr5	960	966	+	Arabidopsis thaliana	Transcriptional regulation (MYB)	MYB family of transcription factors
LOC_Os05g11810.1	OsALKBH-45	MYB-like sequence	TAACCA	6	Chr5	960	966	+	Arabidopsis thaliana	Transcriptional regulation (MYB) drought, salt, cold stress, and pathogen attack	MYB TFs, regulates drought, salt, cold stress, and pathogen attack
LOC_Os05g34854.1	OsALKBH-46	STRE	AGGGG	5	Chr5	1284	1289	+	Arabidopsis thaliana	Abiotic stress (Drought, salinity, extreme temperatures, and oxidative stress	Drought, salinity, extreme temperatures, and oxidative stress
LOC_Os05g34854.1	OsALKBH-46	LTR	CCGAAA	6	Chr5	1308	1314	+	Hordeum vulgare	Abiotic stress (Low temperature)	Low-temperature responsiveness
LOC_Os05g34854.1	OsALKBH-46	LTR	CCGAAA	6	Chr5	1328	1334	-	Hordeum vulgare	Abiotic stress (Low temperature)	Low-temperature responsiveness
LOC_Os05g34854.1	OsALKBH-46	W box	TTGACC	6	Chr5	127	133	+	Arabidopsis thaliana	Biotic stress (Pathogen, wound )	Pathogens, wounding, and environmental stress responsive
LOC_Os05g34854.1	OsALKBH-46	W box	TTGACC	6	Chr5	262	268	-	Arabidopsis thaliana	Biotic stress (Pathogen, wound )	Pathogens, wounding, and environmental stress responsive
LOC_Os05g34854.1	OsALKBH-46	TGA-element	AACGAC	6	Chr5	90	96	-	Brassica oleracea	Phytohormone regulation (Auxin)	Auxin responsiveness
LOC_Os05g34854.1	OsALKBH-46	TGA-element	AACGAC	6	Chr5	266	272	+	Brassica oleracea	Phytohormone regulation (Auxin)	Auxin responsiveness
LOC_Os05g34854.1	OsALKBH-46	TGA-element	AACGAC	6	Chr5	1915	1921	-	Brassica oleracea	Phytohormone regulation (Auxin)	Auxin responsiveness
LOC_Os05g34854.1	OsALKBH-46	ERE	ATTTTAAA	8	Chr5	197	205	+	Nicotiana glutinos	Phytohormone regulation (ETH)	Ethylene-responsive TFs
LOC_Os05g34854.1	OsALKBH-46	ERE	ATTTCATA	8	Chr5	1829	1837	+	Nicotiana glutinos	Phytohormone regulation (ETH)	Ethylene-responsive TFs
LOC_Os05g34854.1	OsALKBH-46	P-box	CCTTTTG	7	Chr5	746	753	+	Oryza sativa	Phytohormone regulation (GB)	Gibberellin-responsive element
LOC_Os05g34854.1	OsALKBH-46	as-1	TGACG	5	Chr5	739	744	-	Arabidopsis thaliana	Phytohormone regulation (SA)	SA responsiveness; pathogen & oxidative stress
LOC_Os05g34854.1	OsALKBH-46	as-1	TGACG	5	Chr5	1245	1250	+	Arabidopsis thaliana	Phytohormone regulation (SA)	SA responsiveness; pathogen & oxidative stress
LOC_Os05g34854.1	OsALKBH-46	as-1	TGACG	5	Chr5	1709	1714	-	Arabidopsis thaliana	Phytohormone regulation (SA)	SA responsiveness; pathogen & oxidative stress
LOC_Os05g34854.1	OsALKBH-46	as-1	TGACG	5	Chr5	1776	1781	-	Arabidopsis thaliana	Phytohormone regulation (SA)	SA responsiveness; pathogen & oxidative stress
LOC_Os05g34854.1	OsALKBH-46	as-1	TGACG	5	Chr5	1972	1977	-	Arabidopsis thaliana	Phytohormone regulation (SA)	SA responsiveness; pathogen & oxidative stress
LOC_Os05g34854.1	OsALKBH-46	ABRE	TACGGTC	7	Chr5	350	357	+	Arabidopsis thaliana	Phytohormone regulation (ABA)	ABA responsiveness
LOC_Os05g34854.1	OsALKBH-46	ABRE	ACGTG	5	Chr5	628	633	-	Arabidopsis thaliana	Phytohormone regulation (ABA)	ABA responsiveness
LOC_Os05g34854.1	OsALKBH-46	ABRE	ACGTG	5	Chr5	777	782	-	Arabidopsis thaliana	Phytohormone regulation (ABA)	ABA responsiveness
LOC_Os05g34854.1	OsALKBH-46	CGTCA-motif	CGTCA	5	Chr5	739	744	+	Hordeum vulgare	Phytohormone regulation (MeJA)	MeJA-responsiveness
LOC_Os05g34854.1	OsALKBH-46	CGTCA-motif	CGTCA	5	Chr5	1245	1250	-	Hordeum vulgare	Phytohormone regulation (MeJA)	MeJA-responsiveness
LOC_Os05g34854.1	OsALKBH-46	CGTCA-motif	CGTCA	5	Chr5	1709	1714	+	Hordeum vulgare	Phytohormone regulation (MeJA)	MeJA-responsiveness
LOC_Os05g34854.1	OsALKBH-46	CGTCA-motif	CGTCA	5	Chr5	1776	1781	+	Hordeum vulgare	Phytohormone regulation (MeJA)	MeJA-responsiveness
LOC_Os05g34854.1	OsALKBH-46	CGTCA-motif	CGTCA	5	Chr5	1972	1977	+	Hordeum vulgare	Phytohormone regulation (MeJA)	MeJA-responsiveness
LOC_Os05g34854.1	OsALKBH-46	TGACG-motif	TGACG	5	Chr5	739	744	-	Hordeum vulgare	Phytohormone regulation (MeJA)	MeJA-responsiveness
LOC_Os05g34854.1	OsALKBH-46	TGACG-motif	TGACG	5	Chr5	1245	1250	+	Hordeum vulgare	Phytohormone regulation (MeJA)	MeJA-responsiveness
LOC_Os05g34854.1	OsALKBH-46	TGACG-motif	TGACG	5	Chr5	1709	1714	-	Hordeum vulgare	Phytohormone regulation (MeJA)	MeJA-responsiveness
LOC_Os05g34854.1	OsALKBH-46	TGACG-motif	TGACG	5	Chr5	1776	1781	-	Hordeum vulgare	Phytohormone regulation (MeJA)	MeJA-responsiveness
LOC_Os05g34854.1	OsALKBH-46	TGACG-motif	TGACG	5	Chr5	1972	1977	-	Hordeum vulgare	Phytohormone regulation (MeJA)	MeJA-responsiveness
LOC_Os05g34854.1	OsALKBH-46	AC-II	CCACCAACCCCC	11	Chr5	1477	1488	-	Phaseolus vulgaris	Transcriptional regulation (MYB)	Light-responsive; MYB TFs
LOC_Os05g34854.1	OsALKBH-46	Myb	TAACTG	6	Chr5	1214	1220	+	Arabidopsis thaliana	Transcriptional regulation (MYB)	MYB family of transcription factors
LOC_Os05g34854.1	OsALKBH-46	MYB	TAACCA	6	Chr5	996	1002	+	Arabidopsis thaliana	Transcriptional regulation (MYB)	MYB family of transcription factors
LOC_Os05g34854.1	OsALKBH-46	MYB-like sequence	TAACCA	6	Chr5	996	1002	+	Arabidopsis thaliana	Transcriptional regulation (MYB) drought, salt, cold stress, and pathogen attack	MYB TFs, regulates drought, salt, cold stress, and pathogen attack
LOC_Os05g34854.1	OsALKBH-46	MRE	AACCTAA	7	Chr5	543	550	-	Petroselinum crispum	Transcriptional regulation (MYB) involved in light	MYB binding involved in light responsiveness
LOC_Os05g34854.1	OsALKBH-46	MYC	CATTTG	6	Chr5	1275	1281	+	Arabidopsis thaliana	Transcriptional regulation (MYC)	MYC TFs response to abiotic stresses and hormonal signals
LOC_Os05g34854.1	OsALKBH-46	MYC	CAATTG	6	Chr5	1396	1402	-	Arabidopsis thaliana	Transcriptional regulation (MYC)	MYC TFs response to abiotic stresses and hormonal signals
LOC_Os05g34854.1	OsALKBH-46	MYC	CATGTG	6	Chr5	1837	1843	+	Arabidopsis thaliana	Transcriptional regulation (MYC)	MYC TFs response to abiotic stresses and hormonal signals
LOC_Os05g41010.1	OsALKBH-47	STRE	AGGGG	5	Chr5	496	501	-	Arabidopsis thaliana	Abiotic stress (Drought, salinity, extreme temperatures, and oxidative stress	Drought, salinity, extreme temperatures, and oxidative stress
LOC_Os05g41010.1	OsALKBH-47	AAGAA-motif	GAAAGAA	7	Chr5	58	65	-	Avena sativa	Abiotic stress (Drought, salinity, extreme temperatures, and oxidative stress	Drought, salt, and extremes temperature responsive element
LOC_Os05g41010.1	OsALKBH-47	AAGAA-motif	GAAAGAA	7	Chr5	417	424	-	Avena sativa	Abiotic stress (Drought, salinity, extreme temperatures, and oxidative stress	Drought, salt, and extremes temperature responsive element
LOC_Os05g41010.1	OsALKBH-47	AAGAA-motif	gGTAAAGAAA	9	Chr5	912	921	-	Avena sativa	Abiotic stress (Drought, salinity, extreme temperatures, and oxidative stress	Drought, salt, and extremes temperature responsive element
LOC_Os05g41010.1	OsALKBH-47	WRE3	CCACCT	6	Chr5	1917	1923	+	Pisum sativum	Biotic stress (Wound Responsive Element)	Wound Responsive Element 3
LOC_Os05g41010.1	OsALKBH-47	WRE3	CCACCT	6	Chr5	1958	1964	+	Pisum sativum	Biotic stress (Wound Responsive Element)	Wound Responsive Element 3
LOC_Os05g41010.1	OsALKBH-47	WRE3	CCACCT	6	Chr5	1964	1970	+	Pisum sativum	Biotic stress (Wound Responsive Element)	Wound Responsive Element 3
LOC_Os05g41010.1	OsALKBH-47	as-1	TGACG	5	Chr5	757	762	+	Arabidopsis thaliana	Phytohormone regulation (SA)	SA responsiveness; pathogen & oxidative stress
LOC_Os05g41010.1	OsALKBH-47	TCA-element	CCATCTTTTT	9	Chr5	828	837	+	Nicotiana tabacum	Phytohormone regulation (SA)	Salicylic acid responsiveness
LOC_Os05g41010.1	OsALKBH-47	WUN-motif	AAATTTCTT	9	Chr5	909	918	+	Nicotiana glutinosa	Phytohormone regulation (SA)	Wound and pathogen responsive element
LOC_Os05g41010.1	OsALKBH-47	WUN-motif	CCATTTCAA	9	Chr5	1195	1204	+	Nicotiana glutinosa	Phytohormone regulation (SA)	Wound and pathogen responsive element
LOC_Os05g41010.1	OsALKBH-47	WUN-motif	AAATTACT	8	Chr5	1687	1695	-	Nicotiana glutinosa	Phytohormone regulation (SA)	Wound and pathogen responsive element
LOC_Os05g41010.1	OsALKBH-47	ABRE	GCCGCGTGGC	9	Chr5	647	656	-	Oryza sativa	Phytohormone regulation (ABA)	ABA responsiveness
LOC_Os05g41010.1	OsALKBH-47	CGTCA-motif	CGTCA	5	Chr5	757	762	-	Hordeum vulgare	Phytohormone regulation (MeJA)	MeJA-responsiveness
LOC_Os05g41010.1	OsALKBH-47	TGACG-motif	TGACG	5	Chr5	757	762	+	Hordeum vulgare	Phytohormone regulation (MeJA)	MeJA-responsiveness
LOC_Os05g41010.1	OsALKBH-47	AC-I	(T/C)C(T/C)(C/T)ACC(T/C)ACC	9	Chr5	1743	1752	+	Phaseolus vulgaris	Transcriptional regulation (MYB)	Light-responsive; MYB TFs
LOC_Os05g41010.1	OsALKBH-47	Myb	CAACTG	6	Chr5	203	209	+	Arabidopsis thaliana	Transcriptional regulation (MYB)	MYB family of transcription factors
LOC_Os05g41010.1	OsALKBH-47	Myb	CAACTG	6	Chr5	272	278	-	Arabidopsis thaliana	Transcriptional regulation (MYB)	MYB family of transcription factors
LOC_Os05g41010.1	OsALKBH-47	MYB	TAACCA	6	Chr5	765	771	+	Arabidopsis thaliana	Transcriptional regulation (MYB)	MYB family of transcription factors
LOC_Os05g41010.1	OsALKBH-47	MYB	TAACCA	6	Chr5	1457	1463	-	Arabidopsis thaliana	Transcriptional regulation (MYB)	MYB family of transcription factors
LOC_Os05g41010.1	OsALKBH-47	MYB recognition site	CCGTTG	6	Chr5	177	183	-	Arabidopsis thaliana	Transcriptional regulation (MYB) drought, salt, cold stress, and pathogen attack	MYB TFs, regulates drought, salt, cold stress, and pathogen attack
LOC_Os05g41010.1	OsALKBH-47	MYB recognition site	CCGTTG	6	Chr5	1981	1987	+	Arabidopsis thaliana	Transcriptional regulation (MYB) drought, salt, cold stress, and pathogen attack	MYB TFs, regulates drought, salt, cold stress, and pathogen attack
LOC_Os05g41010.1	OsALKBH-47	MYB-like sequence	TAACCA	6	Chr5	765	771	+	Arabidopsis thaliana	Transcriptional regulation (MYB) drought, salt, cold stress, and pathogen attack	MYB TFs, regulates drought, salt, cold stress, and pathogen attack
LOC_Os05g41010.1	OsALKBH-47	MYB-like sequence	TAACCA	6	Chr5	1457	1463	-	Arabidopsis thaliana	Transcriptional regulation (MYB) drought, salt, cold stress, and pathogen attack	MYB TFs, regulates drought, salt, cold stress, and pathogen attack
LOC_Os05g41010.1	OsALKBH-47	MBS	CAACTG	6	Chr5	203	209	+	Arabidopsis thaliana	Transcriptional regulation (MYB) involved in drought-inducibility	MYB binding involved in drought-inducibility
LOC_Os05g41010.1	OsALKBH-47	MBS	CAACTG	6	Chr5	272	278	-	Arabidopsis thaliana	Transcriptional regulation (MYB) involved in drought-inducibility	MYB binding involved in drought-inducibility
LOC_Os05g41010.1	OsALKBH-47	MYC	CATTTG	6	Chr5	262	268	-	Arabidopsis thaliana	Transcriptional regulation (MYC)	MYC TFs response to abiotic stresses and hormonal signals
LOC_Os05g41010.1	OsALKBH-47	MYC	CATTTG	6	Chr5	1135	1141	+	Arabidopsis thaliana	Transcriptional regulation (MYC)	MYC TFs response to abiotic stresses and hormonal signals
LOC_Os05g41010.1	OsALKBH-47	MYC	CATTTG	6	Chr5	1159	1165	+	Arabidopsis thaliana	Transcriptional regulation (MYC)	MYC TFs response to abiotic stresses and hormonal signals
LOC_Os05g43880.1	OsALKBH-48	STRE	AGGGG	5	Chr5	1889	1894	-	Arabidopsis thaliana	Abiotic stress (Drought, salinity, extreme temperatures, and oxidative stress	Drought, salinity, extreme temperatures, and oxidative stress
LOC_Os05g43880.1	OsALKBH-48	STRE	AGGGG	5	Chr5	1927	1932	-	Arabidopsis thaliana	Abiotic stress (Drought, salinity, extreme temperatures, and oxidative stress	Drought, salinity, extreme temperatures, and oxidative stress
LOC_Os05g43880.1	OsALKBH-48	LTR	CCGAAA	6	Chr5	940	946	-	Hordeum vulgare	Abiotic stress (Low temperature)	Low-temperature responsiveness
LOC_Os05g43880.1	OsALKBH-48	LTR	CCGAAA	6	Chr5	966	972	-	Hordeum vulgare	Abiotic stress (Low temperature)	Low-temperature responsiveness
LOC_Os05g43880.1	OsALKBH-48	LTR	CCGAAA	6	Chr5	1074	1080	-	Hordeum vulgare	Abiotic stress (Low temperature)	Low-temperature responsiveness
LOC_Os05g43880.1	OsALKBH-48	LTR	CCGAAA	6	Chr5	1112	1118	+	Hordeum vulgare	Abiotic stress (Low temperature)	Low-temperature responsiveness
LOC_Os05g43880.1	OsALKBH-48	LTR	CCGAAA	6	Chr5	1231	1237	+	Hordeum vulgare	Abiotic stress (Low temperature)	Low-temperature responsiveness
LOC_Os05g43880.1	OsALKBH-48	W box	TTGACC	6	Chr5	323	329	+	Arabidopsis thaliana	Biotic stress (Pathogen, wound )	Pathogens, wounding, and environmental stress responsive
LOC_Os05g43880.1	OsALKBH-48	WRE3	CCACCT	6	Chr5	1720	1726	+	Pisum sativum	Biotic stress (Wound Responsive Element)	Wound Responsive Element 3
LOC_Os05g43880.1	OsALKBH-48	WRE3	CCACCT	6	Chr5	1766	1772	+	Pisum sativum	Biotic stress (Wound Responsive Element)	Wound Responsive Element 3
LOC_Os05g43880.1	OsALKBH-48	TGA-element	AACGAC	6	Chr5	162	168	+	Brassica oleracea	Phytohormone regulation (Auxin)	Auxin responsiveness
LOC_Os05g43880.1	OsALKBH-48	ERE	ATTTTAAA	8	Chr5	1282	1290	+	Nicotiana glutinos	Phytohormone regulation (ETH)	Ethylene-responsive TFs
LOC_Os05g43880.1	OsALKBH-48	P-box	CCTTTTG	7	Chr5	718	725	+	Oryza sativa	Phytohormone regulation (GB)	Gibberellin-responsive element
LOC_Os05g43880.1	OsALKBH-48	as-1	TGACG	5	Chr5	1624	1629	+	Arabidopsis thaliana	Phytohormone regulation (SA)	SA responsiveness; pathogen & oxidative stress
LOC_Os05g43880.1	OsALKBH-48	TCA-element	CCATCTTTTT	9	Chr5	511	520	-	Nicotiana tabacum	Phytohormone regulation (SA)	Salicylic acid responsiveness
LOC_Os05g43880.1	OsALKBH-48	WUN-motif	AAATTACT	8	Chr5	110	118	+	Nicotiana glutinosa	Phytohormone regulation (SA)	Wound and pathogen responsive element
LOC_Os05g43880.1	OsALKBH-48	WUN-motif	AAATTTCCT	9	Chr5	1271	1280	+	Brassica oleracea	Phytohormone regulation (SA)	Wound and pathogen responsive element
LOC_Os05g43880.1	OsALKBH-48	ABRE	ACGTG	5	Chr5	866	871	-	Arabidopsis thaliana	Phytohormone regulation (ABA)	ABA responsiveness
LOC_Os05g43880.1	OsALKBH-48	ABRE	GCCGCGTGGC	9	Chr5	1651	1660	-	Oryza sativa	Phytohormone regulation (ABA)	ABA responsiveness
LOC_Os05g43880.1	OsALKBH-48	ABRE	ACGTG	5	Chr5	1675	1680	-	Arabidopsis thaliana	Phytohormone regulation (ABA)	ABA responsiveness
LOC_Os05g43880.1	OsALKBH-48	CGTCA-motif	CGTCA	5	Chr5	1624	1629	-	Hordeum vulgare	Phytohormone regulation (MeJA)	MeJA-responsiveness
LOC_Os05g43880.1	OsALKBH-48	TGACG-motif	TGACG	5	Chr5	1624	1629	+	Hordeum vulgare	Phytohormone regulation (MeJA)	MeJA-responsiveness
LOC_Os05g43880.1	OsALKBH-48	MYB	TAACCA	6	Chr5	223	229	+	Arabidopsis thaliana	Transcriptional regulation (MYB)	MYB family of transcription factors
LOC_Os05g43880.1	OsALKBH-48	MYB	CAACAG	6	Chr5	726	732	-	Arabidopsis thaliana	Transcriptional regulation (MYB)	MYB family of transcription factors
LOC_Os05g43880.1	OsALKBH-48	Myb-binding site	CAACAG	6	Chr5	726	732	-	Nicotiana tabacum	Transcriptional regulation (MYB) drought, salt, cold stress, and pathogen attack	MYB TFs, regulates drought, salt, cold stress, and pathogen attack
LOC_Os05g43880.1	OsALKBH-48	MYB-like sequence	TAACCA	6	Chr5	223	229	+	Arabidopsis thaliana	Transcriptional regulation (MYB) drought, salt, cold stress, and pathogen attack	MYB TFs, regulates drought, salt, cold stress, and pathogen attack
LOC_Os05g43880.1	OsALKBH-48	MRE	AACCTAA	7	Chr5	1064	1071	+	Petroselinum crispum	Transcriptional regulation (MYB) involved in light	MYB binding involved in light responsiveness
LOC_Os05g43880.1	OsALKBH-48	MYC	CAATTG	6	Chr5	45	51	+	Arabidopsis thaliana	Transcriptional regulation (MYC)	MYC TFs response to abiotic stresses and hormonal signals
LOC_Os05g43880.1	OsALKBH-48	MYC	CAATTG	6	Chr5	90	96	+	Arabidopsis thaliana	Transcriptional regulation (MYC)	MYC TFs response to abiotic stresses and hormonal signals
LOC_Os05g43880.1	OsALKBH-48	MYC	CATGTG	6	Chr5	479	485	-	Arabidopsis thaliana	Transcriptional regulation (MYC)	MYC TFs response to abiotic stresses and hormonal signals
LOC_Os05g43880.1	OsALKBH-48	MYC	CATTTG	6	Chr5	602	608	+	Arabidopsis thaliana	Transcriptional regulation (MYC)	MYC TFs response to abiotic stresses and hormonal signals
LOC_Os05g43880.1	OsALKBH-48	MYC	CATGTG	6	Chr5	1620	1626	-	Arabidopsis thaliana	Transcriptional regulation (MYC)	MYC TFs response to abiotic stresses and hormonal signals
LOC_Os05g48230.1	OsALKBH-49	DRE1	ACCGAGA	7	Chr5	790	797	-	Zea mays	Abiotic stress (Drought and cold stress responsiveness)	Drought and cold stress responsiveness
LOC_Os05g48230.1	OsALKBH-49	DRE1	ACCGAGA	7	Chr5	1932	1939	-	Zea mays	Abiotic stress (Drought and cold stress responsiveness)	Drought and cold stress responsiveness
LOC_Os05g48230.1	OsALKBH-49	STRE	AGGGG	5	Chr5	516	521	+	Arabidopsis thaliana	Abiotic stress (Drought, salinity, extreme temperatures, and oxidative stress	Drought, salinity, extreme temperatures, and oxidative stress
LOC_Os05g48230.1	OsALKBH-49	LTR	CCGAAA	6	Chr5	1746	1752	-	Hordeum vulgare	Abiotic stress (Low temperature)	Low-temperature responsiveness
LOC_Os05g48230.1	OsALKBH-49	LTR	CCGAAA	6	Chr5	1820	1826	+	Hordeum vulgare	Abiotic stress (Low temperature)	Low-temperature responsiveness
LOC_Os05g48230.1	OsALKBH-49	P-box	CCTTTTG	7	Chr5	946	953	+	Oryza sativa	Phytohormone regulation (GB)	Gibberellin-responsive element
LOC_Os05g48230.1	OsALKBH-49	as-1	TGACG	5	Chr5	1544	1549	-	Arabidopsis thaliana	Phytohormone regulation (SA)	SA responsiveness; pathogen & oxidative stress
LOC_Os05g48230.1	OsALKBH-49	as-1	TGACG	5	Chr5	1927	1932	+	Arabidopsis thaliana	Phytohormone regulation (SA)	SA responsiveness; pathogen & oxidative stress
LOC_Os05g48230.1	OsALKBH-49	as-1	TGACG	5	Chr5	2008	2013	+	Arabidopsis thaliana	Phytohormone regulation (SA)	SA responsiveness; pathogen & oxidative stress
LOC_Os05g48230.1	OsALKBH-49	WUN-motif	AAATTACT	8	Chr5	982	990	-	Nicotiana glutinosa	Phytohormone regulation (SA)	Wound and pathogen responsive element
LOC_Os05g48230.1	OsALKBH-49	CGTCA-motif	CGTCA	5	Chr5	1544	1549	+	Hordeum vulgare	Phytohormone regulation (MeJA)	MeJA-responsiveness
LOC_Os05g48230.1	OsALKBH-49	CGTCA-motif	CGTCA	5	Chr5	1927	1932	-	Hordeum vulgare	Phytohormone regulation (MeJA)	MeJA-responsiveness
LOC_Os05g48230.1	OsALKBH-49	CGTCA-motif	CGTCA	5	Chr5	2008	2013	-	Hordeum vulgare	Phytohormone regulation (MeJA)	MeJA-responsiveness
LOC_Os05g48230.1	OsALKBH-49	TGACG-motif	TGACG	5	Chr5	1544	1549	-	Hordeum vulgare	Phytohormone regulation (MeJA)	MeJA-responsiveness
LOC_Os05g48230.1	OsALKBH-49	TGACG-motif	TGACG	5	Chr5	1927	1932	+	Hordeum vulgare	Phytohormone regulation (MeJA)	MeJA-responsiveness
LOC_Os05g48230.1	OsALKBH-49	TGACG-motif	TGACG	5	Chr5	2008	2013	+	Hordeum vulgare	Phytohormone regulation (MeJA)	MeJA-responsiveness
LOC_Os05g48230.1	OsALKBH-49	MYB	TAACCA	6	Chr5	21	27	-	Arabidopsis thaliana	Transcriptional regulation (MYB)	MYB family of transcription factors
LOC_Os05g48230.1	OsALKBH-49	MYB	CAACCA	6	Chr5	305	311	-	Arabidopsis thaliana	Transcriptional regulation (MYB)	MYB family of transcription factors
LOC_Os05g48230.1	OsALKBH-49	MYB	CAACCA	6	Chr5	752	758	-	Arabidopsis thaliana	Transcriptional regulation (MYB)	MYB family of transcription factors
LOC_Os05g48230.1	OsALKBH-49	MYB	CAACCA	6	Chr5	782	788	+	Arabidopsis thaliana	Transcriptional regulation (MYB)	MYB family of transcription factors
LOC_Os05g48230.1	OsALKBH-49	MYB	CAACCA	6	Chr5	1141	1147	-	Arabidopsis thaliana	Transcriptional regulation (MYB)	MYB family of transcription factors
LOC_Os05g48230.1	OsALKBH-49	MYB	CAACAG	6	Chr5	1353	1359	-	Arabidopsis thaliana	Transcriptional regulation (MYB)	MYB family of transcription factors
LOC_Os05g48230.1	OsALKBH-49	Myb	CAACTG	6	Chr5	108	114	-	Arabidopsis thaliana	Transcriptional regulation (MYB)	MYB family of transcription factors
LOC_Os05g48230.1	OsALKBH-49	Myb	TAACTG	6	Chr5	996	1002	+	Arabidopsis thaliana	Transcriptional regulation (MYB)	MYB family of transcription factors
LOC_Os05g48230.1	OsALKBH-49	Myb-binding site	CAACAG	6	Chr5	1353	1359	-	Nicotiana tabacum	Transcriptional regulation (MYB) drought, salt, cold stress, and pathogen attack	MYB TFs, regulates drought, salt, cold stress, and pathogen attack
LOC_Os05g48230.1	OsALKBH-49	MYB-like sequence	TAACCA	6	Chr5	21	27	-	Arabidopsis thaliana	Transcriptional regulation (MYB) drought, salt, cold stress, and pathogen attack	MYB TFs, regulates drought, salt, cold stress, and pathogen attack
LOC_Os05g48230.1	OsALKBH-49	MBS	CAACTG	6	Chr5	108	114	-	Arabidopsis thaliana	Transcriptional regulation (MYB) involved in drought-inducibility	MYB binding involved in drought-inducibility
LOC_Os05g48230.1	OsALKBH-49	MRE	AACCTAA	7	Chr5	142	149	-	Petroselinum crispum	Transcriptional regulation (MYB) involved in light	MYB binding involved in light responsiveness
LOC_Os05g48230.1	OsALKBH-49	MYC	CAATTG	6	Chr5	79	85	+	Arabidopsis thaliana	Transcriptional regulation (MYC)	MYC TFs response to abiotic stresses and hormonal signals
LOC_Os05g48230.1	OsALKBH-49	MYC	CATTTG	6	Chr5	1174	1180	+	Arabidopsis thaliana	Transcriptional regulation (MYC)	MYC TFs response to abiotic stresses and hormonal signals
LOC_Os05g48230.1	OsALKBH-49	MYC	CATTTG	6	Chr5	1251	1257	-	Arabidopsis thaliana	Transcriptional regulation (MYC)	MYC TFs response to abiotic stresses and hormonal signals
LOC_Os05g48700.1	OsALKBH-50	AP-1	TGAGTTAG	8	Chr5	896	904	-	Arabidopsis thaliana	Abiotic and Biotic	Pathogens, wounding, oxidative stress, and immune signaling.
LOC_Os05g48700.1	OsALKBH-50	STRE	AGGGG	5	Chr5	652	657	-	Arabidopsis thaliana	Abiotic stress (Drought, salinity, extreme temperatures, and oxidative stress	Drought, salinity, extreme temperatures, and oxidative stress
LOC_Os05g48700.1	OsALKBH-50	STRE	AGGGG	5	Chr5	1931	1936	-	Arabidopsis thaliana	Abiotic stress (Drought, salinity, extreme temperatures, and oxidative stress	Drought, salinity, extreme temperatures, and oxidative stress
LOC_Os05g48700.1	OsALKBH-50	LTR	CCGAAA	6	Chr5	65	71	-	Hordeum vulgare	Abiotic stress (Low temperature)	Low-temperature responsiveness
LOC_Os05g48700.1	OsALKBH-50	WRE3	CCACCT	6	Chr5	1992	1998	-	Pisum sativum	Biotic stress (Wound Responsive Element)	Wound Responsive Element 3
LOC_Os05g48700.1	OsALKBH-50	AuxRR-core	GGTCCAT	7	Chr5	930	937	-	Nicotiana tabacum	Phytohormone regulation (Auxin)	Auxin responsiveness
LOC_Os05g48700.1	OsALKBH-50	ERE	ATTTTAAA	8	Chr5	1222	1230	+	Nicotiana glutinos	Phytohormone regulation (ETH)	Ethylene-responsive TFs
LOC_Os05g48700.1	OsALKBH-50	ERE	ATTTTAAA	8	Chr5	1628	1636	+	Nicotiana glutinos	Phytohormone regulation (ETH)	Ethylene-responsive TFs
LOC_Os05g48700.1	OsALKBH-50	ERE	ATTTTAAA	8	Chr5	1630	1638	-	Nicotiana glutinos	Phytohormone regulation (ETH)	Ethylene-responsive TFs
LOC_Os05g48700.1	OsALKBH-50	GARE-motif	TCTGTTG	7	Chr5	1957	1964	+	Brassica oleracea	Phytohormone regulation (GB)	Gibberellin-responsive element
LOC_Os05g48700.1	OsALKBH-50	as-1	TGACG	5	Chr5	252	257	-	Arabidopsis thaliana	Phytohormone regulation (SA)	SA responsiveness; pathogen & oxidative stress
LOC_Os05g48700.1	OsALKBH-50	as-1	TGACG	5	Chr5	450	455	-	Arabidopsis thaliana	Phytohormone regulation (SA)	SA responsiveness; pathogen & oxidative stress
LOC_Os05g48700.1	OsALKBH-50	as-1	TGACG	5	Chr5	1880	1885	+	Arabidopsis thaliana	Phytohormone regulation (SA)	SA responsiveness; pathogen & oxidative stress
LOC_Os05g48700.1	OsALKBH-50	TCA	TCATCTTCAT	9	Chr5	1593	1602	-	Pisum sativum	Phytohormone regulation (SA)	Salicylic acid responsiveness
LOC_Os05g48700.1	OsALKBH-50	TCA-element	CCATCTTTTT	9	Chr5	879	888	-	Nicotiana tabacum	Phytohormone regulation (SA)	Salicylic acid responsiveness
LOC_Os05g48700.1	OsALKBH-50	WUN-motif	AAATTACT	8	Chr5	1271	1279	-	Nicotiana glutinosa	Phytohormone regulation (SA)	Wound and pathogen responsive element
LOC_Os05g48700.1	OsALKBH-50	WUN-motif	CAATTACAT	9	Chr5	1438	1447	-	Nicotiana glutinosa	Phytohormone regulation (SA)	Wound and pathogen responsive element
LOC_Os05g48700.1	OsALKBH-50	ABRE	ACGTG	5	Chr5	250	255	-	Arabidopsis thaliana	Phytohormone regulation (ABA)	ABA responsiveness
LOC_Os05g48700.1	OsALKBH-50	ABRE	ACGTG	5	Chr5	576	581	+	Arabidopsis thaliana	Phytohormone regulation (ABA)	ABA responsiveness
LOC_Os05g48700.1	OsALKBH-50	ABRE	ACGTG	5	Chr5	1903	1908	+	Arabidopsis thaliana	Phytohormone regulation (ABA)	ABA responsiveness
LOC_Os05g48700.1	OsALKBH-50	CGTCA-motif	CGTCA	5	Chr5	252	257	+	Hordeum vulgare	Phytohormone regulation (MeJA)	MeJA-responsiveness
LOC_Os05g48700.1	OsALKBH-50	CGTCA-motif	CGTCA	5	Chr5	450	455	+	Hordeum vulgare	Phytohormone regulation (MeJA)	MeJA-responsiveness
LOC_Os05g48700.1	OsALKBH-50	CGTCA-motif	CGTCA	5	Chr5	1880	1885	-	Hordeum vulgare	Phytohormone regulation (MeJA)	MeJA-responsiveness
LOC_Os05g48700.1	OsALKBH-50	TGACG-motif	TGACG	5	Chr5	252	257	-	Hordeum vulgare	Phytohormone regulation (MeJA)	MeJA-responsiveness
LOC_Os05g48700.1	OsALKBH-50	TGACG-motif	TGACG	5	Chr5	450	455	-	Hordeum vulgare	Phytohormone regulation (MeJA)	MeJA-responsiveness
LOC_Os05g48700.1	OsALKBH-50	TGACG-motif	TGACG	5	Chr5	1880	1885	+	Hordeum vulgare	Phytohormone regulation (MeJA)	MeJA-responsiveness
LOC_Os05g48700.1	OsALKBH-50	MYB	CAACAG	6	Chr5	57	63	+	Arabidopsis thaliana	Transcriptional regulation (MYB)	MYB family of transcription factors
LOC_Os05g48700.1	OsALKBH-50	MYB	TAACCA	6	Chr5	264	270	+	Arabidopsis thaliana	Transcriptional regulation (MYB)	MYB family of transcription factors
LOC_Os05g48700.1	OsALKBH-50	MYB	CAACCA	6	Chr5	1054	1060	-	Arabidopsis thaliana	Transcriptional regulation (MYB)	MYB family of transcription factors
LOC_Os05g48700.1	OsALKBH-50	MYB	TAACCA	6	Chr5	1135	1141	-	Arabidopsis thaliana	Transcriptional regulation (MYB)	MYB family of transcription factors
LOC_Os05g48700.1	OsALKBH-50	MYB	CAACAG	6	Chr5	1958	1964	-	Arabidopsis thaliana	Transcriptional regulation (MYB)	MYB family of transcription factors
LOC_Os05g48700.1	OsALKBH-50	Myb-binding site	CAACAG	6	Chr5	57	63	+	Nicotiana tabacum	Transcriptional regulation (MYB) drought, salt, cold stress, and pathogen attack	MYB TFs, regulates drought, salt, cold stress, and pathogen attack
LOC_Os05g48700.1	OsALKBH-50	Myb-binding site	CAACAG	6	Chr5	1958	1964	-	Nicotiana tabacum	Transcriptional regulation (MYB) drought, salt, cold stress, and pathogen attack	MYB TFs, regulates drought, salt, cold stress, and pathogen attack
LOC_Os05g48700.1	OsALKBH-50	MYB-like sequence	TAACCA	6	Chr5	264	270	+	Arabidopsis thaliana	Transcriptional regulation (MYB) drought, salt, cold stress, and pathogen attack	MYB TFs, regulates drought, salt, cold stress, and pathogen attack
LOC_Os05g48700.1	OsALKBH-50	MYB-like sequence	TAACCA	6	Chr5	1135	1141	-	Arabidopsis thaliana	Transcriptional regulation (MYB) drought, salt, cold stress, and pathogen attack	MYB TFs, regulates drought, salt, cold stress, and pathogen attack
LOC_Os05g48700.1	OsALKBH-50	MYC	CATGTG	6	Chr5	554	560	+	Arabidopsis thaliana	Transcriptional regulation (MYC)	MYC TFs response to abiotic stresses and hormonal signals
LOC_Os05g48700.1	OsALKBH-50	MYC	CAATTG	6	Chr5	742	748	+	Arabidopsis thaliana	Transcriptional regulation (MYC)	MYC TFs response to abiotic stresses and hormonal signals
LOC_Os05g50090.1	OsALKBH-51	STRE	AGGGG	5	Chr5	1612	1617	-	Arabidopsis thaliana	Abiotic stress (Drought, salinity, extreme temperatures, and oxidative stress	Drought, salinity, extreme temperatures, and oxidative stress
LOC_Os05g50090.1	OsALKBH-51	STRE	AGGGG	5	Chr5	1689	1694	+	Arabidopsis thaliana	Abiotic stress (Drought, salinity, extreme temperatures, and oxidative stress	Drought, salinity, extreme temperatures, and oxidative stress
LOC_Os05g50090.1	OsALKBH-51	AAGAA-motif	gGTAAAGAAA	9	Chr5	522	531	-	Avena sativa	Abiotic stress (Drought, salinity, extreme temperatures, and oxidative stress	Drought, salt, and extremes temperature responsive element
LOC_Os05g50090.1	OsALKBH-51	AAGAA-motif	GAAAGAA	7	Chr5	1933	1940	+	Avena sativa	Abiotic stress (Drought, salinity, extreme temperatures, and oxidative stress	Drought, salt, and extremes temperature responsive element
LOC_Os05g50090.1	OsALKBH-51	W box	TTGACC	6	Chr5	367	373	-	Arabidopsis thaliana	Biotic stress (Pathogen, wound )	Pathogens, wounding, and environmental stress responsive
LOC_Os05g50090.1	OsALKBH-51	W box	TTGACC	6	Chr5	957	963	+	Arabidopsis thaliana	Biotic stress (Pathogen, wound )	Pathogens, wounding, and environmental stress responsive
LOC_Os05g50090.1	OsALKBH-51	W box	TTGACC	6	Chr5	1955	1961	-	Arabidopsis thaliana	Biotic stress (Pathogen, wound )	Pathogens, wounding, and environmental stress responsive
LOC_Os05g50090.1	OsALKBH-51	TGA-element	AACGAC	6	Chr5	852	858	-	Brassica oleracea	Phytohormone regulation (Auxin)	Auxin responsiveness
LOC_Os05g50090.1	OsALKBH-51	as-1	TGACG	5	Chr5	531	536	-	Arabidopsis thaliana	Phytohormone regulation (SA)	SA responsiveness; pathogen & oxidative stress
LOC_Os05g50090.1	OsALKBH-51	as-1	TGACG	5	Chr5	658	663	-	Arabidopsis thaliana	Phytohormone regulation (SA)	SA responsiveness; pathogen & oxidative stress
LOC_Os05g50090.1	OsALKBH-51	as-1	TGACG	5	Chr5	670	675	-	Arabidopsis thaliana	Phytohormone regulation (SA)	SA responsiveness; pathogen & oxidative stress
LOC_Os05g50090.1	OsALKBH-51	as-1	TGACG	5	Chr5	763	768	-	Arabidopsis thaliana	Phytohormone regulation (SA)	SA responsiveness; pathogen & oxidative stress
LOC_Os05g50090.1	OsALKBH-51	as-1	TGACG	5	Chr5	1879	1884	-	Arabidopsis thaliana	Phytohormone regulation (SA)	SA responsiveness; pathogen & oxidative stress
LOC_Os05g50090.1	OsALKBH-51	ABRE	ACGTG	5	Chr5	415	420	+	Arabidopsis thaliana	Phytohormone regulation (ABA)	ABA responsiveness
LOC_Os05g50090.1	OsALKBH-51	ABRE	CACGTG	6	Chr5	543	549	+	Arabidopsis thaliana	Phytohormone regulation (ABA)	ABA responsiveness
LOC_Os05g50090.1	OsALKBH-51	ABRE	ACGTG	5	Chr5	544	549	+	Arabidopsis thaliana	Phytohormone regulation (ABA)	ABA responsiveness
LOC_Os05g50090.1	OsALKBH-51	ABRE	TACGGTC	7	Chr5	833	840	+	Arabidopsis thaliana	Phytohormone regulation (ABA)	ABA responsiveness
LOC_Os05g50090.1	OsALKBH-51	ABRE	ACGTG	5	Chr5	1925	1930	+	Arabidopsis thaliana	Phytohormone regulation (ABA)	ABA responsiveness
LOC_Os05g50090.1	OsALKBH-51	CGTCA-motif	CGTCA	5	Chr5	531	536	+	Hordeum vulgare	Phytohormone regulation (MeJA)	MeJA-responsiveness
LOC_Os05g50090.1	OsALKBH-51	CGTCA-motif	CGTCA	5	Chr5	658	663	+	Hordeum vulgare	Phytohormone regulation (MeJA)	MeJA-responsiveness
LOC_Os05g50090.1	OsALKBH-51	CGTCA-motif	CGTCA	5	Chr5	670	675	+	Hordeum vulgare	Phytohormone regulation (MeJA)	MeJA-responsiveness
LOC_Os05g50090.1	OsALKBH-51	CGTCA-motif	CGTCA	5	Chr5	763	768	+	Hordeum vulgare	Phytohormone regulation (MeJA)	MeJA-responsiveness
LOC_Os05g50090.1	OsALKBH-51	CGTCA-motif	CGTCA	5	Chr5	1879	1884	+	Hordeum vulgare	Phytohormone regulation (MeJA)	MeJA-responsiveness
LOC_Os05g50090.1	OsALKBH-51	TGACG-motif	TGACG	5	Chr5	531	536	-	Hordeum vulgare	Phytohormone regulation (MeJA)	MeJA-responsiveness
LOC_Os05g50090.1	OsALKBH-51	TGACG-motif	TGACG	5	Chr5	658	663	-	Hordeum vulgare	Phytohormone regulation (MeJA)	MeJA-responsiveness
LOC_Os05g50090.1	OsALKBH-51	TGACG-motif	TGACG	5	Chr5	670	675	-	Hordeum vulgare	Phytohormone regulation (MeJA)	MeJA-responsiveness
LOC_Os05g50090.1	OsALKBH-51	TGACG-motif	TGACG	5	Chr5	763	768	-	Hordeum vulgare	Phytohormone regulation (MeJA)	MeJA-responsiveness
LOC_Os05g50090.1	OsALKBH-51	TGACG-motif	TGACG	5	Chr5	1879	1884	-	Hordeum vulgare	Phytohormone regulation (MeJA)	MeJA-responsiveness
LOC_Os05g50090.1	OsALKBH-51	Myb	CAACTG	6	Chr5	628	634	+	Arabidopsis thaliana	Transcriptional regulation (MYB)	MYB family of transcription factors
LOC_Os05g50090.1	OsALKBH-51	MYB	TAACCA	6	Chr5	167	173	+	Arabidopsis thaliana	Transcriptional regulation (MYB)	MYB family of transcription factors
LOC_Os05g50090.1	OsALKBH-51	MYB	CAACAG	6	Chr5	487	493	-	Arabidopsis thaliana	Transcriptional regulation (MYB)	MYB family of transcription factors
LOC_Os05g50090.1	OsALKBH-51	MYB	CAACCA	6	Chr5	1205	1211	-	Arabidopsis thaliana	Transcriptional regulation (MYB)	MYB family of transcription factors
LOC_Os05g50090.1	OsALKBH-51	Myb-binding site	CAACAG	6	Chr5	487	493	-	Nicotiana tabacum	Transcriptional regulation (MYB) drought, salt, cold stress, and pathogen attack	MYB TFs, regulates drought, salt, cold stress, and pathogen attack
LOC_Os05g50090.1	OsALKBH-51	MYB-like sequence	TAACCA	6	Chr5	167	173	+	Arabidopsis thaliana	Transcriptional regulation (MYB) drought, salt, cold stress, and pathogen attack	MYB TFs, regulates drought, salt, cold stress, and pathogen attack
LOC_Os05g50090.1	OsALKBH-51	MBS	CAACTG	6	Chr5	628	634	+	Arabidopsis thaliana	Transcriptional regulation (MYB) involved in drought-inducibility	MYB binding involved in drought-inducibility
LOC_Os05g50090.1	OsALKBH-51	MYC	CATGTG	6	Chr5	393	399	+	Arabidopsis thaliana	Transcriptional regulation (MYC)	MYC TFs response to abiotic stresses and hormonal signals
LOC_Os05g50090.1	OsALKBH-51	MYC	CATTTG	6	Chr5	476	482	-	Arabidopsis thaliana	Transcriptional regulation (MYC)	MYC TFs response to abiotic stresses and hormonal signals
LOC_Os05g50090.1	OsALKBH-51	MYC	CATTTG	6	Chr5	1439	1445	+	Arabidopsis thaliana	Transcriptional regulation (MYC)	MYC TFs response to abiotic stresses and hormonal signals
LOC_Os05g50090.1	OsALKBH-51	MYC	CATTTG	6	Chr5	1453	1459	+	Arabidopsis thaliana	Transcriptional regulation (MYC)	MYC TFs response to abiotic stresses and hormonal signals
LOC_Os06g06720.1	OsALKBH-52	STRE	AGGGG	5	Chr6	1572	1577	-	Arabidopsis thaliana	Abiotic stress (Drought, salinity, extreme temperatures, and oxidative stress	Drought, salinity, extreme temperatures, and oxidative stress
LOC_Os06g06720.1	OsALKBH-52	TC-rich repeats	ATTCTCTAAC	9	Chr6	909	918	-	Nicotiana tabacum	Biotic stress (Pathogen defense)	Pathogen defense and stress responsiveness
LOC_Os06g06720.1	OsALKBH-52	TGA-element	AACGAC	6	Chr6	1391	1397	-	Brassica oleracea	Phytohormone regulation (Auxin)	Auxin responsiveness
LOC_Os06g06720.1	OsALKBH-52	P-box	CCTTTTG	7	Chr6	138	145	+	Oryza sativa	Phytohormone regulation (GB)	Gibberellin-responsive element
LOC_Os06g06720.1	OsALKBH-52	as-1	TGACG	5	Chr6	623	628	-	Arabidopsis thaliana	Phytohormone regulation (SA)	SA responsiveness; pathogen & oxidative stress
LOC_Os06g06720.1	OsALKBH-52	TCA-element	CCATCTTTTT	9	Chr6	1914	1923	+	Nicotiana tabacum	Phytohormone regulation (SA)	Salicylic acid responsiveness
LOC_Os06g06720.1	OsALKBH-52	ABRE	ACGTG	5	Chr6	686	691	+	Arabidopsis thaliana	Phytohormone regulation (ABA)	ABA responsiveness
LOC_Os06g06720.1	OsALKBH-52	CGTCA-motif	CGTCA	5	Chr6	623	628	+	Hordeum vulgare	Phytohormone regulation (MeJA)	MeJA-responsiveness
LOC_Os06g06720.1	OsALKBH-52	TGACG-motif	TGACG	5	Chr6	623	628	-	Hordeum vulgare	Phytohormone regulation (MeJA)	MeJA-responsiveness
LOC_Os06g06720.1	OsALKBH-52	MYB	CAACAG	6	Chr6	486	492	+	Arabidopsis thaliana	Transcriptional regulation (MYB)	MYB family of transcription factors
LOC_Os06g06720.1	OsALKBH-52	MYB	CAACCA	6	Chr6	595	601	-	Arabidopsis thaliana	Transcriptional regulation (MYB)	MYB family of transcription factors
LOC_Os06g06720.1	OsALKBH-52	MYB	CAACAG	6	Chr6	642	648	-	Arabidopsis thaliana	Transcriptional regulation (MYB)	MYB family of transcription factors
LOC_Os06g06720.1	OsALKBH-52	MYB	CAACCA	6	Chr6	1044	1050	-	Arabidopsis thaliana	Transcriptional regulation (MYB)	MYB family of transcription factors
LOC_Os06g06720.1	OsALKBH-52	MYB	TAACCA	6	Chr6	1217	1223	-	Arabidopsis thaliana	Transcriptional regulation (MYB)	MYB family of transcription factors
LOC_Os06g06720.1	OsALKBH-52	MYB	CAACAG	6	Chr6	1436	1442	-	Arabidopsis thaliana	Transcriptional regulation (MYB)	MYB family of transcription factors
LOC_Os06g06720.1	OsALKBH-52	Myb	CAACTG	6	Chr6	1452	1458	-	Arabidopsis thaliana	Transcriptional regulation (MYB)	MYB family of transcription factors
LOC_Os06g06720.1	OsALKBH-52	Myb-binding site	CAACAG	6	Chr6	486	492	+	Nicotiana tabacum	Transcriptional regulation (MYB) drought, salt, cold stress, and pathogen attack	MYB TFs, regulates drought, salt, cold stress, and pathogen attack
LOC_Os06g06720.1	OsALKBH-52	Myb-binding site	CAACAG	6	Chr6	642	648	-	Nicotiana tabacum	Transcriptional regulation (MYB) drought, salt, cold stress, and pathogen attack	MYB TFs, regulates drought, salt, cold stress, and pathogen attack
LOC_Os06g06720.1	OsALKBH-52	Myb-binding site	CAACAG	6	Chr6	1436	1442	-	Nicotiana tabacum	Transcriptional regulation (MYB) drought, salt, cold stress, and pathogen attack	MYB TFs, regulates drought, salt, cold stress, and pathogen attack
LOC_Os06g06720.1	OsALKBH-52	MYB-like sequence	TAACCA	6	Chr6	1217	1223	-	Arabidopsis thaliana	Transcriptional regulation (MYB) drought, salt, cold stress, and pathogen attack	MYB TFs, regulates drought, salt, cold stress, and pathogen attack
LOC_Os06g06720.1	OsALKBH-52	MBS	CAACTG	6	Chr6	1452	1458	-	Arabidopsis thaliana	Transcriptional regulation (MYB) involved in drought-inducibility	MYB binding involved in drought-inducibility
LOC_Os06g06720.1	OsALKBH-52	MYC	CAATTG	6	Chr6	699	705	+	Arabidopsis thaliana	Transcriptional regulation (MYC)	MYC TFs response to abiotic stresses and hormonal signals
LOC_Os06g06720.1	OsALKBH-52	MYC	CATTTG	6	Chr6	715	721	+	Arabidopsis thaliana	Transcriptional regulation (MYC)	MYC TFs response to abiotic stresses and hormonal signals
LOC_Os06g06720.1	OsALKBH-52	MYC	CATGTG	6	Chr6	864	870	+	Arabidopsis thaliana	Transcriptional regulation (MYC)	MYC TFs response to abiotic stresses and hormonal signals
LOC_Os06g06720.1	OsALKBH-52	MYC	CATTTG	6	Chr6	939	945	+	Arabidopsis thaliana	Transcriptional regulation (MYC)	MYC TFs response to abiotic stresses and hormonal signals
LOC_Os06g06720.1	OsALKBH-52	MYC	CAATTG	6	Chr6	1200	1206	-	Arabidopsis thaliana	Transcriptional regulation (MYC)	MYC TFs response to abiotic stresses and hormonal signals
LOC_Os06g06720.1	OsALKBH-52	MYC	CATTTG	6	Chr6	1477	1483	+	Arabidopsis thaliana	Transcriptional regulation (MYC)	MYC TFs response to abiotic stresses and hormonal signals
LOC_Os06g06720.1	OsALKBH-52	MYC	CATTTG	6	Chr6	1705	1711	+	Arabidopsis thaliana	Transcriptional regulation (MYC)	MYC TFs response to abiotic stresses and hormonal signals
LOC_Os06g07914.1	OsALKBH-53	AP-1	TGAGTTAG	8	Chr6	373	381	+	Arabidopsis thaliana	Abiotic and Biotic	Pathogens, wounding, oxidative stress, and immune signaling.
LOC_Os06g07914.1	OsALKBH-53	STRE	AGGGG	5	Chr6	532	537	+	Arabidopsis thaliana	Abiotic stress (Drought, salinity, extreme temperatures, and oxidative stress	Drought, salinity, extreme temperatures, and oxidative stress
LOC_Os06g07914.1	OsALKBH-53	STRE	AGGGG	5	Chr6	657	662	+	Arabidopsis thaliana	Abiotic stress (Drought, salinity, extreme temperatures, and oxidative stress	Drought, salinity, extreme temperatures, and oxidative stress
LOC_Os06g07914.1	OsALKBH-53	AAGAA-motif	GAAAGAA	7	Chr6	1252	1259	+	Avena sativa	Abiotic stress (Drought, salinity, extreme temperatures, and oxidative stress	Drought, salt, and extremes temperature responsive element
LOC_Os06g07914.1	OsALKBH-53	LTR	CCGAAA	6	Chr6	111	117	+	Hordeum vulgare	Abiotic stress (Low temperature)	Low-temperature responsiveness
LOC_Os06g07914.1	OsALKBH-53	W box	TTGACC	6	Chr6	107	113	+	Arabidopsis thaliana	Biotic stress (Pathogen, wound )	Pathogens, wounding, and environmental stress responsive
LOC_Os06g07914.1	OsALKBH-53	WRE3	CCACCT	6	Chr6	1361	1367	+	Pisum sativum	Biotic stress (Wound Responsive Element)	Wound Responsive Element 3
LOC_Os06g07914.1	OsALKBH-53	GARE-motif	TCTGTTG	7	Chr6	1139	1146	-	Brassica oleracea	Phytohormone regulation (GB)	Gibberellin-responsive element
LOC_Os06g07914.1	OsALKBH-53	as-1	TGACG	5	Chr6	226	231	+	Arabidopsis thaliana	Phytohormone regulation (SA)	SA responsiveness; pathogen & oxidative stress
LOC_Os06g07914.1	OsALKBH-53	as-1	TGACG	5	Chr6	396	401	+	Arabidopsis thaliana	Phytohormone regulation (SA)	SA responsiveness; pathogen & oxidative stress
LOC_Os06g07914.1	OsALKBH-53	as-1	TGACG	5	Chr6	421	426	+	Arabidopsis thaliana	Phytohormone regulation (SA)	SA responsiveness; pathogen & oxidative stress
LOC_Os06g07914.1	OsALKBH-53	as-1	TGACG	5	Chr6	965	970	+	Arabidopsis thaliana	Phytohormone regulation (SA)	SA responsiveness; pathogen & oxidative stress
LOC_Os06g07914.1	OsALKBH-53	as-1	TGACG	5	Chr6	1094	1099	-	Arabidopsis thaliana	Phytohormone regulation (SA)	SA responsiveness; pathogen & oxidative stress
LOC_Os06g07914.1	OsALKBH-53	as-1	TGACG	5	Chr6	1516	1521	+	Arabidopsis thaliana	Phytohormone regulation (SA)	SA responsiveness; pathogen & oxidative stress
LOC_Os06g07914.1	OsALKBH-53	as-1	TGACG	5	Chr6	1674	1679	+	Arabidopsis thaliana	Phytohormone regulation (SA)	SA responsiveness; pathogen & oxidative stress
LOC_Os06g07914.1	OsALKBH-53	as-1	TGACG	5	Chr6	1795	1800	-	Arabidopsis thaliana	Phytohormone regulation (SA)	SA responsiveness; pathogen & oxidative stress
LOC_Os06g07914.1	OsALKBH-53	as-1	TGACG	5	Chr6	1921	1926	+	Arabidopsis thaliana	Phytohormone regulation (SA)	SA responsiveness; pathogen & oxidative stress
LOC_Os06g07914.1	OsALKBH-53	TCA-element	CCATCTTTTT	9	Chr6	682	691	+	Nicotiana tabacum	Phytohormone regulation (SA)	Salicylic acid responsiveness
LOC_Os06g07914.1	OsALKBH-53	ABRE	ACGTG	5	Chr6	1263	1268	+	Arabidopsis thaliana	Phytohormone regulation (ABA)	ABA responsiveness
LOC_Os06g07914.1	OsALKBH-53	CGTCA-motif	CGTCA	5	Chr6	226	231	-	Hordeum vulgare	Phytohormone regulation (MeJA)	MeJA-responsiveness
LOC_Os06g07914.1	OsALKBH-53	CGTCA-motif	CGTCA	5	Chr6	396	401	-	Hordeum vulgare	Phytohormone regulation (MeJA)	MeJA-responsiveness
LOC_Os06g07914.1	OsALKBH-53	CGTCA-motif	CGTCA	5	Chr6	421	426	-	Hordeum vulgare	Phytohormone regulation (MeJA)	MeJA-responsiveness
LOC_Os06g07914.1	OsALKBH-53	CGTCA-motif	CGTCA	5	Chr6	965	970	-	Hordeum vulgare	Phytohormone regulation (MeJA)	MeJA-responsiveness
LOC_Os06g07914.1	OsALKBH-53	CGTCA-motif	CGTCA	5	Chr6	1094	1099	+	Hordeum vulgare	Phytohormone regulation (MeJA)	MeJA-responsiveness
LOC_Os06g07914.1	OsALKBH-53	CGTCA-motif	CGTCA	5	Chr6	1516	1521	-	Hordeum vulgare	Phytohormone regulation (MeJA)	MeJA-responsiveness
LOC_Os06g07914.1	OsALKBH-53	CGTCA-motif	CGTCA	5	Chr6	1674	1679	-	Hordeum vulgare	Phytohormone regulation (MeJA)	MeJA-responsiveness
LOC_Os06g07914.1	OsALKBH-53	CGTCA-motif	CGTCA	5	Chr6	1795	1800	+	Hordeum vulgare	Phytohormone regulation (MeJA)	MeJA-responsiveness
LOC_Os06g07914.1	OsALKBH-53	CGTCA-motif	CGTCA	5	Chr6	1921	1926	-	Hordeum vulgare	Phytohormone regulation (MeJA)	MeJA-responsiveness
LOC_Os06g07914.1	OsALKBH-53	TGACG-motif	TGACG	5	Chr6	226	231	+	Hordeum vulgare	Phytohormone regulation (MeJA)	MeJA-responsiveness
LOC_Os06g07914.1	OsALKBH-53	TGACG-motif	TGACG	5	Chr6	396	401	+	Hordeum vulgare	Phytohormone regulation (MeJA)	MeJA-responsiveness
LOC_Os06g07914.1	OsALKBH-53	TGACG-motif	TGACG	5	Chr6	421	426	+	Hordeum vulgare	Phytohormone regulation (MeJA)	MeJA-responsiveness
LOC_Os06g07914.1	OsALKBH-53	TGACG-motif	TGACG	5	Chr6	965	970	+	Hordeum vulgare	Phytohormone regulation (MeJA)	MeJA-responsiveness
LOC_Os06g07914.1	OsALKBH-53	TGACG-motif	TGACG	5	Chr6	1094	1099	-	Hordeum vulgare	Phytohormone regulation (MeJA)	MeJA-responsiveness
LOC_Os06g07914.1	OsALKBH-53	TGACG-motif	TGACG	5	Chr6	1516	1521	+	Hordeum vulgare	Phytohormone regulation (MeJA)	MeJA-responsiveness
LOC_Os06g07914.1	OsALKBH-53	TGACG-motif	TGACG	5	Chr6	1674	1679	+	Hordeum vulgare	Phytohormone regulation (MeJA)	MeJA-responsiveness
LOC_Os06g07914.1	OsALKBH-53	TGACG-motif	TGACG	5	Chr6	1795	1800	-	Hordeum vulgare	Phytohormone regulation (MeJA)	MeJA-responsiveness
LOC_Os06g07914.1	OsALKBH-53	TGACG-motif	TGACG	5	Chr6	1921	1926	+	Hordeum vulgare	Phytohormone regulation (MeJA)	MeJA-responsiveness
LOC_Os06g07914.1	OsALKBH-53	MYB	CAACAG	6	Chr6	53	59	+	Arabidopsis thaliana	Transcriptional regulation (MYB)	MYB family of transcription factors
LOC_Os06g07914.1	OsALKBH-53	MYB	TAACCA	6	Chr6	59	65	+	Arabidopsis thaliana	Transcriptional regulation (MYB)	MYB family of transcription factors
LOC_Os06g07914.1	OsALKBH-53	MYB	TAACCA	6	Chr6	390	396	-	Arabidopsis thaliana	Transcriptional regulation (MYB)	MYB family of transcription factors
LOC_Os06g07914.1	OsALKBH-53	MYB	CAACAG	6	Chr6	1139	1145	+	Arabidopsis thaliana	Transcriptional regulation (MYB)	MYB family of transcription factors
LOC_Os06g07914.1	OsALKBH-53	MYB	TAACCA	6	Chr6	1410	1416	-	Arabidopsis thaliana	Transcriptional regulation (MYB)	MYB family of transcription factors
LOC_Os06g07914.1	OsALKBH-53	Myb	CAACTG	6	Chr6	1050	1056	-	Arabidopsis thaliana	Transcriptional regulation (MYB)	MYB family of transcription factors
LOC_Os06g07914.1	OsALKBH-53	Myb-binding site	CAACAG	6	Chr6	53	59	+	Nicotiana tabacum	Transcriptional regulation (MYB) drought, salt, cold stress, and pathogen attack	MYB TFs, regulates drought, salt, cold stress, and pathogen attack
LOC_Os06g07914.1	OsALKBH-53	Myb-binding site	CAACAG	6	Chr6	1139	1145	+	Nicotiana tabacum	Transcriptional regulation (MYB) drought, salt, cold stress, and pathogen attack	MYB TFs, regulates drought, salt, cold stress, and pathogen attack
LOC_Os06g07914.1	OsALKBH-53	MYB-like sequence	TAACCA	6	Chr6	59	65	+	Arabidopsis thaliana	Transcriptional regulation (MYB) drought, salt, cold stress, and pathogen attack	MYB TFs, regulates drought, salt, cold stress, and pathogen attack
LOC_Os06g07914.1	OsALKBH-53	MYB-like sequence	TAACCA	6	Chr6	390	396	-	Arabidopsis thaliana	Transcriptional regulation (MYB) drought, salt, cold stress, and pathogen attack	MYB TFs, regulates drought, salt, cold stress, and pathogen attack
LOC_Os06g07914.1	OsALKBH-53	MYB-like sequence	TAACCA	6	Chr6	1410	1416	-	Arabidopsis thaliana	Transcriptional regulation (MYB) drought, salt, cold stress, and pathogen attack	MYB TFs, regulates drought, salt, cold stress, and pathogen attack
[truncated: 1,576 more rows]
